# Supplementary material for: Electronic excited states in deep variational Monte Carlo
Source: Nat Commun. 2023 Jan 17;14:274. doi: 10.1038/s41467-022-35534-5 (PMC9845370; doi:10.1038/s41467-022-35534-5)
Supplement: Supplementary file 2 — Source Data [file 41467_2022_35534_MOESM2_ESM.zip]

Archive with 16 entries (15 files):
- Source Data/
- __MACOSX/._Source Data
- Source Data/.DS_Store
- __MACOSX/Source Data/._.DS_Store
- Source Data/figure_1.xlsx
- __MACOSX/Source Data/._figure_1.xlsx
- Source Data/figure_4.xlsx
- __MACOSX/Source Data/._figure_4.xlsx
- Source Data/figure_5.xlsx
- __MACOSX/Source Data/._figure_5.xlsx
- Source Data/README.txt
- __MACOSX/Source Data/._README.txt
- Source Data/figure_2.xlsx
- __MACOSX/Source Data/._figure_2.xlsx
- Source Data/figure_3.xlsx
- __MACOSX/Source Data/._figure_3.xlsx
