# Supplementary material for: Electronic excited states in deep variational Monte Carlo
Source: Nat Commun. 2023 Jan 17;14:274. doi: 10.1038/s41467-022-35534-5 (PMC9845370; doi:10.1038/s41467-022-35534-5)
Supplement: Supplementary file 2 — Source Data [file 41467_2022_35534_MOESM2_ESM.zip › Source Data/figure_1.xlsx]

## Sheet: Central panel
Method	Li	Be	B	C	N	O
PauliNet - total energy
State 0	-7.478	-14.6674	-24.6509	-37.8388	-54.5836	-75.0532
State 1	-7.40998	-14.5663	-24.6506	-37.8388	-54.4911	-75.0506
State 2	-7.40988	-14.5664	-24.6498	-37.8378	-54.4885	-75.0519
State 3	-7.40977	-14.5664	-24.5206	-37.7918	-54.4874	-74.9763
State 4	-7.33461	-14.471	-24.5202	-37.7911	-54.4861	-74.9771
PauliNet - total energy error
State 0	3.876e-05	6.9e-05	0.00017596	0.0002873	0.00027153	0.00048918
State 1	5.356e-05	0.00062595	0.00017913	0.00024848	0.00036334	0.00052635
State 2	7.245e-05	0.00012602	0.00018749	0.00023939	0.00040907	0.00051244
State 3	7.372e-05	0.00012658	0.00016944	0.00024069	0.0003907	0.00059684
State 4	0.00361644	0.00018522	0.00019504	0.00028448	0.00041862	0.00064042
PauliNet - index variance matching
State 1	5550	3000	4990	8070	4400	5230
State 2	4280	1980	4250	7480	2290	5600
State 3	3960	1780	7060	6980	2540	2960
State 4	3020	870	3280	3220	2130	2860
PauliNet - total energy (with variance matching)
State 0_1	-7.47806	-14.6672	-24.651	-37.839	-54.5811	-75.0503
State 0_2	-7.47799	-14.6671	-24.6506	-37.8386	-54.5777	-75.0509
State 0_3	-7.47801	-14.6668	-24.6507	-37.8388	-54.5756	-75.0474
State 0_4	-7.478	-14.6663	-24.6502	-37.8363	-54.5779	-75.0455
PauliNet - total energy error (with variance matching)
State 0_1	4.308e-05	8.749e-05	0.00019563	0.00028143	0.00036727	0.00054447
State 0_2	4.991e-05	9.916e-05	0.00021249	0.00026299	0.00039525	0.00053462
State 0_3	4.887e-05	0.00010962	0.00020578	0.00026763	0.0004136	0.00058448
State 0_4	5.813e-05	0.00013747	0.00019141	0.00028614	0.00039812	0.00059781
TBE - excitation energy
State 0 → State 1	0.0679	0.1001	0.1306	0.0464	0.0876	0.0723
State 0 → State 2	0.124	0.1939	0.1824	0.0986	0.1314	0.154
State 0 → State 3	0.1409	0.2373
State 0 → State 4	0.1425
