# Supplementary material for: Electronic excited states in deep variational Monte Carlo
Source: Nat Commun. 2023 Jan 17;14:274. doi: 10.1038/s41467-022-35534-5 (PMC9845370; doi:10.1038/s41467-022-35534-5)
Supplement: Supplementary file 2 — Source Data [file 41467_2022_35534_MOESM2_ESM.zip › Source Data/figure_4.xlsx]

## Sheet: Upper left panel
Iteration	PauliNet total energy ewm (E0)	PauliNet total energy ewm (E1)		CCSD(T) [aug-cc-pVDZ]	CCSD(T) [aug-cc-pVTZ]	CCSD(T) [CBS]
9	-230.746	-230.622		-231.617	-231.82	-232.064
9	-230.746	-230.622
9	-230.746	-230.622
9	-230.746	-230.622
9	-230.746	-230.622
10	-230.707	-230.641
10	-230.707	-230.641
10	-230.707	-230.641
11	-230.761	-230.556
11	-230.761	-230.556
11	-230.761	-230.556
11	-230.761	-230.556
12	-230.766	-230.528
12	-230.766	-230.528
12	-230.766	-230.528
13	-230.807	-230.465
13	-230.807	-230.465
13	-230.807	-230.465
14	-230.836	-230.485
14	-230.836	-230.485
14	-230.836	-230.485
15	-230.919	-230.574
15	-230.919	-230.574
16	-230.926	-230.657
16	-230.926	-230.657
16	-230.926	-230.657
17	-230.905	-230.716
17	-230.905	-230.716
18	-230.852	-230.664
18	-230.852	-230.664
18	-230.852	-230.664
19	-230.786	-230.715
19	-230.786	-230.715
20	-230.762	-230.672
20	-230.762	-230.672
21	-230.784	-230.576
21	-230.784	-230.576
22	-230.798	-230.574
23	-230.815	-230.546
23	-230.815	-230.546
24	-230.813	-230.58
24	-230.813	-230.58
25	-230.792	-230.558
26	-230.792	-230.562
26	-230.792	-230.562
27	-230.803	-230.591
27	-230.803	-230.591
28	-230.775	-230.596
29	-230.821	-230.596
30	-230.845	-230.588
30	-230.845	-230.588
31	-230.852	-230.628
32	-230.866	-230.627
33	-230.896	-230.661
33	-230.896	-230.661
34	-230.902	-230.634
35	-230.866	-230.648
36	-230.855	-230.647
37	-230.869	-230.65
38	-230.878	-230.629
38	-230.878	-230.629
39	-230.868	-230.645
40	-230.855	-230.617
41	-230.864	-230.617
42	-230.895	-230.607
43	-230.884	-230.606
44	-230.884	-230.592
46	-230.904	-230.6
47	-230.896	-230.599
48	-230.869	-230.611
49	-230.867	-230.602
50	-230.883	-230.58
51	-230.901	-230.594
53	-230.897	-230.606
54	-230.902	-230.578
55	-230.902	-230.585
56	-230.906	-230.595
58	-230.886	-230.621
59	-230.874	-230.621
61	-230.88	-230.659
62	-230.886	-230.671
63	-230.893	-230.695
65	-230.882	-230.701
67	-230.869	-230.706
68	-230.869	-230.679
70	-230.883	-230.672
71	-230.887	-230.672
73	-230.899	-230.658
75	-230.897	-230.647
77	-230.911	-230.64
78	-230.904	-230.639
80	-230.91	-230.665
82	-230.91	-230.656
84	-230.928	-230.644
86	-230.928	-230.636
88	-230.928	-230.663
90	-230.938	-230.682
93	-230.926	-230.689
95	-230.899	-230.674
97	-230.925	-230.668
99	-230.901	-230.663
102	-230.89	-230.675
104	-230.85	-230.67
107	-230.847	-230.69
109	-230.83	-230.671
112	-230.842	-230.715
114	-230.816	-230.736
117	-230.816	-230.752
120	-230.804	-230.761
123	-230.807	-230.772
125	-230.809	-230.774
128	-230.807	-230.786
131	-230.845	-230.788
135	-230.885	-230.787
138	-230.918	-230.79
141	-230.929	-230.8
144	-230.935	-230.819
148	-230.969	-230.831
151	-230.986	-230.842
155	-231.038	-230.849
158	-231.058	-230.866
162	-231.08	-230.875
166	-231.114	-230.891
170	-231.139	-230.894
174	-231.141	-230.903
178	-231.143	-230.918
182	-231.142	-230.931
187	-231.174	-230.953
191	-231.204	-230.967
195	-231.225	-230.974
200	-231.247	-230.992
205	-231.256	-231.019
210	-231.28	-231.04
214	-231.293	-231.044
220	-231.325	-231.081
225	-231.355	-231.097
230	-231.361	-231.121
235	-231.393	-231.135
241	-231.409	-231.15
247	-231.437	-231.176
252	-231.435	-231.188
258	-231.455	-231.214
264	-231.479	-231.231
271	-231.507	-231.249
277	-231.538	-231.257
284	-231.551	-231.263
290	-231.551	-231.282
297	-231.556	-231.309
304	-231.572	-231.307
311	-231.596	-231.332
318	-231.603	-231.314
326	-231.61	-231.299
334	-231.617	-231.295
341	-231.621	-231.309
349	-231.624	-231.322
358	-231.638	-231.314
366	-231.642	-231.28
375	-231.654	-231.293
383	-231.659	-231.302
392	-231.657	-231.304
402	-231.659	-231.332
411	-231.669	-231.345
421	-231.664	-231.345
430	-231.677	-231.371
441	-231.687	-231.368
451	-231.697	-231.376
461	-231.695	-231.368
472	-231.705	-231.371
483	-231.717	-231.367
495	-231.728	-231.378
506	-231.728	-231.395
518	-231.717	-231.387
530	-231.726	-231.398
543	-231.734	-231.399
555	-231.748	-231.403
568	-231.753	-231.415
582	-231.752	-231.434
595	-231.756	-231.443
609	-231.774	-231.445
624	-231.785	-231.453
638	-231.796	-231.457
653	-231.794	-231.459
669	-231.794	-231.47
684	-231.811	-231.481
700	-231.817	-231.484
717	-231.81	-231.493
733	-231.813	-231.493
751	-231.813	-231.499
768	-231.821	-231.512
786	-231.833	-231.524
805	-231.843	-231.543
823	-231.853	-231.554
843	-231.86	-231.564
862	-231.856	-231.569
883	-231.86	-231.579
903	-231.865	-231.584
924	-231.871	-231.596
946	-231.882	-231.602
968	-231.891	-231.609
991	-231.889	-231.623
1014	-231.89	-231.625
1038	-231.894	-231.63
1062	-231.897	-231.632
1087	-231.897	-231.646
1112	-231.908	-231.647
1138	-231.917	-231.654
1165	-231.922	-231.658
1192	-231.927	-231.666
1220	-231.927	-231.672
1249	-231.929	-231.668
1278	-231.93	-231.67
1308	-231.928	-231.679
1338	-231.927	-231.677
1370	-231.929	-231.676
1402	-231.935	-231.679
1435	-231.935	-231.684
1468	-231.933	-231.688
1503	-231.935	-231.686
1538	-231.935	-231.691
1574	-231.933	-231.69
1610	-231.937	-231.688
1648	-231.941	-231.685
1687	-231.947	-231.683
1726	-231.946	-231.684
1767	-231.947	-231.684
1808	-231.953	-231.688
1850	-231.955	-231.7
1893	-231.962	-231.707
1938	-231.962	-231.716
1983	-231.966	-231.721
2029	-231.969	-231.732
2077	-231.969	-231.734
2125	-231.973	-231.739
2175	-231.977	-231.749
2226	-231.98	-231.755
2278	-231.983	-231.764
2331	-231.979	-231.762
2386	-231.983	-231.761
2442	-231.988	-231.765
2499	-231.99	-231.762
2557	-231.989	-231.765
2617	-231.994	-231.77
2678	-231.995	-231.768
2741	-231.999	-231.766
2805	-231.997	-231.766
2871	-232.001	-231.768
2938	-232.005	-231.769
3006	-232.008	-231.772
3077	-232.009	-231.778
3149	-232.012	-231.783
3222	-232.014	-231.788
3298	-232.015	-231.793
3375	-232.015	-231.797
3454	-232.018	-231.793
3534	-232.018	-231.793
3617	-232.022	-231.792
3702	-232.024	-231.792
3788	-232.023	-231.797
3877	-232.025	-231.8
3967	-232.029	-231.804
4060	-232.031	-231.807
4155	-232.033	-231.813
4252	-232.035	-231.814
4352	-232.034	-231.816
4453	-232.035	-231.818
4557	-232.037	-231.817
4664	-232.037	-231.819
4773	-232.036	-231.822
4885	-232.037	-231.821
4999	-232.037	-231.825
5116	-232.038	-231.826
5235	-232.04	-231.825
5358	-232.041	-231.827
5483	-232.043	-231.828
5611	-232.045	-231.829
5742	-232.047	-231.833
5877	-232.047	-231.833
6014	-232.048	-231.833
6154	-232.051	-231.832
6298	-232.052	-231.834
6446	-232.055	-231.837
6596	-232.055	-231.839
6750	-232.056	-231.841
6908	-232.057	-231.843
7070	-232.06	-231.845
7235	-232.062	-231.849
7404	-232.061	-231.85
7577	-232.06	-231.851
7754	-232.062	-231.853
7936	-232.064	-231.852
8121	-232.066	-231.853
8311	-232.068	-231.855
8505	-232.067	-231.855
8704	-232.068	-231.854
8908	-232.067	-231.854
9116	-232.068	-231.857
9329	-232.07	-231.859
9547	-232.07	-231.86
9770	-232.074	-231.861
9999	-232.073	-231.862

## Sheet: Lower left panel
Iteration	PauliNet excitation energy ewm (with variance matching)	PauliNet excitation energy ewm (without variance matching)		PauliNet excitation energy (evaluated)	PauliNet excitation energy error (evaluated)
9	1.41211	0.124836		0.1637	0.0013
9	1.41211	0.124836
9	1.41211	0.124836
9	1.41211	0.124836
9	1.41211	0.124836
10	0.065788	0.065788
10	0.065788	0.065788
10	0.065788	0.065788
11	0.1655	0.204675
11	0.1655	0.204675
11	0.1655	0.204675
11	0.1655	0.204675
12	0.18783	0.237312
12	0.18783	0.237312
12	0.18783	0.237312
13	0.251567	0.342091
13	0.251567	0.342091
13	0.251567	0.342091
14	0.231396	0.350891
14	0.231396	0.350891
14	0.231396	0.350891
15	0.141971	0.344316
15	0.141971	0.344316
16	0.0586998	0.268815
16	0.0586998	0.268815
16	0.0586998	0.268815
17	0.000250607	0.189461
17	0.000250607	0.189461
18	0.0517313	0.18782
18	0.0517313	0.18782
18	0.0517313	0.18782
19	0.00109454	0.0705193
19	0.00109454	0.0705193
20	0.0446022	0.0903269
20	0.0446022	0.0903269
21	0.140066	0.208096
21	0.140066	0.208096
22	0.142513	0.223963
23	0.169888	0.268747
23	0.169888	0.268747
24	0.136427	0.233719
24	0.136427	0.233719
25	0.158475	0.234431
26	0.154491	0.230448
26	0.154491	0.230448
27	0.12503	0.211733
27	0.12503	0.211733
28	0.119867	0.178411
29	0.119867	0.224397
30	0.128487	0.257816
30	0.128487	0.257816
31	0.0881272	0.224139
32	0.089364	0.239321
33	0.0553842	0.235413
33	0.0553842	0.235413
34	0.0818648	0.267852
35	0.0683314	0.21782
36	0.0694944	0.208477
37	0.0656841	0.218837
38	0.0868499	0.248598
38	0.0868499	0.248598
39	0.0712684	0.22333
40	0.0987911	0.237935
41	0.0988151	0.246517
42	0.108692	0.287325
43	0.11013	0.277578
44	0.124496	0.291944
46	0.115854	0.303457
47	0.117531	0.297191
48	0.105155	0.258472
49	0.113995	0.26527
50	0.136546	0.303066
51	0.122452	0.306996
53	0.110182	0.291358
54	0.164228	0.324201
55	0.176162	0.316652
56	0.211646	0.310787
58	0.192778	0.265609
59	0.224816	0.253585
61	0.24271	0.220319
62	0.197594	0.215198
63	0.160568	0.198626
65	0.183006	0.181192
67	0.177869	0.163737
68	0.219477	0.190434
70	0.212023	0.211518
71	0.211535	0.214759
73	0.237446	0.240352
75	0.235564	0.249646
77	0.262865	0.271491
78	0.266523	0.265125
80	0.209511	0.245299
82	0.223431	0.253721
84	0.249653	0.284761
86	0.0799485	0.292259
88	0.0530672	0.265378
90	0.0340121	0.256353
93	0.0333592	0.237429
95	0.13224	0.224684
97	0.117899	0.257798
99	0.182213	0.238104
102	0.188503	0.214818
104	0.213899	0.179963
107	0.176963	0.156744
109	0.231152	0.159056
112	0.158904	0.126561
114	0.157317	0.0799316
117	0.144701	0.0638161
120	0.167375	0.0432575
123	0.131788	0.0345575
125	0.127735	0.0358243
128	0.115061	0.0207306
131	0.0582251	0.0562689
135	0.0313786	0.0978609
138	0.0172879	0.128447
141	0.142468	0.129451
144	0.17165	0.116369
148	0.159669	0.138494
151	0.246736	0.144436
155	0.265039	0.189044
158	0.247846	0.192401
162	0.26362	0.204698
166	0.249982	0.22316
170	0.248108	0.245014
174	0.262533	0.237614
178	0.223875	0.225142
182	0.211299	0.211299
187	0.212618	0.2206
191	0.211789	0.237869
195	0.23652	0.250942
200	0.240991	0.255026
205	0.213781	0.236609
210	0.197665	0.240083
214	0.193767	0.249248
220	0.13	0.244103
225	0.150215	0.257849
230	0.129513	0.240438
235	0.125117	0.258047
241	0.118445	0.258677
247	0.112365	0.260995
252	0.110052	0.246809
258	0.141483	0.24103
264	0.176627	0.24804
271	0.159098	0.258429
277	0.173979	0.281078
284	0.170567	0.287835
290	0.153252	0.269454
297	0.143554	0.247389
304	0.156786	0.264992
311	0.116822	0.264204
318	0.121465	0.289731
326	0.134137	0.310857
334	0.138026	0.321293
341	0.139459	0.311406
349	0.112517	0.302207
358	0.135109	0.324831
366	0.199576	0.361904
375	0.167539	0.360853
383	0.161757	0.35688
392	0.181405	0.352714
402	0.161222	0.326252
411	0.153861	0.324073
421	0.16224	0.318628
430	0.127258	0.306197
441	0.125434	0.318406
451	0.109732	0.321412
461	0.117402	0.326785
472	0.114806	0.334392
483	0.11241	0.350641
495	0.120517	0.349684
506	0.103299	0.333077
518	0.111408	0.330225
530	0.100592	0.328112
543	0.0866228	0.334631
555	0.12342	0.345004
568	0.11101	0.337952
582	0.106656	0.31851
595	0.0993242	0.31241
609	0.0982926	0.328877
624	0.0911292	0.331939
638	0.102694	0.339184
653	0.100724	0.335554
669	0.0949841	0.324159
684	0.0910071	0.330014
700	0.111414	0.332709
717	0.100726	0.317171
733	0.100771	0.320346
751	0.12561	0.314364
768	0.111943	0.308307
786	0.134954	0.308756
805	0.194561	0.300442
823	0.193827	0.298772
843	0.192682	0.296123
862	0.187416	0.287404
883	0.194506	0.280359
903	0.201256	0.28179
924	0.188631	0.274621
946	0.182942	0.279216
968	0.204854	0.281917
991	0.19074	0.265851
1014	0.198485	0.265025
1038	0.2064	0.263635
1062	0.215518	0.264964
1087	0.209203	0.251676
1112	0.21324	0.260532
1138	0.204767	0.263216
1165	0.200702	0.263933
1192	0.196477	0.260265
1220	0.192986	0.25479
1249	0.195204	0.260423
1278	0.190169	0.260225
1308	0.179497	0.249628
1338	0.183639	0.250565
1370	0.186897	0.252611
1402	0.185936	0.256091
1435	0.180873	0.251606
1468	0.176495	0.245207
1503	0.179265	0.248942
1538	0.173377	0.243954
1574	0.172468	0.242968
1610	0.174484	0.248916
1648	0.173077	0.256171
1687	0.172155	0.264563
1726	0.178571	0.261531
1767	0.17915	0.263739
1808	0.177059	0.264837
1850	0.169563	0.254437
1893	0.170144	0.255363
1938	0.162554	0.24594
1983	0.172166	0.244462
2029	0.164627	0.237915
2077	0.162908	0.235087
2125	0.158848	0.234043
2175	0.161021	0.22849
2226	0.167036	0.225047
2278	0.167072	0.219439
2331	0.169477	0.216646
2386	0.170177	0.221637
2442	0.167642	0.223219
2499	0.169474	0.227712
2557	0.166179	0.223664
2617	0.161356	0.224594
2678	0.164648	0.227325
2741	0.168927	0.232283
2805	0.176361	0.230424
2871	0.177034	0.232558
2938	0.176676	0.235969
3006	0.177303	0.235214
3077	0.174258	0.230496
3149	0.173779	0.228725
3222	0.171813	0.226119
3298	0.168604	0.222145
3375	0.164206	0.217277
3454	0.167075	0.224887
3534	0.167527	0.225071
3617	0.170251	0.229215
3702	0.173572	0.231836
3788	0.171383	0.226834
3877	0.168726	0.225548
3967	0.164197	0.224875
4060	0.164552	0.223432
4155	0.163248	0.220593
4252	0.164723	0.220839
4352	0.164242	0.217563
4453	0.160912	0.216963
4557	0.167888	0.219344
4664	0.168588	0.218067
4773	0.166654	0.214048
4885	0.17094	0.216256
4999	0.170007	0.212039
5116	0.167525	0.211538
5235	0.170041	0.214458
5358	0.167579	0.213844
5483	0.166823	0.215329
5611	0.167185	0.215863
5742	0.162171	0.214591
5877	0.162571	0.214345
6014	0.165043	0.215173
6154	0.169928	0.218918
6298	0.170662	0.218034
6446	0.166737	0.217205
6596	0.169222	0.21568
6750	0.168057	0.214216
6908	0.167766	0.213716
7070	0.167819	0.214747
7235	0.165064	0.213312
7404	0.164247	0.210503
7577	0.166586	0.208817
7754	0.166824	0.20864
7936	0.166007	0.211818
8121	0.166521	0.213326
8311	0.167432	0.21259
8505	0.166051	0.211967
8704	0.169425	0.213733
8908	0.171307	0.213421
9116	0.17004	0.21076
9329	0.169006	0.211161
9547	0.170363	0.210098
9770	0.169866	0.212327
9999	0.171409	0.210939
300
301
302
303
304
305
306
307
308
309
310
311
312
313
314
315
316
317
318
319
320
321
322
323
324
325
326
327
328
329
330
331
332
333
334
335
336
337
338
339
340
341
342
343
344
345
346
347
348
349
350
351
352
353
354
355
356
357
358
359
360
361
362
363
364
365
366
367
368
369
370
371
372
373
374
375
376
377
378
379
380
381
382
383
384
385
386
387
388
389
390
391
392
393
394
395
396
397
398
399
400
401
402
403
404
405
406
407
408
409
410
411
412
413
414
415
416
417
418
419
420
421
422
423
424
425
426
427
428
429
430
431
432
433
434
435
436
437
438
439
440
441
442
443
444
445
446
447
448
449
450
451
452
453
454
455
456
457
458
459
460
461
462
463
464
465
466
467
468
469
470
471
472
473
474
475
476
477
478
479
480
481
482
483
484
485
486
487
488
489
490
491
492
493
494
495
496
497
498
499
500
501
502
503
504
505
506
507
508
509
510
511
512
513
514
515
516
517
518
519
520
521
522
523
524
525
526
527
528
529
530
531
532
533
534
535
536
537
538
539
540
541
542
543
544
545
546
547
548
549
550
551
552
553
554
555
556
557
558
559
560
561
562
563
564
565
566
567
568
569
570
571
572
573
574
575
576
577
578
579
580
581
582
583
584
585
586
587
588
589
590
591
592
593
594
595
596
597
598
599
600
601
602
603
604
605
606
607
608
609
610
611
612
613
614
615
616
617
618
619
620
621
622
623
624
625
626
627
628
629
630
631
632
633
634
635
636
637
638
639
640
641
642
643
644
645
646
647
648
649
650
651
652
653
654
655
656
657
658
659
660
661
662
663
664
665
666
667
668
669
670
671
672
673
674
675
676
677
678
679
680
681
682
683
684
685
686
687
688
689
690
691
692
693
694
695
696
697
698
699
700
701
702
703
704
705
706
707
708
709
710
711
712
713
714
715
716
717
718
719
720
721
722
723
724
725
726
727
728
729
730
731
732
733
734
735
736
737
738
739
740
741
742
743
744
745
746
747
748
749
750
751
752
753
754
755
756
757
758
759
760
761
762
763
764
765
766
767
768
769
770
771
772
773
774
775
776
777
778
779
780
781
782
783
784
785
786
787
788
789
790
791
792
793
794
795
796
797
798
799
800
801
802
803
804
805
806
807
808
809
810
811
812
813
814
815
816
817
818
819
820
821
822
823
824
825
826
827
828
829
830
831
832
833
834
835
836
837
838
839
840
841
842
843
844
845
846
847
848
849
850
851
852
853
854
855
856
857
858
859
860
861
862
863
864
865
866
867
868
869
870
871
872
873
874
875
876
877
878
879
880
881
882
883
884
885
886
887
888
889
890
891
892
893
894
895
896
897
898
899
900
901
902
903
904
905
906
907
908
909
910
911
912
913
914
915
916
917
918
919
920
921
922
923
924
925
926
927
928
929
930
931
932
933
934
935
936
937
938
939
940
941
942
943
944
945
946
947
948
949
950
951
952
953
954
955
956
957
958
959
960
961
962
963
964
965
966
967
968
969
970
971
972
973
974
975
976
977
978
979
980
981
982
983
984
985
986
987
988
989
990
991
992
993
994
995
996
997
998
999
1000
1001
1002
1003
1004
1005
1006
1007
1008
1009
1010
1011
1012
1013
1014
1015
1016
1017
1018
1019
1020
1021
1022
1023
1024
1025
1026
1027
1028
1029
1030
1031
1032
1033
1034
1035
1036
1037
1038
1039
1040
1041
1042
1043
1044
1045
1046
1047
1048
1049
1050
1051
1052
1053
1054
1055
1056
1057
1058
1059
1060
1061
1062
1063
1064
1065
1066
1067
1068
1069
1070
1071
1072
1073
1074
1075
1076
1077
1078
1079
1080
1081
1082
1083
1084
1085
1086
1087
1088
1089
1090
1091
1092
1093
1094
1095
1096
1097
1098
1099
1100
1101
1102
1103
1104
1105
1106
1107
1108
1109
1110
1111
1112
1113
1114
1115
1116
1117
1118
1119
1120
1121
1122
1123
1124
1125
1126
1127
1128
1129
1130
1131
1132
1133
1134
1135
1136
1137
1138
1139
1140
1141
1142
1143
1144
1145
1146
1147
1148
1149
1150
1151
1152
1153
1154
1155
1156
1157
1158
1159
1160
1161
1162
1163
1164
1165
1166
1167
1168
1169
1170
1171
1172
1173
1174
1175
1176
1177
1178
1179
1180
1181
1182
1183
1184
1185
1186
1187
1188
1189
1190
1191
1192
1193
1194
1195
1196
1197
1198
1199
1200
1201
1202
1203
1204
1205
1206
1207
1208
1209
1210
1211
1212
1213
1214
1215
1216
1217
1218
1219
1220
1221
1222
1223
1224
1225
1226
1227
1228
1229
1230
1231
1232
1233
1234
1235
1236
1237
1238
1239
1240
1241
1242
1243
1244
1245
1246
1247
1248
1249
1250
1251
1252
1253
1254
1255
1256
1257
1258
1259
1260
1261
1262
1263
1264
1265
1266
1267
1268
1269
1270
1271
1272
1273
1274
1275
1276
1277
1278
1279
1280
1281
1282
1283
1284
1285
1286
1287
1288
1289
1290
1291
1292
1293
1294
1295
1296
1297
1298
1299
1300
1301
1302
1303
1304
1305
1306
1307
1308
1309
1310
1311
1312
1313
1314
1315
1316
1317
1318
1319
1320
1321
1322
1323
1324
1325
1326
1327
1328
1329
1330
1331
1332
1333
1334
1335
1336
1337
1338
1339
1340
1341
1342
1343
1344
1345
1346
1347
1348
1349
1350
1351
1352
1353
1354
1355
1356
1357
1358
1359
1360
1361
1362
1363
1364
1365
1366
1367
1368
1369
1370
1371
1372
1373
1374
1375
1376
1377
1378
1379
1380
1381
1382
1383
1384
1385
1386
1387
1388
1389
1390
1391
1392
1393
1394
1395
1396
1397
1398
1399
1400
1401
1402
1403
1404
1405
1406
1407
1408
1409
1410
1411
1412
1413
1414
1415
1416
1417
1418
1419
1420
1421
1422
1423
1424
1425
1426
1427
1428
1429
1430
1431
1432
1433
1434
1435
1436
1437
1438
1439
1440
1441
1442
1443
1444
1445
1446
1447
1448
1449
1450
1451
1452
1453
1454
1455
1456
1457
1458
1459
1460
1461
1462
1463
1464
1465
1466
1467
1468
1469
1470
1471
1472
1473
1474
1475
1476
1477
1478
1479
1480
1481
1482
1483
1484
1485
1486
1487
1488
1489
1490
1491
1492
1493
1494
1495
1496
1497
1498
1499
1500
1501
1502
1503
1504
1505
1506
1507
1508
1509
1510
1511
1512
1513
1514
1515
1516
1517
1518
1519
1520
1521
1522
1523
1524
1525
1526
1527
1528
1529
1530
1531
1532
1533
1534
1535
1536
1537
1538
1539
1540
1541
1542
1543
1544
1545
1546
1547
1548
1549
1550
1551
1552
1553
1554
1555
1556
1557
1558
1559
1560
1561
1562
1563
1564
1565
1566
1567
1568
1569
1570
1571
1572
1573
1574
1575
1576
1577
1578
1579
1580
1581
1582
1583
1584
1585
1586
1587
1588
1589
1590
1591
1592
1593
1594
1595
1596
1597
1598
1599
1600
1601
1602
1603
1604
1605
1606
1607
1608
1609
1610
1611
1612
1613
1614
1615
1616
1617
1618
1619
1620
1621
1622
1623
1624
1625
1626
1627
1628
1629
1630
1631
1632
1633
1634
1635
1636
1637
1638
1639
1640
1641
1642
1643
1644
1645
1646
1647
1648
1649
1650
1651
1652
1653
1654
1655
1656
1657
1658
1659
1660
1661
1662
1663
1664
1665
1666
1667
1668
1669
1670
1671
1672
1673
1674
1675
1676
1677
1678
1679
1680
1681
1682
1683
1684
1685
1686
1687
1688
1689
1690
1691
1692
1693
1694
1695
1696
1697
1698
1699
1700
1701
1702
1703
1704
1705
1706
1707
1708
1709
1710
1711
1712
1713
1714
1715
1716
1717
1718
1719
1720
1721
1722
1723
1724
1725
1726
1727
1728
1729
1730
1731
1732
1733
1734
1735
1736
1737
1738
1739
1740
1741
1742
1743
1744
1745
1746
1747
1748
1749
1750
1751
1752
1753
1754
1755
1756
1757
1758
1759
1760
1761
1762
1763
1764
1765
1766
1767
1768
1769
1770
1771
1772
1773
1774
1775
1776
1777
1778
1779
1780
1781
1782
1783
1784
1785
1786
1787
1788
1789
1790
1791
1792
1793
1794
1795
1796
1797
1798
1799
1800
1801
1802
1803
1804
1805
1806
1807
1808
1809
1810
1811
1812
1813
1814
1815
1816
1817
1818
1819
1820
1821
1822
1823
1824
1825
1826
1827
1828
1829
1830
1831
1832
1833
1834
1835
1836
1837
1838
1839
1840
1841
1842
1843
1844
1845
1846
1847
1848
1849
1850
1851
1852
1853
1854
1855
1856
1857
1858
1859
1860
1861
1862
1863
1864
1865
1866
1867
1868
1869
1870
1871
1872
1873
1874
1875
1876
1877
1878
1879
1880
1881
1882
1883
1884
1885
1886
1887
1888
1889
1890
1891
1892
1893
1894
1895
1896
1897
1898
1899
1900
1901
1902
1903
1904
1905
1906
1907
1908
1909
1910
1911
1912
1913
1914
1915
1916
1917
1918
1919
1920
1921
1922
1923
1924
1925
1926
1927
1928
1929
1930
1931
1932
1933
1934
1935
1936
1937
1938
1939
1940
1941
1942
1943
1944
1945
1946
1947
1948
1949
1950
1951
1952
1953
1954
1955
1956
1957
1958
1959
1960
1961
1962
1963
1964
1965
1966
1967
1968
1969
1970
1971
1972
1973
1974
1975
1976
1977
1978
1979
1980
1981
1982
1983
1984
1985
1986
1987
1988
1989
1990
1991
1992
1993
1994
1995
1996
1997
1998
[truncated: 8,001 more rows]

## Sheet: Right panel
Method	Excitation energy	Excitation energy error
PauliNet	0.1637	0.0013
TDDFT (min)	0.1334	-
TDDFT (max)	0.151	-
CAS-PT (min)	0.1417	-
CAS-PT (max)	0.1446	-
CC (min)	0.1529	-
CC (max)	0.154	-
DMC	0.1525	0.0011
Experiment (adiabatic)	0.1448	-
Experiment (corrected/vertical)	0.1613	-
