# Supplementary material for: Electronic excited states in deep variational Monte Carlo
Source: Nat Commun. 2023 Jan 17;14:274. doi: 10.1038/s41467-022-35534-5 (PMC9845370; doi:10.1038/s41467-022-35534-5)
Supplement: Supplementary file 2 — Source Data [file 41467_2022_35534_MOESM2_ESM.zip › Source Data/figure_5.xlsx]

## Sheet: Upper panel
Torsion angle	PauliNet (ground state)	PauliNet error (ground state)	PauliNet (excited state)	PauliNet error (excited state)	Torsion angle	MR-CI (ground state)	Torsion angle	MR-CI (excited state)	Torsion angle	TDDFT (ground state)	Torsion angle	TDDFT (excited state)
0	0	0.0005	0.2964	0.0007	0	0	0	0.292524	0	0	0	0.286608
15	0.0027	0.0007	0.2826	0.0007	4.869	0.000801135	4.913	0.290908	5.118	0.00250998	4.317	0.281573
30	0.0197	0.0007	0.2656	0.0007	9.842	0.00160227	9.885	0.289291	9.943	0.00313472	9.878	0.275289
45	0.0378	0.0007	0.241	0.0007	14.813	0.00400567	14.958	0.282896	15.28	0.00565939	14.195	0.268417
60	0.0662	0.0007	0.2242	0.0007	19.785	0.00801135	20.032	0.276465	19.959	0.00878308	18.659	0.262133
70	0.0841	0.0007	0.2165	0.0007	24.657	0.012017	24.906	0.270879	25.297	0.0131563	22.902	0.255224
80	0.1043	0.0007	0.2132	0.0007	30.026	0.0176397	29.979	0.264448	29.976	0.0175662	26.341	0.250851
85	0.1147	0.0007	0.2069	0.0007	35.097	0.0232256	34.952	0.257245	35.167	0.0257245	32.488	0.241443
90	0.1156	0.0007	0.2037	0.0007	40.068	0.0296567	40.025	0.250851	39.846	0.0319719	37.756	0.235159
					44.94	0.037668	44.999	0.24442	44.817	0.0413797	43.61	0.227662
					49.91	0.0464879	49.973	0.238025	49.789	0.0501628	48.585	0.221378
					54.881	0.0560794	55.046	0.232403	54.833	0.0608201	53.854	0.216343
					60.06	0.0665162	0.0642002	0.228397	59.732	0.0721021	58.902	0.21197
					65.02	0.0769163	65.091	0.224391	64.484	0.0846704	64.171	0.20756
					70.19	0.0873531	70.064	0.221194	69.456	0.0972019	69.439	0.204436
					75.16	0.0969814	75.037	0.218769	73.842	0.110358	74.268	0.202562
					80.131	0.106573	80.109	0.21638	79.033	0.125425	79.024	0.200688
					85.102	0.109807	85.082	0.214763	84.736	0.143616	83.634	0.200063
					89.975	0.112196	89.955	0.213183	89.854	0.159933	89.854	0.200063

## Sheet: Lower panel
Pyramidalization angle	PauliNet (ground state)	PauliNet error (ground state)	PauliNet (excited state)	PauliNet error (excited state)	Pyramidalization angle	MR-CI (ground state)	Pyramidalization angle	MR-CI (excited state)
0	0.1106	0.0007	0.2003	0.0007	0	0.11576	0	0.211309
20	0.1123	0.0007	0.1992	0.0007	9.98658	0.11576	9.98658	0.21039
40	0.119	0.0007	0.1925	0.0007	19.9732	0.117598	20.1342	0.207634
60	0.134	0.0007	0.1877	0.0007	29.9597	0.118517	30.1208	0.204877
70	0.1432	0.0007	0.186	0.0007	39.9463	0.12311	40.1074	0.200284
80	0.1622	0.0007	0.188	0.0007	49.9329	0.13046	50.094	0.196609
90	0.1794	0.0007	0.1906	0.0007	59.9195	0.138729	60.0805	0.194036
95	0.1886	0.0007	0.1969	0.0007	69.906	0.151591	70.0671	0.193853
97.5	0.1965	0.0007	0.1988	0.0007	80.0537	0.169047	80.0537	0.19569
100	0.2008	0.0007	0.2022	0.0007	89.8792	0.190178	90.0403	0.200284
102.5	0.2029	0.0007	0.2071	0.0007	100.027	0.208552	99.8658	0.214065
105	0.2085	0.0007	0.2133	0.0007	110.174	0.221415	109.852	0.241627
110	0.2168	0.0007	0.2357	0.0007	120	0.238871	120	0.26827
120	0.2421	0.0007	0.2652	0.0007
