# Supplementary material for: Electronic excited states in deep variational Monte Carlo
Source: Nat Commun. 2023 Jan 17;14:274. doi: 10.1038/s41467-022-35534-5 (PMC9845370; doi:10.1038/s41467-022-35534-5)
Supplement: Supplementary file 2 — Source Data [file 41467_2022_35534_MOESM2_ESM.zip › Source Data/README.txt]

This set of files contains data generated by the study titled:

'Electronic excited states in deep variational Monte Carlo'. 

The data required to produce each of the figures in the main article is given in the appropriate figure_* excel file. Most figures contain multiple panels and consequently these files contain several sheets, with each sheet pertaining to a particular panel. All data is given in Hartree atomic units.
