# Supplementary material for: Electronic excited states in deep variational Monte Carlo
Source: Nat Commun. 2023 Jan 17;14:274. doi: 10.1038/s41467-022-35534-5 (PMC9845370; doi:10.1038/s41467-022-35534-5)
Supplement: Supplementary file 2 — Source Data [file 41467_2022_35534_MOESM2_ESM.zip › Source Data/figure_2.xlsx]

## Sheet: Left panel (LiH)
Iteration	Total energy ewm (E0)	Total energy ewm (E1)	Total energy ewm (E2)	Total energy ewm (E3)	Total energy ewm (E4)	Total energy ewm (E5)	Total energy ewm (E6)	Total energy ewm (E7)	Iteration	Excitation energy ewm (E0→E1)	Excitation energy ewm (E0→E2)	Excitation energy ewm (E0→E3)	Excitation energy ewm (E0→E4)	Excitation energy ewm (E0→E5)	Excitation energy ewm (E0→E6)	Excitation energy ewm (E0→E7)	Iteration	Overlap ewm (0/1)	Overlap ewm (0/2)	Overlap ewm (0/3)	Overlap ewm (0/4)	Overlap ewm (0/5)	Overlap ewm (0/6)	Overlap ewm (0/7)	Overlap ewm (1/2)	Overlap ewm (1/3)	Overlap ewm (1/4)	Overlap ewm (1/5)	Overlap ewm (1/6)	Overlap ewm (1/7)	Overlap ewm (2/3)	Overlap ewm (2/4)	Overlap ewm (2/5)	Overlap ewm (2/6)	Overlap ewm (2/7)	Overlap ewm (3/4)	Overlap ewm (3/5)	Overlap ewm (3/6)	Overlap ewm (3/7)	Overlap ewm (4/5)	Overlap ewm (4/6)	Overlap ewm (4/7)	Overlap ewm (5/6)	Overlap ewm (5/7)	Overlap ewm (6/7)		TBE excitation energy
10	-8.00446	-7.86553	-7.85192	-7.84893	-7.84824	-7.81271	-7.81298	-7.76518	15	0.112755	0.11094	0.137911	0.151822	0.173412	0.153565	0.203172	10	-0.00133744	0.019075	-0.00584515	0.000837491	-0.00789708	-0.00834924	0.00701904	8.1332e-05	0.00273139	-0.000272148	-0.00262132	0.00304407	-0.0359392	-0.00234046	-0.0180448	0.00268487	0.000776001	0.000268718	0.00169464	-0.0162519	-0.0119964	-0.0175397	0.00334032	-0.000412683	0.000957173	0.00167535	-0.000388544	-0.00133758		0.1205
10	-8.00446	-7.86553	-7.85192	-7.84893	-7.84824	-7.81271	-7.81298	-7.76518	15	0.112755	0.11094	0.137911	0.151822	0.173412	0.153565	0.203172	10	-0.00133744	0.019075	-0.00584515	0.000837491	-0.00789708	-0.00834924	0.00701904	8.1332e-05	0.00273139	-0.000272148	-0.00262132	0.00304407	-0.0359392	-0.00234046	-0.0180448	0.00268487	0.000776001	0.000268718	0.00169464	-0.0162519	-0.0119964	-0.0175397	0.00334032	-0.000412683	0.000957173	0.00167535	-0.000388544	-0.00133758		0.1341
10	-8.00446	-7.86553	-7.85192	-7.84893	-7.84824	-7.81271	-7.81298	-7.76518	15	0.112755	0.11094	0.137911	0.151822	0.173412	0.153565	0.203172	10	-0.00133744	0.019075	-0.00584515	0.000837491	-0.00789708	-0.00834924	0.00701904	8.1332e-05	0.00273139	-0.000272148	-0.00262132	0.00304407	-0.0359392	-0.00234046	-0.0180448	0.00268487	0.000776001	0.000268718	0.00169464	-0.0162519	-0.0119964	-0.0175397	0.00334032	-0.000412683	0.000957173	0.00167535	-0.000388544	-0.00133758		0.1595
10	-8.00446	-7.86553	-7.85192	-7.84893	-7.84824	-7.81271	-7.81298	-7.76518	16	0.102526	0.10912	0.131099	0.144251	0.166802	0.149395	0.197954	10	-0.00133744	0.019075	-0.00584515	0.000837491	-0.00789708	-0.00834924	0.00701904	8.1332e-05	0.00273139	-0.000272148	-0.00262132	0.00304407	-0.0359392	-0.00234046	-0.0180448	0.00268487	0.000776001	0.000268718	0.00169464	-0.0162519	-0.0119964	-0.0175397	0.00334032	-0.000412683	0.000957173	0.00167535	-0.000388544	-0.00133758		0.1697
10	-8.00446	-7.86553	-7.85192	-7.84893	-7.84824	-7.81271	-7.81298	-7.76518	16	0.102526	0.10912	0.131099	0.144251	0.166802	0.149395	0.197954	10	-0.00133744	0.019075	-0.00584515	0.000837491	-0.00789708	-0.00834924	0.00701904	8.1332e-05	0.00273139	-0.000272148	-0.00262132	0.00304407	-0.0359392	-0.00234046	-0.0180448	0.00268487	0.000776001	0.000268718	0.00169464	-0.0162519	-0.0119964	-0.0175397	0.00334032	-0.000412683	0.000957173	0.00167535	-0.000388544	-0.00133758		0.2104
11	-7.9996	-7.86532	-7.84181	-7.84922	-7.84824	-7.81355	-7.81883	-7.76579	16	0.102526	0.10912	0.131099	0.144251	0.166802	0.149395	0.197954	11	-0.00298044	0.0217835	-0.00584515	0.000567333	-0.00534963	0.00544944	0.00701904	5.50959e-05	0.00185029	-0.000184358	-0.00177573	0.00206212	-0.0380382	-0.00158547	-0.0237146	0.00268487	0.000525678	0.000268718	0.00169464	-0.0173107	-0.0146167	-0.0118817	0.000557393	-0.00667914	0.00318656	0.00113491	-0.000263207	-0.00145792
11	-7.9996	-7.86532	-7.84181	-7.84922	-7.84824	-7.81355	-7.81883	-7.76579	17	0.102123	0.117349	0.13164	0.148929	0.169398	0.164142	0.207891	11	-0.00298044	0.0217835	-0.00584515	0.000567333	-0.00534963	0.00544944	0.00701904	5.50959e-05	0.00185029	-0.000184358	-0.00177573	0.00206212	-0.0380382	-0.00158547	-0.0237146	0.00268487	0.000525678	0.000268718	0.00169464	-0.0173107	-0.0146167	-0.0118817	0.000557393	-0.00667914	0.00318656	0.00113491	-0.000263207	-0.00145792
11	-7.9996	-7.86532	-7.84181	-7.84922	-7.84824	-7.81355	-7.81883	-7.76579	17	0.102123	0.117349	0.13164	0.148929	0.169398	0.164142	0.207891	11	-0.00298044	0.0217835	-0.00584515	0.000567333	-0.00534963	0.00544944	0.00701904	5.50959e-05	0.00185029	-0.000184358	-0.00177573	0.00206212	-0.0380382	-0.00158547	-0.0237146	0.00268487	0.000525678	0.000268718	0.00169464	-0.0173107	-0.0146167	-0.0118817	0.000557393	-0.00667914	0.00318656	0.00113491	-0.000263207	-0.00145792
11	-7.9996	-7.86532	-7.84181	-7.84922	-7.84824	-7.81355	-7.81883	-7.76579	17	0.102123	0.117349	0.13164	0.148929	0.169398	0.164142	0.207891	11	-0.00298044	0.0217835	-0.00584515	0.000567333	-0.00534963	0.00544944	0.00701904	5.50959e-05	0.00185029	-0.000184358	-0.00177573	0.00206212	-0.0380382	-0.00158547	-0.0237146	0.00268487	0.000525678	0.000268718	0.00169464	-0.0173107	-0.0146167	-0.0118817	0.000557393	-0.00667914	0.00318656	0.00113491	-0.000263207	-0.00145792
12	-8.00846	-7.87337	-7.8515	-7.85373	-7.84411	-7.82021	-7.8267	-7.76306	18	0.0882483	0.109693	0.13164	0.151879	0.158772	0.159244	0.214726	12	-0.0056201	0.0225717	-0.00401854	0.000390041	0.000155127	0.00374649	0.000970607	3.78784e-05	0.00127208	-0.000126746	-0.00122082	0.0014177	-0.0406359	-0.00109001	-0.0204044	0.00268487	0.000361404	0.000268718	0.00844777	-0.0231709	-0.0123478	-0.00816867	0.000383208	-0.00605078	0.00219076	0.00424164	-0.000180955	-0.0064997
12	-8.00846	-7.87337	-7.8515	-7.85373	-7.84411	-7.82021	-7.8267	-7.76306	18	0.0882483	0.109693	0.13164	0.151879	0.158772	0.159244	0.214726	12	-0.0056201	0.0225717	-0.00401854	0.000390041	0.000155127	0.00374649	0.000970607	3.78784e-05	0.00127208	-0.000126746	-0.00122082	0.0014177	-0.0406359	-0.00109001	-0.0204044	0.00268487	0.000361404	0.000268718	0.00844777	-0.0231709	-0.0123478	-0.00816867	0.000383208	-0.00605078	0.00219076	0.00424164	-0.000180955	-0.0064997
12	-8.00846	-7.87337	-7.8515	-7.85373	-7.84411	-7.82021	-7.8267	-7.76306	18	0.0882483	0.109693	0.13164	0.151879	0.158772	0.159244	0.214726	12	-0.0056201	0.0225717	-0.00401854	0.000390041	0.000155127	0.00374649	0.000970607	3.78784e-05	0.00127208	-0.000126746	-0.00122082	0.0014177	-0.0406359	-0.00109001	-0.0204044	0.00268487	0.000361404	0.000268718	0.00844777	-0.0231709	-0.0123478	-0.00816867	0.000383208	-0.00605078	0.00219076	0.00424164	-0.000180955	-0.0064997
12	-8.00846	-7.87337	-7.8515	-7.85373	-7.84411	-7.82021	-7.8267	-7.76306	19	0.0814802	0.111445	0.132533	0.152735	0.158103	0.151694	0.207052	12	-0.0056201	0.0225717	-0.00401854	0.000390041	0.000155127	0.00374649	0.000970607	3.78784e-05	0.00127208	-0.000126746	-0.00122082	0.0014177	-0.0406359	-0.00109001	-0.0204044	0.00268487	0.000361404	0.000268718	0.00844777	-0.0231709	-0.0123478	-0.00816867	0.000383208	-0.00605078	0.00219076	0.00424164	-0.000180955	-0.0064997
13	-8.00846	-7.87097	-7.85973	-7.85495	-7.83379	-7.81587	-7.80917	-7.76805	19	0.0814802	0.111445	0.132533	0.152735	0.158103	0.151694	0.207052	13	-0.00391704	0.0163598	-0.00401854	0.000271847	0.000108119	0.00770596	-0.000654262	3.78784e-05	0.000886599	-0.00542678	0.000551446	0.0014177	-0.028322	-0.000759704	-0.0138644	0.00268487	0.000251887	0.000187289	0.00588784	-0.0161494	-0.00860604	-0.012525	-0.00356604	-0.00421721	0.00152689	-2.25526e-05	-0.00012612	-0.00823699
13	-8.00846	-7.87097	-7.85973	-7.85495	-7.83379	-7.81587	-7.80917	-7.76805	19	0.0814802	0.111445	0.132533	0.152735	0.158103	0.151694	0.207052	13	-0.00391704	0.0163598	-0.00401854	0.000271847	0.000108119	0.00770596	-0.000654262	3.78784e-05	0.000886599	-0.00542678	0.000551446	0.0014177	-0.028322	-0.000759704	-0.0138644	0.00268487	0.000251887	0.000187289	0.00588784	-0.0161494	-0.00860604	-0.012525	-0.00356604	-0.00421721	0.00152689	-2.25526e-05	-0.00012612	-0.00823699
13	-8.00846	-7.87097	-7.85973	-7.85495	-7.83379	-7.81587	-7.80917	-7.76805	20	0.0855024	0.117809	0.139121	0.149148	0.15588	0.148333	0.215063	13	-0.00391704	0.0163598	-0.00401854	0.000271847	0.000108119	0.00770596	-0.000654262	3.78784e-05	0.000886599	-0.00542678	0.000551446	0.0014177	-0.028322	-0.000759704	-0.0138644	0.00268487	0.000251887	0.000187289	0.00588784	-0.0161494	-0.00860604	-0.012525	-0.00356604	-0.00421721	0.00152689	-2.25526e-05	-0.00012612	-0.00823699
13	-8.00846	-7.87097	-7.85973	-7.85495	-7.83379	-7.81587	-7.80917	-7.76805	20	0.0855024	0.117809	0.139121	0.149148	0.15588	0.148333	0.215063	13	-0.00391704	0.0163598	-0.00401854	0.000271847	0.000108119	0.00770596	-0.000654262	3.78784e-05	0.000886599	-0.00542678	0.000551446	0.0014177	-0.028322	-0.000759704	-0.0138644	0.00268487	0.000251887	0.000187289	0.00588784	-0.0161494	-0.00860604	-0.012525	-0.00356604	-0.00421721	0.00152689	-2.25526e-05	-0.00012612	-0.00823699
14	-8.01183	-7.87633	-7.86381	-7.85908	-7.82303	-7.82086	-7.81985	-7.7806	21	0.101132	0.123801	0.132165	0.148957	0.149188	0.136141	0.220095	14	-0.00276497	0.0115481	-0.00283662	0.000191892	0.00683048	0.0054395	-0.00549277	2.67377e-05	0.000625835	0.00262335	0.000389256	0.0014177	-0.0316291	-0.000536262	-0.00978661	0.000456736	0.000251887	0.000132204	0.00832366	-0.00717887	-0.00607485	-0.00884116	-0.0025172	-0.00912075	0.00107781	-0.00899404	0.00129954	-0.00581434
14	-8.01183	-7.87633	-7.86381	-7.85908	-7.82303	-7.82086	-7.81985	-7.7806	21	0.101132	0.123801	0.132165	0.148957	0.149188	0.136141	0.220095	14	-0.00276497	0.0115481	-0.00283662	0.000191892	0.00683048	0.0054395	-0.00549277	2.67377e-05	0.000625835	0.00262335	0.000389256	0.0014177	-0.0316291	-0.000536262	-0.00978661	0.000456736	0.000251887	0.000132204	0.00832366	-0.00717887	-0.00607485	-0.00884116	-0.0025172	-0.00912075	0.00107781	-0.00899404	0.00129954	-0.00581434
14	-8.01183	-7.87633	-7.86381	-7.85908	-7.82303	-7.82086	-7.81985	-7.7806	21	0.101132	0.123801	0.132165	0.148957	0.149188	0.136141	0.220095	14	-0.00276497	0.0115481	-0.00283662	0.000191892	0.00683048	0.0054395	-0.00549277	2.67377e-05	0.000625835	0.00262335	0.000389256	0.0014177	-0.0316291	-0.000536262	-0.00978661	0.000456736	0.000251887	0.000132204	0.00832366	-0.00717887	-0.00607485	-0.00884116	-0.0025172	-0.00912075	0.00107781	-0.00899404	0.00129954	-0.00581434
15	-8.00429	-7.87069	-7.87251	-7.84962	-7.83163	-7.82253	-7.8293	-7.78436	22	0.106626	0.123209	0.139006	0.147099	0.144542	0.144752	0.209229	15	-0.00197498	0.0190293	-0.00202615	0.000137066	0.00487892	0.00431555	-0.0110642	2.67377e-05	0.000625835	0.00262335	0.00027804	0.0014177	-0.0225922	-0.000536262	-0.0132297	0.000456736	0.00017992	0.000132204	0.00832366	-0.0133587	-0.0138514	-0.0148268	-0.000320104	-0.00651482	0.00107781	-0.00642432	0.00119887	-0.00706067
15	-8.00429	-7.87069	-7.87251	-7.84962	-7.83163	-7.82253	-7.8293	-7.78436	22	0.106626	0.123209	0.139006	0.147099	0.144542	0.144752	0.209229	15	-0.00197498	0.0190293	-0.00202615	0.000137066	0.00487892	0.00431555	-0.0110642	2.67377e-05	0.000625835	0.00262335	0.00027804	0.0014177	-0.0225922	-0.000536262	-0.0132297	0.000456736	0.00017992	0.000132204	0.00832366	-0.0133587	-0.0138514	-0.0148268	-0.000320104	-0.00651482	0.00107781	-0.00642432	0.00119887	-0.00706067
15	-8.00429	-7.87069	-7.87251	-7.84962	-7.83163	-7.82253	-7.8293	-7.78436	23	0.113718	0.104991	0.12952	0.141911	0.165752	0.149259	0.206509	15	-0.00197498	0.0190293	-0.00202615	0.000137066	0.00487892	0.00431555	-0.0110642	2.67377e-05	0.000625835	0.00262335	0.00027804	0.0014177	-0.0225922	-0.000536262	-0.0132297	0.000456736	0.00017992	0.000132204	0.00832366	-0.0133587	-0.0138514	-0.0148268	-0.000320104	-0.00651482	0.00107781	-0.00642432	0.00119887	-0.00706067
16	-8.01281	-7.88092	-7.87433	-7.85176	-7.83861	-7.82914	-7.83447	-7.79723	23	0.113718	0.104991	0.12952	0.141911	0.165752	0.149259	0.206509	16	-0.00142637	0.0137434	-0.00562546	0.00193368	0.00352366	0.00604995	-0.00799079	2.67377e-05	0.00380013	-0.00104638	0.000200807	0.0014177	-0.0256438	0.000704848	-0.00955476	-0.00200994	0.00182269	0.00173204	0.014344	-0.00964797	-0.0100038	-0.00741339	0.00393967	-0.00651482	0.00367123	-0.00463978	0.00119887	-0.00785234
16	-8.01281	-7.88092	-7.87433	-7.85176	-7.83861	-7.82914	-7.83447	-7.79723	24	0.111839	0.105086	0.136298	0.142169	0.163734	0.149149	0.211076	16	-0.00142637	0.0137434	-0.00562546	0.00193368	0.00352366	0.00604995	-0.00799079	2.67377e-05	0.00380013	-0.00104638	0.000200807	0.0014177	-0.0256438	0.000704848	-0.00955476	-0.00200994	0.00182269	0.00173204	0.014344	-0.00964797	-0.0100038	-0.00741339	0.00393967	-0.00651482	0.00367123	-0.00463978	0.00119887	-0.00785234
16	-8.01281	-7.88092	-7.87433	-7.85176	-7.83861	-7.82914	-7.83447	-7.79723	24	0.111839	0.105086	0.136298	0.142169	0.163734	0.149149	0.211076	16	-0.00142637	0.0137434	-0.00562546	0.00193368	0.00352366	0.00604995	-0.00799079	2.67377e-05	0.00380013	-0.00104638	0.000200807	0.0014177	-0.0256438	0.000704848	-0.00955476	-0.00200994	0.00182269	0.00173204	0.014344	-0.00964797	-0.0100038	-0.00741339	0.00393967	-0.00651482	0.00367123	-0.00463978	0.00119887	-0.00785234
17	-8.01999	-7.88133	-7.8661	-7.85181	-7.83452	-7.82911	-7.81872	-7.78729	25	0.122209	0.10815	0.144571	0.145914	0.162107	0.154821	0.217437	17	-0.00142637	0.010029	-0.00410507	0.00141107	0.00352366	0.00858307	-0.0105942	1.95113e-05	0.00277307	-0.000763574	0.000200807	0.0014177	-0.0314496	0.000514348	-0.00697239	-0.00200994	0.00228897	0.00173204	0.0104672	-0.00819844	-0.00730007	-0.00540977	0.00287489	-0.00475406	0.00267901	0.00537554	0.000874853	-0.00785234
17	-8.01999	-7.88133	-7.8661	-7.85181	-7.83452	-7.82911	-7.81872	-7.78729	25	0.122209	0.10815	0.144571	0.145914	0.162107	0.154821	0.217437	17	-0.00142637	0.010029	-0.00410507	0.00141107	0.00352366	0.00858307	-0.0105942	1.95113e-05	0.00277307	-0.000763574	0.000200807	0.0014177	-0.0314496	0.000514348	-0.00697239	-0.00200994	0.00228897	0.00173204	0.0104672	-0.00819844	-0.00730007	-0.00540977	0.00287489	-0.00475406	0.00267901	0.00537554	0.000874853	-0.00785234
17	-8.01999	-7.88133	-7.8661	-7.85181	-7.83452	-7.82911	-7.81872	-7.78729	26	0.113056	0.114661	0.130928	0.149729	0.182934	0.149452	0.215716	17	-0.00142637	0.010029	-0.00410507	0.00141107	0.00352366	0.00858307	-0.0105942	1.95113e-05	0.00277307	-0.000763574	0.000200807	0.0014177	-0.0314496	0.000514348	-0.00697239	-0.00200994	0.00228897	0.00173204	0.0104672	-0.00819844	-0.00730007	-0.00540977	0.00287489	-0.00475406	0.00267901	0.00537554	0.000874853	-0.00785234
18	-8.01173	-7.8952	-7.87317	-7.85181	-7.83157	-7.83326	-7.82362	-7.78699	26	0.113056	0.114661	0.130928	0.149729	0.182934	0.149452	0.215716	18	-0.00332942	0.00738977	-0.00302479	0.00141107	0.011373	0.01208	-0.0142732	1.43768e-05	0.00204331	-0.00453448	0.000147963	0.00104462	-0.0291262	0.000514348	-0.00921526	-0.00148101	0.00228897	0.00173204	0.0113576	-0.0116697	-0.005379	-0.00714618	0.00211834	-0.00350299	0.00267901	0.00818555	0.000644628	-0.00932808
18	-8.01173	-7.8952	-7.87317	-7.85181	-7.83157	-7.83326	-7.82362	-7.78699	27	0.115785	0.125059	0.145739	0.150189	0.177112	0.149591	0.208489	18	-0.00332942	0.00738977	-0.00302479	0.00141107	0.011373	0.01208	-0.0142732	1.43768e-05	0.00204331	-0.00453448	0.000147963	0.00104462	-0.0291262	0.000514348	-0.00921526	-0.00148101	0.00228897	0.00173204	0.0113576	-0.0116697	-0.005379	-0.00714618	0.00211834	-0.00350299	0.00267901	0.00818555	0.000644628	-0.00932808
19	-8.00263	-7.90138	-7.87142	-7.85092	-7.83013	-7.83455	-7.83117	-7.79467	27	0.115785	0.125059	0.145739	0.150189	0.177112	0.149591	0.208489	19	-0.00487559	0.00549496	0.00148155	0.00104925	0.0189165	0.0107195	-0.0145605	1.43768e-05	0.00151939	-0.0109537	0.000110024	0.00104462	-0.0334118	0.000382464	-0.0149348	-0.00148101	0.00170205	0.00173204	0.00844539	-0.0180472	-0.00399977	-0.00232392	0.00157518	-0.00669568	0.00199208	0.00755156	0.000644628	-0.00693626
19	-8.00263	-7.90138	-7.87142	-7.85092	-7.83013	-7.83455	-7.83117	-7.79467	28	0.120712	0.129904	0.139088	0.148626	0.179967	0.15187	0.202365	19	-0.00487559	0.00549496	0.00148155	0.00104925	0.0189165	0.0107195	-0.0145605	1.43768e-05	0.00151939	-0.0109537	0.000110024	0.00104462	-0.0334118	0.000382464	-0.0149348	-0.00148101	0.00170205	0.00173204	0.00844539	-0.0180472	-0.00399977	-0.00232392	0.00157518	-0.00669568	0.00199208	0.00755156	0.000644628	-0.00693626
19	-8.00263	-7.90138	-7.87142	-7.85092	-7.83013	-7.83455	-7.83117	-7.79467	28	0.120712	0.129904	0.139088	0.148626	0.179967	0.15187	0.202365	19	-0.00487559	0.00549496	0.00148155	0.00104925	0.0189165	0.0107195	-0.0145605	1.43768e-05	0.00151939	-0.0109537	0.000110024	0.00104462	-0.0334118	0.000382464	-0.0149348	-0.00148101	0.00170205	0.00173204	0.00844539	-0.0180472	-0.00399977	-0.00232392	0.00157518	-0.00669568	0.00199208	0.00755156	0.000644628	-0.00693626
20	-8.0104	-7.89736	-7.86505	-7.84433	-7.83372	-7.82698	-7.83453	-7.78665	29	0.120682	0.139274	0.145134	0.150545	0.186951	0.165093	0.212017	20	-0.00365669	0.0118942	0.00111116	0.00078694	0.0141874	0.0124184	-0.0109204	1.43768e-05	0.00151939	-0.00758014	0.000110024	0.000783468	-0.0343559	0.000382464	-0.0112011	-0.00111076	0.00170205	0.00129903	0.00633404	-0.0214408	-0.00755989	-0.00174294	-0.00263033	-0.00767023	0.00149406	0.00566367	0.000644628	-0.0114724
20	-8.0104	-7.89736	-7.86505	-7.84433	-7.83372	-7.82698	-7.83453	-7.78665	29	0.120682	0.139274	0.145134	0.150545	0.186951	0.165093	0.212017	20	-0.00365669	0.0118942	0.00111116	0.00078694	0.0141874	0.0124184	-0.0109204	1.43768e-05	0.00151939	-0.00758014	0.000110024	0.000783468	-0.0343559	0.000382464	-0.0112011	-0.00111076	0.00170205	0.00129903	0.00633404	-0.0214408	-0.00755989	-0.00174294	-0.00263033	-0.00767023	0.00149406	0.00566367	0.000644628	-0.0114724
21	-8.00172	-7.8909	-7.86886	-7.85128	-7.83449	-7.83367	-7.84672	-7.78162	30	0.120976	0.145796	0.142095	0.139693	0.179056	0.168733	0.195302	21	-0.000666292	0.00899318	0.000840146	0.00078694	0.0257611	0.0093895	-0.00825688	1.08702e-05	0.0011488	-0.0107453	0.000110024	0.000592378	-0.0384919	0.000382464	-0.014628	-0.00111076	0.00314045	0.00312433	0.00604192	-0.0162113	-0.000453697	-0.00131784	-0.00198878	-0.00579944	0.00149406	0.00428229	0.000487402	-0.0168059
21	-8.00172	-7.8909	-7.86886	-7.85128	-7.83449	-7.83367	-7.84672	-7.78162	30	0.120976	0.145796	0.142095	0.139693	0.179056	0.168733	0.195302	21	-0.000666292	0.00899318	0.000840146	0.00078694	0.0257611	0.0093895	-0.00825688	1.08702e-05	0.0011488	-0.0107453	0.000110024	0.000592378	-0.0384919	0.000382464	-0.014628	-0.00111076	0.00314045	0.00312433	0.00604192	-0.0162113	-0.000453697	-0.00131784	-0.00198878	-0.00579944	0.00149406	0.00428229	0.000487402	-0.0168059
22	-7.99518	-7.88541	-7.86882	-7.84444	-7.83576	-7.83832	-7.83811	-7.78542	31	0.121409	0.156621	0.14994	0.1435	0.174715	0.16712	0.197283	22	-0.00554245	0.00685195	-0.00139906	0.00078694	0.0272349	0.00715391	-0.00629096	8.28208e-06	0.00087528	-0.0081869	8.38276e-05	0.000592378	-0.036998	0.000291401	-0.0142924	-0.0045802	0.00239273	0.00238045	0.00460337	-0.0145961	-0.000345674	-0.00100406	-0.00151526	-0.00766371	0.00198137	-0.000484851	0.000371354	-0.0162929
22	-7.99518	-7.88541	-7.86882	-7.84444	-7.83576	-7.83832	-7.83811	-7.78542	32	0.120498	0.153458	0.148316	0.149173	0.176942	0.168422	0.192768	22	-0.00554245	0.00685195	-0.00139906	0.00078694	0.0272349	0.00715391	-0.00629096	8.28208e-06	0.00087528	-0.0081869	8.38276e-05	0.000592378	-0.036998	0.000291401	-0.0142924	-0.0045802	0.00239273	0.00238045	0.00460337	-0.0145961	-0.000345674	-0.00100406	-0.00151526	-0.00766371	0.00198137	-0.000484851	0.000371354	-0.0162929
22	-7.99518	-7.88541	-7.86882	-7.84444	-7.83576	-7.83832	-7.83811	-7.78542	32	0.120498	0.153458	0.148316	0.149173	0.176942	0.168422	0.192768	22	-0.00554245	0.00685195	-0.00139906	0.00078694	0.0272349	0.00715391	-0.00629096	8.28208e-06	0.00087528	-0.0081869	8.38276e-05	0.000592378	-0.036998	0.000291401	-0.0142924	-0.0045802	0.00239273	0.00238045	0.00460337	-0.0145961	-0.000345674	-0.00100406	-0.00151526	-0.00766371	0.00198137	-0.000484851	0.000371354	-0.0162929
23	-7.99465	-7.88479	-7.87787	-7.85393	-7.84095	-7.82691	-7.8336	-7.78814	33	0.117637	0.151709	0.162212	0.160657	0.17381	0.172385	0.188195	23	-0.0105695	0.0112017	-0.00286137	0.000603931	0.0258028	0.00444028	-0.00482795	8.28208e-06	0.000671726	-0.00404598	8.38276e-05	0.000592378	-0.0303803	0.000291401	-0.0168172	-0.0045802	0.00183628	0.00182685	0.00199754	-0.0171736	-0.000265285	-0.00100406	-0.00116288	-0.00588145	0.00152058	-0.000372095	0.000371354	-0.0125039
23	-7.99465	-7.88479	-7.87787	-7.85393	-7.84095	-7.82691	-7.8336	-7.78814	34	0.121591	0.149565	0.154206	0.147909	0.180306	0.17113	0.193603	23	-0.0105695	0.0112017	-0.00286137	0.000603931	0.0258028	0.00444028	-0.00482795	8.28208e-06	0.000671726	-0.00404598	8.38276e-05	0.000592378	-0.0303803	0.000291401	-0.0168172	-0.0045802	0.00183628	0.00182685	0.00199754	-0.0171736	-0.000265285	-0.00100406	-0.00116288	-0.00588145	0.00152058	-0.000372095	0.000371354	-0.0125039
24	-7.98753	-7.88667	-7.87778	-7.84657	-7.84987	-7.81913	-7.83371	-7.78358	34	0.121591	0.149565	0.154206	0.147909	0.180306	0.17113	0.193603	24	-0.00816732	0.00865589	-0.00221106	0.000603931	0.0222094	0.00343113	-0.00862265	6.39979e-06	0.000519061	-0.00312644	6.47759e-05	0.000592378	-0.0351127	-0.000508833	-0.0177201	-0.00353924	0.00183628	0.00182685	0.00601465	-0.0188633	-0.00304817	-0.000775868	-0.000898586	-0.00733316	0.00152058	-0.00637507	0.000286955	-0.0142282
24	-7.98753	-7.88667	-7.87778	-7.84657	-7.84987	-7.81913	-7.83371	-7.78358	35	0.136157	0.147691	0.148694	0.163918	0.174954	0.179105	0.195911	24	-0.00816732	0.00865589	-0.00221106	0.000603931	0.0222094	0.00343113	-0.00862265	6.39979e-06	0.000519061	-0.00312644	6.47759e-05	0.000592378	-0.0351127	-0.000508833	-0.0177201	-0.00353924	0.00183628	0.00182685	0.00601465	-0.0188633	-0.00304817	-0.000775868	-0.000898586	-0.00733316	0.00152058	-0.00637507	0.000286955	-0.0142282
25	-7.98345	-7.89294	-7.87471	-7.84809	-7.85002	-7.82176	-7.82904	-7.77721	36	0.140482	0.144704	0.159787	0.16794	0.176439	0.188316	0.1996	25	-0.00635236	0.0108712	-0.00221106	0.002205	0.017274	0.00266865	-0.0067065	4.97761e-06	0.000519061	-0.00243167	5.03812e-05	0.000460739	-0.0335576	-0.000442026	-0.0219188	-0.00275275	0.00183628	0.00142089	0.0128142	-0.0209016	-0.00827166	-0.000603453	-0.000898586	-0.00570357	0.00118268	-0.00495838	0.000223187	-0.017339
25	-7.98345	-7.89294	-7.87471	-7.84809	-7.85002	-7.82176	-7.82904	-7.77721	36	0.140482	0.144704	0.159787	0.16794	0.176439	0.188316	0.1996	25	-0.00635236	0.0108712	-0.00221106	0.002205	0.017274	0.00266865	-0.0067065	4.97761e-06	0.000519061	-0.00243167	5.03812e-05	0.000460739	-0.0335576	-0.000442026	-0.0219188	-0.00275275	0.00183628	0.00142089	0.0128142	-0.0209016	-0.00827166	-0.000603453	-0.000898586	-0.00570357	0.00118268	-0.00495838	0.000223187	-0.017339
26	-7.98286	-7.90031	-7.87737	-7.85193	-7.84878	-7.81301	-7.83341	-7.77894	37	0.142666	0.14395	0.159173	0.167164	0.181072	0.179187	0.199224	26	-0.00497141	0.00377974	-0.00173039	0.00172565	0.0228518	0.00208851	-0.00524857	3.89552e-06	0.000519061	-0.00190305	3.94288e-05	0.00214026	-0.0395027	-0.000345934	-0.0143258	-0.00215432	0.00143709	0.001112	0.0100285	-0.0219556	-0.0112927	-0.000472268	-0.000703241	-0.00446366	0.000925573	-0.00388047	0.000223187	-0.0238037
27	-7.98387	-7.89759	-7.87345	-7.84629	-7.84832	-7.81492	-7.83327	-7.78616	38	0.140219	0.149864	0.157756	0.166193	0.182234	0.192079	0.207382	27	-0.00391367	0.00297554	-0.00390413	0.00135849	0.0189967	0.00164415	-0.00413185	3.89552e-06	0.000519061	-0.00149814	3.94288e-05	0.00214026	-0.0421006	-0.000272331	-0.0212432	-0.00509486	0.00113132	0.001112	0.01215	-0.020847	-0.00888999	-0.00453056	-0.000703241	-0.00813943	0.000728643	-0.0105611	0.000175701	-0.0209816
27	-7.98387	-7.89759	-7.87345	-7.84629	-7.84832	-7.81492	-7.83327	-7.78616	39	0.137423	0.156388	0.159709	0.165412	0.181844	0.197057	0.197316	27	-0.00391367	0.00297554	-0.00390413	0.00135849	0.0189967	0.00164415	-0.00413185	3.89552e-06	0.000519061	-0.00149814	3.94288e-05	0.00214026	-0.0421006	-0.000272331	-0.0212432	-0.00509486	0.00113132	0.001112	0.01215	-0.020847	-0.00888999	-0.00453056	-0.000703241	-0.00813943	0.000728643	-0.0105611	0.000175701	-0.0209816
28	-7.99266	-7.896	-7.8686	-7.85295	-7.84988	-7.81207	-7.83099	-7.78108	39	0.137423	0.156388	0.159709	0.165412	0.181844	0.197057	0.197316	28	-0.00208839	0.00881656	-0.0051778	0.00107547	0.0246652	-0.00258337	0.000617968	3.08396e-06	0.000519061	-0.00118603	3.12145e-05	0.00214026	-0.0382371	-0.000215595	-0.0277337	-0.00403343	0.00113132	0.00212708	0.0156539	-0.0220931	-0.0115577	-0.00804384	-0.000556733	-0.00644372	0.000576842	-0.00836089	0.000175701	-0.0166105
28	-7.99266	-7.896	-7.8686	-7.85295	-7.84988	-7.81207	-7.83099	-7.78108	40	0.133468	0.146818	0.160822	0.165908	0.185043	0.193018	0.203875	28	-0.00208839	0.00881656	-0.0051778	0.00107547	0.0246652	-0.00258337	0.000617968	3.08396e-06	0.000519061	-0.00118603	3.12145e-05	0.00214026	-0.0382371	-0.000215595	-0.0277337	-0.00403343	0.00113132	0.00212708	0.0156539	-0.0220931	-0.0115577	-0.00804384	-0.000556733	-0.00644372	0.000576842	-0.00836089	0.000175701	-0.0166105
29	-7.99203	-7.89269	-7.85923	-7.85337	-7.85539	-7.80508	-7.82694	-7.77551	41	0.12648	0.139212	0.162309	0.164532	0.187845	0.191352	0.201689	29	-0.00166219	0.0074215	-0.000868248	0.00107547	0.02499	-0.00744704	-0.000516984	2.45458e-06	0.00041313	0.000154736	3.12145e-05	0.00214026	-0.035518	-0.000215595	-0.0235448	-0.00321028	0.000900441	0.00169299	0.0156539	-0.0175843	-0.00876449	-0.00640224	-0.000443114	-0.00512867	0.000459119	-0.00820834	0.000175701	-0.020083
30	-7.99594	-7.89417	-7.86014	-7.85641	-7.85882	-7.81298	-7.82978	-7.78815	42	0.11984	0.148794	0.165679	0.170295	0.185518	0.199565	0.203956	30	-0.00132975	0.00138014	-0.000694599	0.00232516	0.0223723	-0.00180204	-0.000413587	2.45458e-06	0.00041313	0.000123788	2.49716e-05	0.00171221	-0.0345442	-0.000172476	-0.0095829	-0.00256822	0.000720353	0.00169299	0.0125231	-0.0140674	-0.00701159	-0.00831379	-0.000354491	-0.00410294	0.000459119	-0.0124496	0.000175701	-0.013963
30	-7.99594	-7.89417	-7.86014	-7.85641	-7.85882	-7.81298	-7.82978	-7.78815	43	0.119888	0.137624	0.167172	0.171394	0.193446	0.203421	0.213819	30	-0.00132975	0.00138014	-0.000694599	0.00232516	0.0223723	-0.00180204	-0.000413587	2.45458e-06	0.00041313	0.000123788	2.49716e-05	0.00171221	-0.0345442	-0.000172476	-0.0095829	-0.00256822	0.000720353	0.00169299	0.0125231	-0.0140674	-0.00701159	-0.00831379	-0.000354491	-0.00410294	0.000459119	-0.0124496	0.000175701	-0.013963
31	-7.99851	-7.89374	-7.85675	-7.856	-7.85501	-7.81732	-7.82554	-7.79025	43	0.119888	0.137624	0.167172	0.171394	0.193446	0.203421	0.213819	31	-0.00106901	0.00181175	-0.000558403	0.00186925	0.0179856	-0.0014487	-0.00584053	2.45458e-06	0.00041313	9.95162e-05	2.49716e-05	0.00137648	-0.0386611	-0.000172476	-0.0077039	-0.00206465	0.000720353	0.00136103	0.0100676	-0.0113091	-0.00490353	-0.00831379	-0.000284983	-0.00548253	0.000369096	-0.0100085	0.00014125	-0.0112251
31	-7.99851	-7.89374	-7.85675	-7.856	-7.85501	-7.81732	-7.82554	-7.79025	44	0.117437	0.135598	0.163484	0.171218	0.189473	0.201054	0.222861	31	-0.00106901	0.00181175	-0.000558403	0.00186925	0.0179856	-0.0014487	-0.00584053	2.45458e-06	0.00041313	9.95162e-05	2.49716e-05	0.00137648	-0.0386611	-0.000172476	-0.0077039	-0.00206465	0.000720353	0.00136103	0.0100676	-0.0113091	-0.00490353	-0.00831379	-0.000284983	-0.00548253	0.000369096	-0.0100085	0.00014125	-0.0112251
32	-8.00594	-7.89622	-7.85991	-7.85762	-7.85676	-7.81509	-7.82361	-7.79068	45	0.120286	0.142495	0.159042	0.173227	0.176234	0.199018	0.217928	32	-0.00264669	0.00146333	0.00299586	0.00186925	0.0145268	-0.0011701	-0.00471735	1.98254e-06	0.00041313	9.95162e-05	2.01693e-05	0.00230547	-0.0381706	-0.000139308	0.00170392	-0.0016676	0.000581824	0.00136103	0.00813152	-0.00913428	-0.00396054	-0.00739744	-0.000230179	-0.00555251	0.000298116	-0.0080838	0.00014125	-0.00906646
33	-8.00974	-7.8966	-7.86501	-7.85294	-7.85449	-7.81822	-7.82355	-7.79525	46	0.122338	0.135881	0.15884	0.175881	0.18081	0.193453	0.224105	33	-0.00214732	0.000827685	0.00243061	0.00298563	0.00958734	-0.00201579	-0.00382729	1.98254e-06	0.000335181	8.07395e-05	2.01693e-05	0.00230547	-0.0386399	-0.000113023	0.00615951	-0.00135296	0.000581824	0.00110423	0.00224544	-0.00741083	-0.00428191	-0.00391254	-0.000186749	-0.00450486	0.000298116	-0.0075756	0.00014125	-0.011851
34	-8.0116	-7.89721	-7.86467	-7.86094	-7.85803	-7.8182	-7.82738	-7.78926	47	0.124637	0.145562	0.161796	0.171465	0.189714	0.19017	0.22348	34	-0.00174967	0.00067441	-0.000286592	0.00426681	0.0078119	-0.0077942	-0.00374559	1.98254e-06	0.000335181	6.57878e-05	2.01693e-05	0.00230547	-0.0326138	-0.000113023	0.00501886	-0.00110241	0.000474078	0.00110423	0.00182961	-0.00741083	-0.00348896	-0.00318799	-0.000152166	-0.00367063	0.000298116	-0.00617271	0.00014125	-0.0138838
34	-8.0116	-7.89721	-7.86467	-7.86094	-7.85803	-7.8182	-7.82738	-7.78926	48	0.125535	0.142478	0.163901	0.170897	0.188174	0.188804	0.23045	34	-0.00174967	0.00067441	-0.000286592	0.00426681	0.0078119	-0.0077942	-0.00374559	1.98254e-06	0.000335181	6.57878e-05	2.01693e-05	0.00230547	-0.0326138	-0.000113023	0.00501886	-0.00110241	0.000474078	0.00110423	0.00182961	-0.00741083	-0.00348896	-0.00318799	-0.000152166	-0.00367063	0.000298116	-0.00617271	0.00014125	-0.0138838
35	-8.01515	-7.89203	-7.86902	-7.86104	-7.85123	-7.82355	-7.82683	-7.78695	49	0.128292	0.141755	0.166075	0.166246	0.190969	0.19025	0.233241	35	-0.00174967	-0.00467513	-0.00167576	0.00349103	0.00639156	-0.00333896	-0.00560834	1.98254e-06	0.000335181	5.38264e-05	1.65022e-05	0.00230547	-0.0321336	-9.24735e-05	0.00896493	-0.000901974	0.000474078	0.00110423	0.00149696	-0.00606341	-0.00348896	-0.00260836	-0.000124499	-0.00300324	0.000243913	-0.0050504	0.000115568	-0.0123224
36	-8.01337	-7.88908	-7.8741	-7.85536	-7.84543	-7.82207	-7.82683	-7.78427	50	0.128953	0.13993	0.167294	0.168062	0.198432	0.187942	0.232571	36	-0.00143722	-0.00384028	0.00262437	0.00286763	0.00304117	-0.00274272	-0.00670457	1.98254e-06	0.000335181	4.42145e-05	1.65022e-05	0.00418655	-0.0330052	-7.59604e-05	0.0184286	-0.000740907	0.000389422	0.00110423	0.00122964	-0.00498065	4.07351e-05	0.0014394	-0.000102267	-0.00246695	0.000243913	-0.00414854	0.000115568	-0.0121297
36	-8.01337	-7.88908	-7.8741	-7.85536	-7.84543	-7.82207	-7.82683	-7.78427	51	0.125206	0.13129	0.165502	0.169436	0.193174	0.186557	0.229932	36	-0.00143722	-0.00384028	0.00262437	0.00286763	0.00304117	-0.00274272	-0.00670457	1.98254e-06	0.000335181	4.42145e-05	1.65022e-05	0.00418655	-0.0330052	-7.59604e-05	0.0184286	-0.000740907	0.000389422	0.00110423	0.00122964	-0.00498065	4.07351e-05	0.0014394	-0.000102267	-0.00246695	0.000243913	-0.00414854	0.000115568	-0.0121297
37	-8.01672	-7.88849	-7.87485	-7.85597	-7.84621	-7.81744	-7.82675	-7.78364	52	0.122362	0.131782	0.160376	0.167336	0.19252	0.18493	0.228268	37	-0.00282118	-0.00678831	0.00216395	0.00404129	-0.00289709	-0.00373525	-0.00721442	1.63473e-06	0.000335181	4.42145e-05	1.65022e-05	0.00448196	-0.0355757	-6.2634e-05	0.0144068	-0.000610923	0.000389422	0.00242863	0.00101392	-0.00498065	-0.00458425	0.00118687	-8.43255e-05	-0.00203415	0.000243913	0.000756327	0.000115568	-0.0093896
38	-8.01424	-7.8873	-7.87832	-7.85562	-7.85052	-7.81627	-7.82129	-7.78528	53	0.123178	0.125335	0.161854	0.166642	0.203411	0.189413	0.22687	38	-0.00233477	-0.00779883	0.00179086	0.0059947	-0.00239759	0.00170852	-0.00721442	1.63473e-06	0.000335181	3.65913e-05	1.3657e-05	0.00448196	-0.0370396	-6.2634e-05	0.0170029	-0.000610923	0.000389422	0.00242863	0.00101392	-0.00616288	-0.00379386	0.00292513	-6.97867e-05	-0.00231461	0.000243913	0.000625926	9.56424e-05	-0.0077707
39	-8.01989	-7.89013	-7.87573	-7.85366	-7.84883	-7.81666	-7.82283	-7.78555	54	0.129076	0.130227	0.164612	0.16328	0.198352	0.191164	0.230276	39	-0.00412998	-0.00969606	0.00457481	0.00497865	-0.0120781	0.00334581	-0.00599163	1.35766e-06	0.000335181	0.00033878	1.13422e-05	0.00448196	-0.0361654	-5.20181e-05	0.0102552	-0.000507377	0.00100328	0.00242863	0.000842067	-0.00930094	-0.00607741	0.000315482	-5.79584e-05	-0.00231461	0.000202572	0.000519836	9.56424e-05	-0.0121318
40	-8.02557	-7.89408	-7.87599	-7.85589	-7.85081	-7.82089	-7.82687	-7.79206	55	0.129192	0.141472	0.161814	0.159643	0.197219	0.186688	0.229797	40	-0.00344165	-0.00808005	0.000836009	0.00414888	-0.010065	0.00278817	-0.00499303	1.35766e-06	0.000279318	0.00033878	1.13422e-05	0.00373497	-0.0354023	-4.33484e-05	0.00854597	-0.000422814	0.000836069	0.00242863	0.000701722	-0.00958621	-0.00506451	0.000262902	-5.79584e-05	-0.00231461	0.00016881	-0.0046538	9.56424e-05	-0.00873737
41	-8.0188	-7.90107	-7.87959	-7.85441	-7.85536	-7.81809	-7.82745	-7.79682	56	0.13112	0.146399	0.159158	0.163288	0.195597	0.185389	0.229959	41	-0.00439103	-0.00808005	1.72859e-05	0.00414888	-0.00841504	0.00576759	-0.0041745	1.13509e-06	0.000279318	0.00033878	9.48286e-06	0.00312268	-0.0295987	-3.62421e-05	0.00714499	-0.000422814	0.000836069	0.00203049	0.000586686	-0.0080147	-0.00627122	0.00399484	-4.8457e-05	-0.000352169	0.000141136	-0.00389088	9.56424e-05	-0.00493158
41	-8.0188	-7.90107	-7.87959	-7.85441	-7.85536	-7.81809	-7.82745	-7.79682	57	0.128224	0.145758	0.161022	0.161914	0.194473	0.18681	0.230569	41	-0.00439103	-0.00808005	1.72859e-05	0.00414888	-0.00841504	0.00576759	-0.0041745	1.13509e-06	0.000279318	0.00033878	9.48286e-06	0.00312268	-0.0295987	-3.62421e-05	0.00714499	-0.000422814	0.000836069	0.00203049	0.000586686	-0.0080147	-0.00627122	0.00399484	-4.8457e-05	-0.000352169	0.000141136	-0.00389088	9.56424e-05	-0.00493158
42	-8.02281	-7.90647	-7.87678	-7.85421	-7.8496	-7.82042	-7.82324	-7.79455	58	0.128221	0.141222	0.160035	0.161523	0.198494	0.185024	0.231579	42	-0.0036828	-0.00677682	1.44979e-05	0.0034797	-0.00705778	0.00483733	-0.00265017	1.13509e-06	0.000279318	0.000284138	7.95336e-06	0.00261902	-0.0248247	-3.03966e-05	0.00599257	-0.000354618	0.000836069	0.00285938	0.000492059	-0.006722	-0.00525973	0.00820966	-4.06414e-05	-0.000295368	0.000141136	-0.00326332	9.56424e-05	-0.000751993
43	-8.02597	-7.90642	-7.88118	-7.85272	-7.8485	-7.81993	-7.82476	-7.79592	59	0.126154	0.14107	0.1662	0.162584	0.19975	0.187563	0.231389	43	-0.0015844	-0.00975815	1.21966e-05	0.00148434	-0.00505414	0.0040695	-0.00147613	1.13509e-06	0.000234982	0.000284138	6.69092e-06	0.0025853	-0.0250441	-3.03966e-05	0.00504137	-0.00029833	0.000703359	0.00285938	-0.00179409	-0.00565502	-0.00481875	0.00487743	-3.41904e-05	0.00144685	0.000118734	-0.00274533	9.56424e-05	-0.000632629
44	-8.03211	-7.91011	-7.8832	-7.85532	-7.85159	-7.82567	-7.82713	-7.79385	61	0.126509	0.133616	0.162561	0.165044	0.189441	0.190375	0.22599	44	-0.00133684	-0.0133086	1.02909e-05	0.00207877	-0.00249524	0.005077	-0.00124549	9.57732e-07	0.000234982	0.000239742	6.69092e-06	0.0025853	-0.024972	-2.56471e-05	0.00812164	-0.000251716	0.000703359	0.00285938	-0.00455855	-0.0065097	-0.00406582	0.00272694	-0.000291804	0.00443085	0.000100181	0.000773184	9.56424e-05	-0.00333436
45	-8.02819	-7.90602	-7.88031	-7.85976	-7.85496	-7.8297	-7.83054	-7.79879	62	0.126001	0.130406	0.161678	0.164766	0.187605	0.190683	0.224397	45	-0.00133684	-0.0112611	-0.00356328	0.00175896	-0.00211135	0.00429592	-0.00112721	9.57732e-07	0.000234982	-0.00100868	5.66155e-06	0.0025853	-0.0268975	-2.56471e-05	0.009697	-0.00021299	0.000703359	0.00285938	-0.00633209	-0.0074374	-0.00671073	0.00230741	-0.000246911	0.00374918	8.47689e-05	-0.00337815	9.56424e-05	-0.00581509
46	-8.02991	-7.90397	-7.88292	-7.86397	-7.8523	-7.83256	-7.83611	-7.79579	63	0.126674	0.129779	0.159843	0.164736	0.181954	0.18672	0.22428	46	-0.00113429	-0.012707	-0.00356328	0.00149245	-0.00179145	0.00364503	-0.00095642	9.57732e-07	0.000199378	-0.000855854	5.66155e-06	0.0025853	-0.0278814	-2.17612e-05	0.00822776	-0.00021299	0.00059679	0.00285938	-0.00537268	-0.0074374	-0.00569395	0.0019578	-0.000246911	0.00318112	7.19251e-05	-0.00286631	9.56424e-05	-0.00592066
47	-8.02956	-7.90519	-7.88262	-7.86639	-7.85672	-7.827	-7.83939	-7.79532	64	0.131136	0.127875	0.15903	0.16344	0.182833	0.188377	0.226801	47	-0.00172291	-0.0150632	-0.00303145	0.0012697	-0.00152407	0.00502918	-0.000813671	8.14787e-07	0.000199378	-0.000855854	4.81654e-06	0.00356326	-0.02372	-2.17612e-05	0.00699973	-0.000181201	0.00059679	0.00462824	-0.00457079	-0.00916189	-0.00484411	0.00352649	-0.000210059	0.00270633	6.119e-05	-0.0024385	9.56424e-05	-0.00503698
48	-8.03115	-7.90429	-7.88571	-7.86428	-7.85729	-7.82854	-7.84075	-7.79774	65	0.129623	0.126173	0.161435	0.159402	0.182379	0.191353	0.226931	48	-0.00146954	-0.0150632	-0.00258565	0.0012697	-0.00406589	0.0042896	-0.000813671	8.14787e-07	0.000199378	-0.000729993	4.81654e-06	0.00356326	-0.0202318	-2.17612e-05	0.010531	-0.000181201	0.000509027	0.00394761	-0.00389861	-0.00900131	-0.00413174	0.00300789	-0.000210059	0.00230834	6.119e-05	-0.0020799	9.56424e-05	-0.00519284
49	-8.02887	-7.90153	-7.88643	-7.86348	-7.86194	-7.82892	-7.83931	-7.79494	67	0.128296	0.129933	0.164822	0.164404	0.177857	0.183906	0.22908	49	-0.00125657	-0.0166879	-0.00221091	0.0012697	-0.00347663	0.00366792	-0.00303055	8.14787e-07	0.000170483	-0.000624197	4.11849e-06	0.00458692	-0.0200628	-2.17612e-05	0.00864505	-0.000181201	0.000509027	0.00642217	-0.00139921	-0.0115976	-0.00353294	0.0061662	-0.000179615	0.00230834	5.23219e-05	0.00012026	9.56424e-05	-0.00444025
50	-8.02752	-7.90397	-7.88826	-7.86226	-7.8615	-7.82714	-7.84162	-7.79561	68	0.134168	0.130577	0.162095	0.163409	0.176644	0.184624	0.226431	50	-0.00259017	-0.0210641	-0.00497174	0.00292287	-0.00297997	0.00584626	-0.000838074	8.14787e-07	0.000146128	-0.000535026	3.53014e-06	0.00393164	-0.0171967	-2.17612e-05	0.00936274	-0.000181201	0.000509027	0.00876025	-0.00119932	-0.0106386	-0.00616439	0.00343437	-0.000153956	0.00106672	4.48474e-05	0.00010308	9.56424e-05	-0.000625942
51	-8.02607	-7.90772	-7.88751	-7.86565	-7.86012	-7.82963	-7.843	-7.79825	69	0.129767	0.133886	0.1655	0.160775	0.173562	0.185393	0.228482	51	-0.00259017	-0.0209839	-0.00427149	0.0025112	-0.00256025	0.00899208	-0.000720036	8.14787e-07	0.000146128	-0.00045967	3.53014e-06	0.00393164	-0.0147746	-1.86962e-05	0.00804405	-0.000181201	0.000509027	0.00883004	-0.00290088	-0.00914019	-0.00529616	0.00295066	-0.000132272	0.000916482	3.85308e-05	-0.000315812	9.56424e-05	0.00129169
52	-8.02755	-7.91049	-7.89103	-7.86918	-7.86222	-7.83029	-7.84463	-7.79992	71	0.131006	0.130009	0.168661	0.157599	0.179339	0.18668	0.226336	52	-0.000782363	-0.0232921	-0.00533878	0.00104588	-0.00220466	0.00774318	0.000659052	7.01622e-07	0.000125833	-0.00045967	3.03984e-06	0.00338558	-0.0127226	-1.60995e-05	0.00692682	-0.000181201	0.000438328	0.00760364	0.000988691	-0.00787072	-0.00272698	0.00254084	-0.000113901	0.00340537	3.31793e-05	-0.000271949	9.56424e-05	0.00167623
53	-8.02631	-7.90967	-7.89346	-7.8677	-7.86292	-7.8287	-7.84174	-7.80132	72	0.131943	0.132861	0.168441	0.159666	0.178656	0.189717	0.226425	53	-0.00271298	-0.023551	-0.00460744	0.00270501	-0.00190265	0.00703153	0.000659052	7.01622e-07	0.000125833	-0.000396702	3.03984e-06	0.00338558	-0.0109798	-1.38941e-05	0.00704086	-0.000181201	0.000438328	0.00656205	0.000853254	-0.00787072	-0.00235342	0.00219278	-0.000113901	0.00293888	3.31793e-05	-0.000234696	9.56424e-05	0.00144661
54	-8.02893	-7.90936	-7.88857	-7.86495	-7.86628	-7.82983	-7.83999	-7.79928	74	0.127563	0.133985	0.171262	0.162744	0.183053	0.184781	0.227992	54	-0.00180096	-0.0235199	-0.00688537	0.00270501	-0.00164554	0.00780878	0.00151357	7.01622e-07	0.000125833	-0.000396702	2.62905e-06	0.00292807	-0.00949602	-1.38941e-05	0.00915829	-0.000181201	0.000734552	0.00836821	0.00254295	-0.00496839	-0.000950644	0.00189646	-9.85089e-05	0.00254174	3.31793e-05	-0.00020298	9.56424e-05	-0.00153118
56	-8.02983	-7.90731	-7.88316	-7.86836	-7.86423	-7.83396	-7.84092	-7.79823	75	0.128769	0.133397	0.166949	0.159177	0.182104	0.18353	0.225236	56	-0.00355211	-0.0282015	-0.00781479	0.00412547	-0.00289179	0.00587713	0.00346096	5.28063e-07	9.47056e-05	-0.00029857	2.27851e-06	0.00220376	-0.00600872	-1.20416e-05	0.00940877	-0.000157358	0.000139169	0.00629818	0.00442036	-0.00646878	-0.000715484	-0.000188078	-8.53744e-05	0.00342341	2.49718e-05	-0.000152769	8.30579e-05	0.00376284
57	-8.03331	-7.9102	-7.8854	-7.86653	-7.86563	-7.83509	-7.84074	-7.79762	77	0.128139	0.136702	0.170032	0.162988	0.189748	0.180047	0.223093	57	-0.00496203	-0.0276476	-0.00679988	0.00481733	-0.00251623	0.00540286	0.00301148	4.59483e-07	9.47056e-05	-0.00104222	2.27851e-06	0.00191756	-0.00600872	-1.04777e-05	0.0103008	0.000314384	0.000139169	0.0066932	0.00384629	-0.00712626	-0.00165751	0.00110638	-7.42868e-05	0.00297881	2.17287e-05	0.00204486	8.30579e-05	0.00327416
58	-8.03292	-7.90823	-7.88633	-7.86627	-7.86478	-7.83266	-7.84128	-7.79798	78	0.130775	0.137065	0.168696	0.1593	0.187068	0.178804	0.226913	58	-0.00432587	-0.0241031	-0.0059281	0.00419972	-0.00184819	0.00471019	0.000207159	4.59483e-07	8.25639e-05	-0.000908598	2.27851e-06	0.00191756	-0.00552689	-9.13444e-06	0.0113722	0.000314384	0.000139169	0.0058351	0.00335318	-0.00621263	-0.00144501	0.000964536	-7.42868e-05	0.00460538	2.17287e-05	-0.00142651	7.24094e-05	0.00285439
59	-8.03285	-7.91325	-7.88524	-7.86273	-7.86372	-7.8314	-7.83874	-7.79817	80	0.138413	0.13384	0.167528	0.166383	0.186877	0.182133	0.223434	59	-0.00092763	-0.0204775	-0.00517771	0.00459441	-0.00161424	0.00411396	-0.00224044	4.01321e-07	8.25639e-05	-0.000908598	2.27851e-06	0.00191756	-0.00482729	-7.97818e-06	0.00993272	0.000314384	0.000139169	0.00509648	0.00292872	-0.00621263	-0.00144501	0.000842443	-7.42868e-05	0.00460538	1.89782e-05	-0.00124594	7.24094e-05	0.00595079
60	-8.03843	-7.91657	-7.89124	-7.86644	-7.8644	-7.83624	-7.8404	-7.80018	81	0.130899	0.133112	0.167786	0.167048	0.187585	0.181617	0.222166	60	-0.000811676	-0.0179178	-0.00453049	0.00223089	-0.00141246	0.00500422	-0.00341827	4.01321e-07	7.22434e-05	-0.000679898	2.27851e-06	0.00191756	-0.0072191	-7.97818e-06	0.00999821	0.000314384	0.000121773	0.00509648	0.00256263	-0.00543606	0.00166815	0.000737137	-7.42868e-05	0.00460538	1.6606e-05	-0.0010902	7.24094e-05	0.00709893
62	-8.03742	-7.9165	-7.89942	-7.86919	-7.86816	-7.83994	-7.84018	-7.80315	83	0.136825	0.134569	0.170112	0.164763	0.184352	0.183177	0.222187	62	-0.000624705	-0.0109019	-0.0107556	0.00789802	-0.00231773	0.00583502	-0.00263086	3.08876e-07	7.22434e-05	-0.000679898	2.27851e-06	0.00168082	-0.0159673	-6.99322e-06	0.0076951	0.000276044	0.000106923	0.00566814	0.00197232	-0.00881182	0.00128389	0.000567336	-7.42868e-05	0.00460538	1.45558e-05	-0.00265605	7.24094e-05	0.0132209
63	-8.03843	-7.91582	-7.90005	-7.87102	-7.86811	-7.84435	-7.84311	-7.80203	84	0.133665	0.134674	0.167746	0.167777	0.181638	0.182353	0.22221	63	-0.000549439	-0.0118638	-0.0127862	0.0114681	-0.00203848	0.00409764	-0.00325245	2.71662e-07	7.22434e-05	-0.000597983	2.27851e-06	0.00211962	-0.0177276	-6.99322e-06	0.00942775	0.000242786	0.000106923	0.00604868	0.00173469	-0.0123836	0.0011292	0.00181105	-6.53366e-05	0.00460538	1.28021e-05	-0.00502834	7.24094e-05	0.0138883
64	-8.03645	-7.91285	-7.90106	-7.8708	-7.86941	-7.8461	-7.84145	-7.80075	86	0.127466	0.132929	0.164444	0.168047	0.182294	0.183355	0.217083	64	-0.00048403	-0.0086093	-0.011264	0.0101028	-0.00166449	0.00360983	-0.0019977	2.39321e-07	7.22434e-05	-0.000526794	2.27851e-06	0.00186728	-0.0167791	-6.16069e-06	0.0129229	0.000242786	0.000106923	0.00604868	0.00152818	-0.0123836	0.000994772	-0.000963763	-5.75584e-05	0.00450506	1.28021e-05	-0.00782006	6.37892e-05	0.0163167
66	-8.0394	-7.91639	-7.90483	-7.87073	-7.87309	-7.848	-7.84387	-7.80103	88	0.127252	0.130926	0.163332	0.169243	0.178801	0.178386	0.223503	66	-0.000377424	-0.00834114	-0.00878316	0.00787773	-0.00209103	0.0040053	-0.0040368	1.86611e-07	7.22434e-05	-0.000526794	2.27851e-06	0.00165016	-0.0162973	-6.16069e-06	0.0100767	0.000214555	9.43436e-05	0.0043053	0.00119161	-0.017115	0.000775677	-0.000751498	-4.48814e-05	0.0047489	1.28021e-05	-0.00418055	6.37892e-05	0.0152848
67	-8.0425	-7.91569	-7.90291	-7.86803	-7.87403	-7.85108	-7.84592	-7.79985	89	0.12503	0.129212	0.165237	0.169137	0.186795	0.181964	0.223148	67	-0.00263285	-0.00738239	-0.0077736	0.00697224	-0.00350417	0.00354492	-0.00655442	1.65162e-07	6.39395e-05	-0.000526794	2.27851e-06	0.00146048	-0.0170018	-6.16069e-06	0.00891843	0.000214555	9.43436e-05	0.00455304	0.00105464	-0.019482	0.000686519	-0.000665119	-4.48814e-05	0.00547021	1.28021e-05	-0.00548857	5.64572e-05	0.0167202
68	-8.04399	-7.91295	-7.90235	-7.87075	-7.87502	-7.85318	-7.8452	-7.8025	91	0.125205	0.127795	0.164082	0.170927	0.184682	0.184948	0.224376	68	-0.00233366	-0.0031327	-0.00886872	0.00697224	-0.00457391	0.00314209	-0.0058096	1.46393e-07	5.66737e-05	-0.000466931	2.01959e-06	0.00129452	-0.0150697	-5.46061e-06	0.00790497	0.000214555	9.43436e-05	0.00455304	-0.00057309	-0.0172681	-0.00106123	-0.000665119	-3.97812e-05	0.0048486	1.28021e-05	-0.00486487	5.00416e-05	0.0148202
70	-8.04627	-7.91683	-7.90198	-7.86998	-7.87944	-7.8535	-7.84871	-7.80349	93	0.127521	0.128374	0.163756	0.170751	0.185797	0.185695	0.222267	70	-0.00237647	-0.00559453	-0.00699754	0.0115655	-0.00360888	0.00447016	-0.00458385	1.30127e-07	4.47163e-05	-0.000368415	1.79519e-06	0.00115068	-0.0115716	-5.46061e-06	0.00623713	0.000214555	9.43436e-05	0.00359241	-0.00176877	-0.0203774	-0.000257549	-0.000524788	-3.53114e-05	0.00382561	1.13797e-05	-0.00214305	3.94835e-05	0.0136182
71	-8.04712	-7.91663	-7.90284	-7.86977	-7.88083	-7.85358	-7.85175	-7.80349	95	0.122755	0.134057	0.17148	0.174827	0.18625	0.187683	0.221621	71	-0.0027764	-0.00650199	-0.00622858	0.0144357	-0.0032123	0.00397894	-0.00408013	1.15828e-07	0.000155163	-0.000368415	1.59792e-06	0.00170085	-0.011685	-5.46061e-06	0.00555173	0.000214555	9.43436e-05	0.00542534	-0.0015744	-0.0181381	0.00100702	-0.00166765	-3.14311e-05	0.00382561	1.01292e-05	7.87387e-05	3.51446e-05	0.0128261
73	-8.04516	-7.91821	-7.90538	-7.8674	-7.87863	-7.85097	-7.84972	-7.80493	97	0.12051	0.134219	0.169196	0.170921	0.186979	0.186026	0.217777	73	-0.00220853	-0.008029	-0.00595572	0.0151525	-0.00144593	0.0031651	-0.00680811	1.03238e-07	0.000138479	-0.000368415	1.59792e-06	0.00135297	-0.00929502	-4.86707e-06	0.00441621	0.000214555	7.5047e-05	0.00303447	-0.00125238	-0.0182513	0.00321825	-0.00132656	-2.80146e-05	0.000960743	9.02816e-06	-0.00252532	2.79563e-05	0.0144124
74	-8.04771	-7.92014	-7.90594	-7.86866	-7.87718	-7.8498	-7.85365	-7.80493	99	0.120132	0.134539	0.168478	0.170729	0.188079	0.186197	0.216872	74	-2.96116e-05	-0.00862487	-0.00532214	0.0177679	0.000299072	0.00172447	-0.0110294	9.22551e-08	0.000123747	-0.000329222	1.42793e-06	0.00120904	-0.00830619	-4.3493e-06	0.0039464	0.000214555	7.5047e-05	0.0037612	-0.00125238	-0.0163097	0.00338769	-0.00118543	-2.80146e-05	0.00128257	8.06772e-06	-0.00225667	2.49823e-05	0.0126573
76	-8.04808	-7.91921	-7.90389	-7.8712	-7.87989	-7.84855	-7.8583	-7.81002	101	0.121559	0.137558	0.164017	0.166901	0.186249	0.181653	0.215184	76	-2.37347e-05	-0.0107639	-0.00552657	0.0188522	0.000943993	0.00186649	-0.0132114	7.39457e-08	0.000110721	-0.000294567	1.42793e-06	0.000969086	-0.0066577	-3.48611e-06	0.00316318	0.000214555	-0.000143525	0.00401389	-0.00151543	-0.0222017	0.00305079	-0.000950166	-2.50657e-05	0.00102803	8.06772e-06	-0.00341148	2.23799e-05	0.0101453
78	-8.04721	-7.91663	-7.90543	-7.8738	-7.87715	-7.85136	-7.8606	-7.81152	103	0.122428	0.129809	0.162156	0.167385	0.181322	0.18265	0.217471	78	0.000864109	-0.00892772	-0.00445103	0.0193416	0.00223698	0.00301532	-0.0114953	5.95548e-08	9.94232e-05	0.000201484	1.15003e-06	0.0008702	-0.00686761	-3.48611e-06	0.0034659	0.000192662	-0.000115593	0.00201035	-0.00122051	-0.0273207	0.00237283	-0.0015051	-2.2508e-05	0.00102803	7.236e-06	-0.00274756	2.23799e-05	0.00915889
79	-8.04574	-7.91572	-7.90597	-7.87485	-7.87667	-7.85192	-7.85773	-7.81355	105	0.122868	0.130856	0.163448	0.167243	0.183075	0.180046	0.219432	79	0.000441746	-0.00802593	-0.00400143	0.0207981	0.00169275	0.00312793	-0.00883475	5.95548e-08	8.93804e-05	0.000755667	1.03387e-06	0.0008702	-0.00617391	-3.48611e-06	0.00311581	0.000192662	-0.000115593	0.00249654	-0.00109722	-0.0271831	0.00213315	-0.00135307	-2.2508e-05	0.00268961	6.50509e-06	-0.00386606	-7.87123e-05	0.00823375
81	-8.04694	-7.91683	-7.90939	-7.87737	-7.87681	-7.85234	-7.86237	-7.81627	107	0.124891	0.128877	0.161293	0.16457	0.180511	0.186971	0.221171	81	0.000358208	-0.00859563	-0.00477481	0.0174582	0.00152515	0.0032717	-0.00875175	4.82925e-08	8.93804e-05	0.000755667	1.03387e-06	0.00078556	-0.00500637	-3.14095e-06	0.00252658	0.000173586	-9.37333e-05	0.00202442	-0.00255065	-0.0282745	0.00172975	-0.00109719	-2.02795e-05	0.00281953	5.27492e-06	-0.00278152	-7.87123e-05	0.00871832
83	-8.04773	-7.91867	-7.91255	-7.87797	-7.8791	-7.85408	-7.86068	-7.81773	109	0.12543	0.12731	0.1611	0.164795	0.18029	0.180068	0.22326	83	0.000291721	-0.00700021	-0.00329962	0.0170577	0.00152515	0.00198241	-0.0081904	3.9329e-08	8.06176e-05	0.000681582	9.32507e-07	0.000639753	-0.00706288	-2.55797e-06	0.00256581	0.000173586	-7.63356e-05	0.00209974	-0.00207723	-0.0272135	0.000798869	-0.000893544	-1.83106e-05	0.00254311	4.75777e-06	0.000556712	-7.87123e-05	0.00860724
84	-8.04829	-7.91948	-7.91303	-7.87946	-7.87934	-7.85481	-7.86151	-7.81771	111	0.125919	0.129894	0.159017	0.166371	0.182134	0.177699	0.224853	84	0.000263671	-0.00632711	-0.00298235	0.0188954	0.00394191	0.00179179	-0.00824738	3.55474e-08	7.28659e-05	0.000616046	9.32507e-07	0.000639753	-0.00638376	-2.55797e-06	0.0023191	0.000173586	-6.89956e-05	0.00209974	-0.00187749	-0.0291467	0.000722055	-0.000807627	-1.655e-05	0.00229858	4.75777e-06	-0.00100346	-7.87123e-05	0.0085722
86	-8.05172	-7.92112	-7.91223	-7.88129	-7.87966	-7.85613	-7.86376	-7.81937	113	0.127257	0.12939	0.159564	0.16631	0.182562	0.17622	0.222706	86	0.00023856	-0.00518448	-0.00269832	0.017299	0.00394191	-0.00154148	-0.00675796	2.91277e-08	7.28659e-05	0.000616046	8.44535e-07	0.00058781	-0.00523089	-2.09602e-06	0.00190029	0.000142238	-6.89956e-05	0.00189977	-0.00153843	-0.0273036	0.000591657	-0.000661775	-1.49738e-05	0.00393438	3.89855e-06	0.00190181	-7.12159e-05	0.00702412
88	-8.05465	-7.92165	-7.91671	-7.8824	-7.87839	-7.85765	-7.86677	-7.81899	115	0.129144	0.13041	0.161018	0.166763	0.188468	0.175566	0.21674	88	0.000534343	-0.00529713	-0.00221965	0.0202332	0.00498932	-0.00126802	-0.00861549	2.39606e-08	7.28659e-05	0.000506761	8.44535e-07	0.000533383	-0.00430295	-1.90194e-06	0.00156318	0.000128944	-6.25475e-05	0.00172222	-0.00126552	-0.0288514	0.00192323	-0.000544378	-1.35744e-05	0.00668591	3.20696e-06	-0.00076789	-6.46218e-05	0.00753344
90	-8.0544	-7.92433	-7.91883	-7.88097	-7.87695	-7.85578	-7.8635	-7.82134	118	0.125413	0.133523	0.161138	0.164659	0.183271	0.176511	0.218369	90	0.000485766	-0.00353772	-0.00183273	0.0226624	0.00613286	-0.00328026	-0.00711371	1.9784e-08	7.28659e-05	0.000460692	8.44535e-07	0.000141983	-0.00355289	-1.57041e-06	0.00141977	0.000117115	-5.68613e-05	0.00296183	-0.000933585	-0.0257129	0.000133602	0.000228455	-1.35744e-05	0.0103543	2.64795e-06	-0.000634038	-5.33575e-05	0.00622028
92	-8.05315	-7.92581	-7.91746	-7.883	-7.8764	-7.85819	-7.86203	-7.82494	120	0.12298	0.131472	0.162076	0.166043	0.185076	0.176808	0.224381	92	0.000402539	-0.00318641	-0.00151873	0.0210671	0.00650324	-0.00642525	-0.00554433	1.63943e-08	6.63014e-05	0.000381761	7.68451e-07	-0.00016014	-0.00496994	-1.42893e-06	0.00117652	0.000117115	-4.71192e-05	0.00370989	-0.000933585	-0.0212494	0.00170414	0.000189313	-1.12486e-05	0.0107839	2.64795e-06	0.00221482	-5.33575e-05	0.00564875
94	-8.05091	-7.92686	-7.91516	-7.88404	-7.87915	-7.85802	-7.86115	-7.82629	122	0.124999	0.130546	0.161214	0.165589	0.183404	0.176193	0.21866	94	0.00033473	-0.00264965	-0.00138433	0.0175183	0.00540776	-0.00849978	-0.00461038	1.36327e-08	6.04341e-05	0.000347976	7.68451e-07	-0.00016014	-0.00453398	-1.30248e-06	0.000357309	0.000117115	-3.91818e-05	0.00228767	-0.000933585	-0.0157616	0.00141707	0.000157423	-9.35378e-06	0.014666	2.41362e-06	0.00273947	-4.86356e-05	0.00746187
96	-8.0487	-7.92953	-7.91261	-7.88366	-7.87778	-7.85753	-7.86165	-7.82735	125	0.126336	0.131583	0.162647	0.164728	0.17954	0.177367	0.215564	96	0.000279276	-0.00221069	-0.00115499	0.018364	0.00451187	-0.00968843	-0.00246098	1.13742e-08	6.04341e-05	0.000317718	7.02205e-07	0.000383289	-0.00727828	-1.30248e-06	-0.000869722	9.77126e-05	-3.26907e-05	0.00209045	-0.000933585	-0.0136254	0.00153764	0.000131343	-8.54742e-06	0.0155838	2.20554e-06	0.00228563	-4.05783e-05	0.00908185
98	-8.04833	-7.93201	-7.91305	-7.88469	-7.87747	-7.85671	-7.86129	-7.82862	127	0.128967	0.133321	0.161892	0.164388	0.179125	0.178008	0.213948	98	0.000255609	-0.00185041	-0.000966758	0.0205905	0.00517458	-0.0098949	-0.00285307	9.52051e-09	5.0585e-05	0.000265938	5.87765e-07	0.000350529	-0.00921049	-1.19115e-06	-0.00225766	9.77126e-05	-2.7363e-05	0.0019133	-0.000933585	-0.0155488	0.00174802	-0.000545014	-7.15443e-06	0.015426	2.01704e-06	0.00159265	-3.39651e-05	0.00861306
100	-8.04931	-7.92989	-7.91529	-7.88368	-7.88014	-7.85961	-7.86279	-7.83141	130	0.128413	0.132056	0.159411	0.165993	0.177912	0.179402	0.216005	100	0.000823523	-0.00273207	-0.000811725	0.017933	0.00434476	-0.010757	-0.00239968	7.99376e-09	4.63695e-05	0.000223291	5.38373e-07	0.000321318	-0.0111169	-1.09189e-06	-0.00170293	9.77126e-05	-2.50828e-05	0.00363843	-0.000855132	-0.0149477	0.00160112	-0.000499215	-7.15443e-06	0.0129523	1.84754e-06	0.00182283	-3.11347e-05	0.0111686
102	-8.04879	-7.93066	-7.9172	-7.88489	-7.88114	-7.86144	-7.86488	-7.83114	132	0.126401	0.131572	0.158695	0.166361	0.177543	0.178586	0.215141	102	0.00069354	-0.00230085	-0.00074464	0.0163203	0.00267657	-0.00950578	-0.00112586	6.73204e-09	4.25374e-05	0.000188048	5.38373e-07	0.000294763	-0.0116842	-1.09189e-06	-0.000946061	8.97034e-05	-2.30268e-05	0.00259831	-0.000855132	-0.0145857	-0.00164668	-0.00042042	-7.15443e-06	0.012581	1.84754e-06	0.00153512	-2.85827e-05	0.00940574
104	-8.04859	-7.93084	-7.92035	-7.88589	-7.88027	-7.86498	-7.86543	-7.82909	135	0.125501	0.133377	0.15853	0.166753	0.176563	0.178243	0.211592	104	0.00063761	-0.00194332	-0.000628931	0.0146192	0.0018101	-0.0116273	-0.000950913	5.68595e-09	3.91069e-05	0.000158827	4.94956e-07	0.00024896	-0.0129428	-1.00384e-06	0.000722303	8.97034e-05	-1.94487e-05	0.00424489	-0.000299966	-0.0126049	-0.00151388	-0.000386515	-6.0427e-06	0.010626	1.84754e-06	0.000245181	-2.41412e-05	0.0128821
106	-8.0489	-7.93017	-7.91948	-7.88678	-7.88393	-7.86494	-7.86893	-7.82672	137	0.122678	0.132073	0.157194	0.166094	0.176192	0.175361	0.211406	106	0.000540045	-0.00119836	-0.000628931	0.0129229	0.00166529	-0.0101952	-0.000805409	4.81591e-09	3.59784e-05	0.000134524	4.94956e-07	0.000229201	-0.0122088	-8.50233e-07	0.00203562	7.59774e-05	-1.64727e-05	0.00549775	-0.00027616	-0.0106762	-0.00301282	-0.000327372	-5.55929e-06	0.0118059	1.70091e-06	-0.00174644	-2.22099e-05	0.0130395
108	-8.04885	-7.92779	-7.92091	-7.88735	-7.88457	-7.86752	-7.86905	-7.82544	140	0.121952	0.129415	0.158679	0.164556	0.178777	0.176026	0.209983	108	0.00104665	-0.00101775	-0.000534143	0.0149746	0.000593758	-0.00950437	-0.000349843	4.09009e-09	3.31676e-05	0.000114249	4.56287e-07	0.000229201	-0.0120048	-7.83285e-07	0.000740789	6.99949e-05	-1.64727e-05	0.00715219	-0.000687748	-0.00975721	-0.0040346	-0.000278033	-5.12497e-06	0.0117956	1.56802e-06	-0.00319836	-2.04748e-05	0.0125632
111	-8.05126	-7.92786	-7.91869	-7.89077	-7.88573	-7.86542	-7.8705	-7.82323	143	0.121136	0.128605	0.159328	0.162568	0.181544	0.176649	0.213172	111	0.000965511	-1.32637e-05	-0.000455123	0.0117778	0.000506246	-0.00747537	0.00249292	3.21693e-09	3.06162e-05	8.98593e-05	4.56287e-07	-7.0695e-05	-0.00944204	-7.23492e-07	0.00146373	5.964e-05	-1.29561e-05	0.00805646	-0.000634844	-0.00699816	-0.00472527	-0.00025648	-5.12497e-06	0.0131741	1.33692e-06	-0.00544596	-2.04748e-05	0.00966933
113	-8.05212	-7.92687	-7.91951	-7.89131	-7.88581	-7.86516	-7.87342	-7.82538	146	0.123503	0.12905	0.161799	0.162989	0.181184	0.177504	0.212895	113	0.000965511	-1.13371e-05	-0.000420903	0.0100671	-0.000884953	-0.00836316	7.27082e-05	2.74967e-09	2.61692e-05	8.30517e-05	4.2198e-07	-6.53796e-05	-0.00807059	-6.69095e-07	0.00125113	5.09773e-05	-1.19746e-05	0.00734014	-0.000542633	-0.00645389	-0.00260799	-0.000237196	-4.73671e-06	0.0112605	1.33692e-06	-0.00465494	-1.89237e-05	0.00826486
115	-8.05185	-7.92909	-7.91938	-7.89108	-7.88536	-7.86527	-7.87302	-7.829	148	0.122564	0.130086	0.162641	0.162221	0.178837	0.177693	0.212713	115	0.000827276	0.000610311	0.000269126	0.00862575	-0.000758252	-0.00716578	-0.00158261	2.356e-09	2.42163e-05	7.1161e-05	3.90489e-07	-6.05367e-05	-0.0069151	-6.19162e-07	0.00013623	4.7173e-05	-1.10876e-05	0.00628923	0.000238967	-0.00857228	-0.000520132	-0.000219626	-4.38323e-06	0.0114606	1.14551e-06	-0.0025515	-1.89237e-05	0.00767812
118	-8.05246	-7.93186	-7.9186	-7.89096	-7.8872	-7.86506	-7.87169	-7.82918	151	0.122554	0.129437	0.165602	0.161281	0.180498	0.175115	0.215438	118	0.000767328	0.00048618	0.000231269	0.00687136	-6.67505e-06	-0.00570833	-0.000428548	1.87681e-09	2.0798e-05	6.59667e-05	3.90489e-07	-5.20213e-05	-0.00341074	-5.32068e-07	-0.000183323	4.05143e-05	-1.02783e-05	0.00595296	0.000205353	-0.00981776	-0.000414342	-0.000174956	-3.76666e-06	0.0116245	1.14551e-06	-0.00307592	-1.75524e-05	0.00523481
120	-8.05413	-7.93359	-7.92065	-7.89005	-7.88715	-7.86456	-7.87139	-7.82936	154	0.12474	0.129185	0.161047	0.159174	0.178886	0.175557	0.21614	120	0.00145381	0.00048618	0.00107651	0.00592151	-5.75235e-06	-0.00510088	-0.000369309	1.61737e-09	1.79231e-05	5.6848e-05	3.90489e-07	-5.20213e-05	-0.00293927	-4.94063e-07	-0.000170135	3.75996e-05	-8.85747e-06	0.00513007	0.000190685	-0.00777833	-0.000357067	-0.000162369	-3.24599e-06	0.0100177	1.14551e-06	-0.00199863	-1.62896e-05	0.00385285
123	-8.05536	-7.93218	-7.92121	-7.89088	-7.88656	-7.8679	-7.87139	-7.83006	157	0.122713	0.131192	0.16054	0.160924	0.178477	0.176016	0.219125	123	0.00125692	0.000419889	0.00219829	0.00475648	0.00116411	-0.0029889	-0.000296649	1.29916e-09	1.43968e-05	4.56634e-05	3.37606e-07	-5.20213e-05	-0.00236098	-4.5927e-07	-0.000158237	3.49518e-05	-8.85747e-06	0.00503665	0.000164772	-0.00717994	-0.000286816	0.000218008	-3.01899e-06	0.0103754	1.14551e-06	-0.00114879	-1.62896e-05	0.00706683
125	-8.056	-7.93253	-7.92027	-7.8901	-7.88773	-7.86936	-7.87195	-7.83302	160	0.122171	0.131778	0.157399	0.161584	0.178232	0.177928	0.22077	125	0.001747	0.000419889	0.00204669	0.00412092	0.00156741	-0.00278277	0.000795349	1.12557e-09	1.24731e-05	4.24924e-05	3.14161e-07	-5.20213e-05	-0.0020455	-4.5927e-07	-0.000147324	3.25413e-05	-8.24661e-06	0.00436365	0.000845618	-0.00622055	-0.000248491	0.000188878	-2.80934e-06	0.00898902	1.14551e-06	-0.000592442	-1.62896e-05	0.00904362
128	-8.05797	-7.93124	-7.9193	-7.89177	-7.88968	-7.8699	-7.86993	-7.83422	164	0.120498	0.134685	0.158041	0.162082	0.176907	0.175768	0.220398	128	0.00151664	0.000419889	0.00195289	0.00468808	0.00332664	0.000234101	0.00190523	9.7715e-10	1.00967e-05	3.43968e-05	2.92934e-07	-5.20213e-05	-0.0016558	-4.5927e-07	0.000705079	3.03124e-05	-7.16274e-06	0.00263083	0.000787699	-0.00606343	-0.000645683	0.000176116	-2.61952e-06	0.00736392	1.06758e-06	0.00538071	-1.62896e-05	0.00944665
131	-8.05727	-7.93414	-7.91983	-7.89315	-7.88887	-7.8714	-7.86941	-7.83654	167	0.120909	0.134929	0.160873	0.16146	0.174002	0.176934	0.221335	131	0.00141553	0.000365768	0.00170037	0.00381156	0.00442856	0.000190331	0.00245473	8.50798e-10	8.79116e-06	2.79657e-05	2.92934e-07	-4.22949e-05	-0.00134621	-4.00264e-07	0.0011667	2.6418e-05	-6.23655e-06	0.000683505	0.000640424	-0.00986617	0.000477691	0.000153489	-2.28188e-06	0.00474457	9.9641e-07	0.00951885	-1.62896e-05	0.0100898
133	-8.05712	-7.93293	-7.9207	-7.8942	-7.88881	-7.87014	-7.8681	-7.83712	170	0.119264	0.134378	0.165584	0.161513	0.173665	0.174988	0.219774	133	0.00123597	0.000319371	0.0015885	0.0027026	0.00508781	0.00165137	0.00214335	7.42875e-10	8.21279e-06	2.61378e-05	2.73662e-07	-4.22949e-05	-0.00212746	-3.73931e-07	0.00108995	2.468e-05	-5.82625e-06	-7.23608e-05	0.000598567	-0.00861465	0.000417096	0.000153489	-1.99243e-06	0.00391211	9.30856e-07	0.0101114	-1.52179e-05	0.0115718
136	-8.05649	-7.9356	-7.92158	-7.89471	-7.89206	-7.87197	-7.87213	-7.83969	173	0.120337	0.132828	0.161533	0.161334	0.174778	0.174764	0.21854	136	0.0017629	-0.000546695	0.00130045	0.00221252	0.0066179	0.00424497	0.00267035	6.08166e-10	7.68633e-06	2.13981e-05	2.56119e-07	-4.22949e-05	-0.00174168	-3.27092e-07	0.00198739	2.30877e-05	-5.0987e-06	0.00099817	0.000490026	-0.00705252	0.00036485	0.000143586	-1.7444e-06	0.00320271	8.71186e-07	0.0107786	-1.42298e-05	0.0114624
139	-8.05886	-7.93646	-7.92262	-7.89486	-7.89334	-7.87274	-7.87364	-7.84201	177	0.119751	0.134834	0.161972	0.160505	0.176308	0.173979	0.215385	139	0.00230661	-0.00044932	0.00106882	0.00311735	0.00498868	0.00466082	0.00222833	5.33846e-10	6.74413e-06	1.75868e-05	2.10501e-07	-3.71263e-05	-0.00143146	-3.0639e-07	0.00288994	2.0249e-05	-5.0987e-06	8.8364e-06	0.000490026	-0.00388569	0.000320126	0.000125985	-1.53123e-06	0.00263226	8.16048e-07	0.00646803	-1.24908e-05	0.0101179
142	-8.05929	-7.93742	-7.92332	-7.89311	-7.89446	-7.87022	-7.87336	-7.83933	180	0.121121	0.135755	0.161675	0.160957	0.179379	0.177584	0.217353	142	0.00303174	-0.000395074	0.00107212	0.00329739	0.00391279	0.0040998	0.00235708	4.69587e-10	5.93479e-06	1.65012e-05	1.97426e-07	-3.0629e-05	-0.00134255	-2.69621e-07	0.00238418	1.78043e-05	-4.48682e-06	7.28998e-06	0.000404268	-0.00320567	0.000264102	0.000110866	-1.43553e-06	0.00354078	7.65045e-07	0.00400303	-1.24908e-05	0.00834723
145	-8.0601	-7.9374	-7.92519	-7.89261	-7.89399	-7.87036	-7.87271	-7.83905	184	0.120514	0.135698	0.160965	0.159429	0.178793	0.176485	0.218627	145	0.00290059	-0.000720867	0.00171734	0.0010815	0.00597337	0.00543324	0.00199433	4.14064e-10	4.91399e-06	1.45502e-05	1.85388e-07	-2.53607e-05	-0.00111163	-2.37648e-07	0.0019741	1.47419e-05	-3.95789e-06	0.00246819	0.000334733	-0.00415895	0.000413129	0.000259782	-1.2663e-06	0.00511387	6.74588e-07	0.0033145	-1.17292e-05	0.00736321
148	-8.05997	-7.93729	-7.92369	-7.89149	-7.89448	-7.87229	-7.87441	-7.83914	187	0.118567	0.131179	0.158664	0.159585	0.176286	0.176583	0.21765	148	0.00304061	-0.000637362	0.00118681	0.0023214	0.00428496	0.00777842	0.00223776	3.6582e-10	4.08302e-06	1.36789e-05	1.85388e-07	-2.24058e-05	-0.000982107	-2.37648e-07	0.00245695	1.30243e-05	-3.49941e-06	0.00111722	0.000295732	-0.00345566	0.000343268	0.000244319	-1.11918e-06	0.00506218	5.96444e-07	0.00187086	-1.17292e-05	0.00625605
151	-8.06009	-7.93788	-7.92469	-7.89307	-7.89529	-7.87136	-7.87698	-7.83642	191	0.118723	0.130341	0.161052	0.161017	0.176842	0.172782	0.217312	151	0.00286069	-0.000599648	0.00177681	0.00255059	0.00397884	0.00599586	0.00192318	3.04985e-10	3.61678e-06	1.14041e-05	1.74418e-07	-2.10878e-05	-0.000415285	-2.37648e-07	0.00204837	1.08584e-05	-3.09867e-06	0.00226581	0.000261866	-0.00224215	0.00161988	0.000229947	-1.05296e-06	0.00688293	5.28335e-07	0.00236693	-1.10433e-05	0.00521569
154	-8.05999	-7.93668	-7.92495	-7.89565	-7.89706	-7.87297	-7.87657	-7.83571	195	0.117335	0.130558	0.161038	0.162125	0.175697	0.171742	0.215761	154	0.00253863	-0.000565186	0.000948478	0.00226476	0.00311825	0.00421756	0.00530079	2.70841e-10	3.40892e-06	1.01274e-05	1.54892e-07	-1.87137e-05	-0.00120585	-2.37648e-07	0.00171329	9.08213e-06	-2.75177e-06	0.00377843	0.000261866	-0.00187537	0.00235075	0.000216655	-9.34414e-07	0.00606347	5.28335e-07	0.00184214	-9.79999e-06	0.00520249
158	-8.05895	-7.93855	-7.92306	-7.89812	-7.89759	-7.87481	-7.8758	-7.83315	199	0.119318	0.1319	0.159121	0.162048	0.174732	0.173873	0.215355	158	0.00225834	0.000452964	0.000796353	0.00123613	0.00338223	0.00145372	0.00662492	2.14481e-10	2.86119e-06	9.01225e-06	1.3779e-07	-1.57123e-05	-0.00101176	-1.88195e-07	0.00135676	7.62287e-06	-2.30885e-06	0.00449038	-3.38399e-05	-0.000645006	0.00221794	0.000181783	-7.39968e-07	0.00864663	4.98654e-07	0.00229246	-8.7239e-06	0.00651612
161	-8.05898	-7.93816	-7.92251	-7.89665	-7.898	-7.87429	-7.87539	-7.83208	203	0.118908	0.131166	0.161186	0.160415	0.175196	0.172448	0.217597	161	0.00225834	0.000541313	0.000890016	0.00110223	0.00284925	-0.000335451	0.00695268	1.80682e-10	2.55294e-06	7.59208e-06	1.30092e-07	-1.40195e-05	-0.00178137	-1.67865e-07	0.00114296	6.42164e-06	-2.18058e-06	0.00388798	-3.19494e-05	-0.000575517	0.00413287	0.00017174	-6.59816e-07	0.00816865	4.70796e-07	0.00121466	-8.7239e-06	0.00661059
164	-8.05889	-7.93962	-7.92259	-7.89595	-7.89768	-7.87584	-7.87669	-7.83146	206	0.117452	0.1305	0.161686	0.160236	0.17413	0.172853	0.217181	164	0.00280786	0.000511733	0.00218663	0.000801856	0.00431032	-0.00129068	0.00614309	1.61475e-10	2.28227e-06	6.41423e-06	1.09909e-07	-1.25331e-05	-0.00256852	-1.41822e-07	0.00096564	5.73898e-06	-1.94939e-06	0.00554922	-3.02035e-05	-0.00048623	0.00434934	0.00017174	-6.23761e-07	0.00663571	4.45069e-07	0.000573394	-7.79404e-06	0.00590599
168	-8.05819	-7.94004	-7.92171	-7.89362	-7.89868	-7.87898	-7.8774	-7.83175	211	0.118327	0.132274	0.161852	0.161223	0.173163	0.171952	0.217768	168	0.00251634	0.000484072	0.00185425	0.000759204	0.00534104	-0.000392586	0.00657586	1.36888e-10	1.93417e-06	5.43757e-06	1.09909e-07	-1.06215e-05	-0.00303967	-1.27021e-07	0.000774595	4.60356e-06	-1.747e-06	0.0056333	-2.85709e-05	0.000856691	0.00492761	0.00017174	-6.23761e-07	0.00886502	3.57016e-07	-0.00208234	-7.37274e-06	0.00691784
171	-8.05816	-7.94072	-7.92258	-7.89415	-7.89849	-7.87999	-7.87868	-7.83383	215	0.119997	0.133465	0.162034	0.160663	0.173355	0.170794	0.21439	171	0.00286799	0.000434456	0.00185425	0.000719246	0.00826862	-0.000333803	0.00648916	1.16391e-10	1.73593e-06	5.43757e-06	1.04125e-07	-9.53287e-06	-0.00258453	-1.14002e-07	0.000658613	4.35999e-06	-1.94871e-05	0.00620834	-2.565e-05	-0.00107182	0.0058138	0.000162701	-5.90931e-07	0.00828991	3.20517e-07	0.000315941	-6.61514e-06	0.00809063
175	-8.05849	-7.94061	-7.92382	-7.89435	-7.89811	-7.87952	-7.87955	-7.83739	219	0.118571	0.133757	0.16201	0.160495	0.171335	0.170458	0.212326	175	0.00207679	0.000370362	0.00268507	0.00136703	0.00711878	-0.000269965	0.00614377	9.41319e-11	1.48108e-06	4.63537e-06	8.42114e-08	-9.04149e-06	-0.00220448	-1.02465e-07	0.000532657	3.7178e-06	-1.7515e-05	0.00597616	-0.000162508	-0.00128859	0.00991299	0.000131585	-5.04178e-07	0.00653204	2.73463e-07	0.00266347	-6.27415e-06	0.00839231
179	-8.05717	-7.94033	-7.92421	-7.8955	-7.89715	-7.87827	-7.88175	-7.83813	223	0.119819	0.133894	0.164159	0.159931	0.173509	0.169456	0.214118	179	0.00233764	0.00031686	0.00372311	0.00192349	0.00520397	-0.000219301	0.00800596	8.05775e-11	1.33525e-06	4.40244e-06	7.99796e-08	-7.34469e-06	-0.00179077	-9.23261e-08	0.000432694	3.53004e-06	-1.57947e-05	0.00594779	0.000110017	-0.00130444	0.0106503	0.000106891	-4.0956e-07	0.00752938	2.33896e-07	0.00282495	-5.65792e-06	0.00913349
182	-8.05783	-7.9407	-7.92526	-7.89687	-7.89763	-7.8775	-7.88058	-7.83784	228	0.121681	0.135744	0.166353	0.158622	0.173426	0.168191	0.213031	182	0.00211137	0.000301096	0.00486922	0.00173108	0.00446525	0.000852968	0.00737218	6.91392e-11	1.26882e-06	3.97424e-06	7.22005e-08	-6.97928e-06	-0.00153656	-8.33677e-08	0.000390609	3.18835e-06	-1.42585e-05	0.00510348	0.000110017	-3.2488e-05	0.0119673	0.000101546	-3.69917e-07	0.00675174	2.22202e-07	5.4257e-05	-4.85475e-06	0.0101078
186	-8.05838	-7.94233	-7.92608	-7.89704	-7.89827	-7.87934	-7.88071	-7.83857	232	0.120923	0.136462	0.162918	0.158737	0.173087	0.168496	0.21156	186	0.0020934	0.000246381	0.00455544	0.00113936	0.0044374	0.000811562	0.00318951	5.65753e-11	1.14718e-06	3.59506e-06	6.86786e-08	-6.63883e-06	-0.00125734	-7.93207e-08	0.000371647	2.88414e-06	-1.16674e-05	0.00619046	0.000104624	0.00036367	0.0110891	9.18347e-05	-3.02696e-07	0.00641076	2.01002e-07	-0.00241617	-4.38935e-06	0.0126898
190	-8.05896	-7.94274	-7.92737	-7.89861	-7.89794	-7.87991	-7.88309	-7.83948	237	0.120438	0.134862	0.163318	0.157344	0.171638	0.168837	0.21221	190	0.00124401	0.000212526	0.00342295	0.00103232	0.00309994	0.00169456	0.00413942	4.64774e-11	9.42428e-07	3.10256e-06	6.53767e-08	-6.01581e-06	-0.00103292	-7.18595e-08	0.000305314	2.61538e-06	-1.00715e-05	0.00910203	0.000310739	0.0029768	0.00873515	8.74196e-05	-2.88144e-07	0.00961858	1.73423e-07	-0.00399614	-4.18033e-06	0.0144838
194	-8.05964	-7.94377	-7.92733	-7.8975	-7.89643	-7.88083	-7.88425	-7.84183	241	0.121308	0.13495	0.159938	0.158378	0.171268	0.171213	0.21299	194	0.00102585	0.000175256	0.00322007	0.000106447	0.00179536	0.0031531	0.00315576	3.83269e-11	8.15444e-07	2.68514e-06	5.65677e-08	-5.20644e-06	-0.00131846	-5.92579e-08	0.000264236	2.26297e-06	-8.71853e-06	0.00759414	0.000282246	0.00489925	0.00578693	7.93854e-05	-2.61601e-07	0.0112855	1.43011e-07	-0.00233226	-3.61706e-06	0.0144066
198	-8.06043	-7.94385	-7.92649	-7.89752	-7.8963	-7.88332	-7.88521	-7.84327	246	0.122037	0.13503	0.160922	0.156354	0.169229	0.169729	0.214998	198	0.000890064	0.000145051	0.00368544	0.00139907	0.00148593	0.00670832	0.00201553	3.17213e-11	7.07823e-07	2.4428e-06	5.39609e-08	-4.9654e-06	-0.00210374	-5.14141e-08	8.02218e-05	2.05921e-06	-8.71853e-06	0.00667877	0.000244941	0.00386485	0.00463867	7.22049e-05	-2.37939e-07	0.0120191	1.30105e-07	-0.00236485	-3.29211e-06	0.0138051
202	-8.06042	-7.94362	-7.92652	-7.89665	-7.89718	-7.8852	-7.88548	-7.84248	251	0.121214	0.134112	0.16001	0.156586	0.168273	0.16992	0.211492	202	0.000774456	0.000120473	0.00229106	0.00121708	0.00188218	0.00378256	0.00167403	2.63465e-11	6.45075e-07	2.0289e-06	4.91562e-08	-4.52521e-06	-0.0018297	-5.14141e-08	7.31418e-05	2.05921e-06	-8.71853e-06	0.00486199	0.000233857	0.00236001	0.0029028	6.89229e-05	-2.16799e-07	0.00998257	1.18597e-07	-0.00135622	-3.00027e-06	0.0132227
207	-8.06135	-7.94474	-7.92782	-7.89491	-7.89764	-7.8867	-7.88796	-7.84237	256	0.122011	0.133835	0.159747	0.156902	0.169859	0.167785	0.211995	207	0.00125509	0.000115166	0.00170485	-0.000276866	0.00168276	0.00117088	0.000166566	2.09893e-11	5.6283e-07	1.61635e-06	4.09909e-08	-3.77121e-06	-0.00227263	-4.09598e-08	6.67843e-05	1.96809e-06	-7.26881e-06	0.00433897	0.000213398	0.00253322	0.00518292	5.74505e-05	-1.89235e-07	0.01058	1.13372e-07	0.00107771	-2.61882e-06	0.0151732
211	-8.06205	-7.94448	-7.92775	-7.89526	-7.89863	-7.88694	-7.88781	-7.84264	261	0.122653	0.134592	0.158067	0.153061	0.167774	0.166272	0.212865	211	0.00114764	9.63675e-05	0.00195207	-0.000253213	0.00103135	0.00193327	0.000696955	1.75632e-11	5.14848e-07	1.41371e-06	3.91931e-08	-3.60725e-06	-0.0019889	-4.09598e-08	9.25934e-05	1.7996e-06	-6.65046e-06	0.0041172	0.00020412	0.0039524	0.00463586	5.74505e-05	-1.65544e-07	0.0131777	9.92181e-08	0.00216184	-2.29141e-06	0.0140345
215	-8.06349	-7.94316	-7.92638	-7.89445	-7.89936	-7.88675	-7.88931	-7.8434	266	0.122804	0.133721	0.157451	0.15615	0.171108	0.166886	0.211104	215	0.00164729	8.4533e-05	0.00187324	-0.000538029	-6.48739e-05	0.000129943	0.00151455	1.47423e-11	4.92656e-07	1.29546e-06	3.91931e-08	-3.30552e-06	-0.00174365	-3.59297e-08	8.86194e-05	1.57769e-06	-5.58229e-06	0.00423047	0.000186939	0.00595334	0.00389127	5.03758e-05	-1.38955e-07	0.0149416	8.70167e-08	0.0028967	-2.00962e-06	0.012695
220	-8.06314	-7.94478	-7.92621	-7.89374	-7.89929	-7.88821	-7.8897	-7.84544	271	0.122782	0.132681	0.15748	0.158331	0.171371	0.165702	0.211654	220	0.00216873	7.12223e-05	0.0016478	-0.00151659	-0.000363027	-0.0021924	0.000863796	1.18946e-11	4.14851e-07	1.09127e-06	3.75394e-08	-2.90503e-06	-0.00146882	-3.02498e-08	-2.22748e-05	1.32877e-06	-5.12586e-06	0.00453928	0.00017156	0.00605364	0.00419735	4.62143e-05	-1.16988e-07	0.0147016	8.70167e-08	0.00223163	-1.76647e-06	0.0123408
225	-8.06244	-7.94395	-7.92566	-7.89298	-7.89952	-7.88643	-7.88978	-7.84635	276	0.121437	0.133822	0.15684	0.157743	0.170904	0.167172	0.212764	225	0.00215224	6.54461e-05	0.00204136	-0.00139433	0.000336671	-0.00219902	6.37479e-05	9.6404e-12	3.50599e-07	1.00313e-06	3.75394e-08	-2.78646e-06	-0.00140812	-2.55784e-08	-8.04024e-05	1.22165e-06	-4.51949e-06	0.00465821	0.000201059	0.00753898	0.00545082	3.7456e-05	-1.03113e-07	0.0151855	8.34061e-08	0.00111249	-1.49262e-06	0.0121665
229	-8.06409	-7.94329	-7.92471	-7.89488	-7.90167	-7.88711	-7.89019	-7.84748	282	0.122509	0.134442	0.156918	0.156867	0.170502	0.16802	0.212074	229	0.00215224	5.78243e-05	0.00266265	-0.00163517	0.00025234	-0.00256072	-0.000411889	8.17423e-12	3.2273e-07	8.86606e-07	3.60257e-08	-2.56671e-06	-0.00140812	-2.35451e-08	-0.000280497	1.12473e-06	-4.16307e-06	0.00711609	0.000192984	0.00696093	0.00616282	3.59396e-05	-9.11355e-08	0.0145935	8.00564e-08	-0.000786563	-1.31902e-06	0.0131065
234	-8.06384	-7.94393	-7.92471	-7.89736	-7.90199	-7.88717	-7.89034	-7.8465	287	0.12247	0.133397	0.157511	0.157046	0.170394	0.16626	0.211619	234	0.00190573	5.12266e-05	0.00323734	-0.000713005	-4.90148e-05	-0.00175312	-0.00195763	6.67603e-12	2.85673e-07	7.85187e-07	3.45904e-08	-2.36665e-06	-0.0013518	-2.00178e-08	-0.000248289	9.9591e-07	-4.16307e-06	0.00635829	0.000192984	0.00512183	0.0069417	3.31438e-05	-8.40598e-08	0.0118594	6.81077e-08	-0.00137565	-1.16871e-06	0.0151379
239	-8.06323	-7.94509	-7.92596	-7.8973	-7.90276	-7.88751	-7.88945	-7.84787	293	0.120511	0.13319	0.157592	0.15713	0.170991	0.168709	0.212267	239	0.00183099	4.37206e-05	0.00388044	-0.00227708	0.00101864	-0.00156537	-0.00516295	5.47438e-12	2.74514e-07	7.85187e-07	3.32339e-08	-2.10066e-06	-0.00160147	-1.77736e-08	-0.000117246	8.84536e-07	-4.16307e-06	0.00619516	0.000171402	0.00423744	0.00688616	3.06098e-05	-7.76574e-08	0.00973375	6.04721e-08	-0.00281545	-1.03736e-06	0.0143883
244	-8.06232	-7.94376	-7.92667	-7.89899	-7.90319	-7.8883	-7.88942	-7.84633	299	0.120871	0.136621	0.157666	0.156705	0.170496	0.168558	0.211207	244	0.00180447	4.20645e-05	0.00384216	-0.000552083	0.00179671	-0.00259256	-0.00728598	4.50639e-12	4.08476e-06	6.71896e-07	2.95719e-08	-1.79756e-06	-0.00175558	-1.70978e-08	-0.000112788	7.87426e-07	-3.85308e-06	0.00606865	0.000158568	0.00579055	0.00902742	2.72286e-05	-7.46706e-08	0.0108337	5.17625e-08	-0.000926093	-8.53929e-07	0.0194828
249	-8.06051	-7.94419	-7.92699	-7.90065	-7.90437	-7.88902	-7.89128	-7.84573	304	0.121212	0.135234	0.156938	0.155833	0.170212	0.168148	0.212158	249	0.0019697	3.75128e-05	0.00588354	0.00027519	0.0015425	-0.00375167	-0.00796171	3.72336e-12	3.93061e-06	5.76582e-07	2.73942e-08	-1.60306e-06	-0.00145053	-1.52477e-08	-0.000112788	7.02323e-07	-3.56986e-06	0.00539804	0.000146891	0.00494278	0.0125511	2.52234e-05	-6.91719e-08	0.0133991	4.98092e-08	-0.00079472	-7.05552e-07	0.0214371
255	-8.06106	-7.9433	-7.92722	-7.90161	-7.90366	-7.88831	-7.89178	-7.8473	310	0.12035	0.136051	0.156041	0.155903	0.171919	0.167474	0.211908	255	0.00209315	3.23064e-05	0.0066304	0.000794809	0.00214592	-0.00375167	-0.00686828	2.97515e-12	3.38461e-06	5.35037e-07	2.44823e-08	-1.28092e-06	-0.00129617	-1.4683e-08	-0.000104647	6.51721e-07	-3.31311e-06	0.00363074	0.00014147	0.0049249	0.0115896	2.17196e-05	-6.41701e-08	0.0133887	4.62139e-08	-0.00187075	-6.07629e-07	0.0192607
260	-8.06044	-7.94277	-7.92867	-7.90257	-7.90426	-7.88966	-7.89178	-7.84862	316	0.121075	0.134278	0.157126	0.156688	0.170982	0.168429	0.212521	260	0.00239885	-5.76202e-05	0.007738	0.000823271	0.00185341	-0.00196352	-0.0065321	2.47717e-12	3.03274e-06	5.15929e-07	2.19342e-08	-1.06652e-06	-0.00116111	-1.36475e-08	-3.30194e-05	5.6281e-07	-3.0778e-06	0.0035321	0.000126746	0.0057099	0.0121224	2.09326e-05	-5.74835e-08	0.0124617	4.45634e-08	-0.00472933	-5.64473e-07	0.0156436
265	-8.0608	-7.94215	-7.9294	-7.90287	-7.90384	-7.8888	-7.89166	-7.84935	323	0.119989	0.133921	0.158012	0.157924	0.171539	0.170721	0.212355	265	0.00207761	-5.3627e-05	0.0064641	0.000527914	0.00249233	0.00117125	-0.00626536	2.1446e-12	2.82329e-06	4.97568e-07	1.96876e-08	-9.23576e-07	-0.00132467	-1.27016e-08	-0.000128104	5.05295e-07	-2.86301e-06	0.00225604	0.000117947	0.00576698	0.0125636	1.8791e-05	-5.34997e-08	0.0112993	3.72269e-08	-0.00468695	-4.88753e-07	0.0132702
271	-8.06012	-7.94221	-7.92963	-7.9028	-7.90308	-7.88968	-7.89221	-7.84878	329	0.121252	0.134107	0.158118	0.15892	0.169394	0.169518	0.210672	271	0.00197317	-4.82144e-05	0.00589704	0.000427204	0.00169314	0.00475118	-0.00493852	1.73548e-12	2.54054e-06	4.32137e-07	1.83487e-08	-7.47387e-07	-0.00119156	-1.22637e-08	-0.000103666	4.54296e-07	-2.66829e-06	0.0021212	0.000113823	0.00557626	0.0113476	1.6322e-05	-4.98489e-08	0.00962906	3.34905e-08	-0.00381335	-3.95515e-07	0.0112817
277	-8.0614	-7.94376	-7.92901	-7.9034	-7.903	-7.89075	-7.89278	-7.84848	335	0.122822	0.135015	0.157761	0.158316	0.169252	0.169058	0.211046	277	0.00130626	-4.65855e-05	0.00538162	0.000959729	0.00067678	0.00318527	-0.00389994	1.41058e-12	2.21344e-06	3.76273e-07	1.65472e-08	-6.28859e-07	-0.00133483	-1.14463e-08	-9.34653e-05	3.95756e-07	-2.40459e-06	0.000900703	0.000106274	0.0037867	0.00792817	1.4212e-05	-4.65376e-08	0.00696379	3.34905e-08	0.000376497	-3.3275e-07	0.00806668
282	-8.06127	-7.94273	-7.92872	-7.90333	-7.90325	-7.89091	-7.89304	-7.84873	342	0.123639	0.134395	0.158798	0.159542	0.169161	0.168959	0.210156	282	0.00117953	-4.35215e-05	0.0045425	0.00175822	0.000141683	0.00127385	-0.00176653	1.19064e-12	1.93319e-06	3.39886e-07	1.5457e-08	-5.68109e-07	-0.00133483	-1.10673e-08	-7.88919e-05	3.45607e-07	-2.02966e-06	0.000769271	9.92958e-05	0.00319626	0.00521206	1.32818e-05	-3.92813e-08	0.00496927	3.13057e-08	0.00401083	-2.80867e-07	0.0061051
288	-8.0631	-7.94449	-7.92936	-7.90383	-7.9031	-7.89092	-7.89344	-7.84864	349	0.124614	0.134779	0.158179	0.15844	0.170315	0.169431	0.209073	288	0.000842587	-3.94056e-05	0.00564864	0.00140154	-0.00122936	-0.000146372	-0.00071274	1.0084e-12	1.69278e-06	2.87733e-07	1.44601e-08	-4.65272e-07	-0.00129149	-1.07056e-08	-7.1407e-05	3.12818e-07	-1.77706e-06	0.00162544	6.56018e-06	0.00190315	0.00106613	1.16237e-05	-3.67518e-08	0.00406974	2.83294e-08	0.00372127	-2.30025e-07	0.00428105
294	-8.06249	-7.9463	-7.92983	-7.90371	-7.90422	-7.89067	-7.89242	-7.84926	356	0.125398	0.135375	0.159765	0.158555	0.171318	0.169394	0.20984	294	0.00084249	-3.34789e-05	0.0052943	0.00191316	-0.00187032	-0.000244485	0.000159727	8.29094e-13	1.48518e-06	2.44354e-07	1.35465e-08	-3.82543e-07	-0.00151918	-1.00303e-08	-6.26694e-05	2.74541e-07	-1.56012e-06	0.00310622	6.34788e-06	0.00063965	0.00156701	1.05392e-05	-3.44409e-08	0.00193026	2.48629e-08	0.00889867	-2.01793e-07	0.00371957
301	-8.06289	-7.94605	-7.92925	-7.90395	-7.90484	-7.89055	-7.89274	-7.84953	363	0.125491	0.136204	0.160026	0.159646	0.171584	0.167953	0.210347	301	0.000885121	-2.9444e-05	0.00454848	0.000922249	-0.00188531	-0.000526627	-0.00190556	6.62926e-13	1.26589e-06	2.15058e-07	1.23045e-08	-3.25991e-07	-0.00129473	-8.82866e-09	-5.69119e-05	2.41552e-07	-1.24744e-06	0.00153761	6.14951e-06	0.000199306	0.00191708	8.98578e-06	-3.13024e-08	0.000646516	2.18865e-08	0.0115678	-1.66605e-07	0.00493819
307	-8.06373	-7.94712	-7.92946	-7.90442	-7.90566	-7.89014	-7.89245	-7.84896	370	0.123673	0.135694	0.159284	0.158485	0.17072	0.168151	0.207925	307	0.00114465	-2.59814e-05	0.00654303	0.000524328	-0.00207223	0.00109732	-0.0014236	5.49412e-13	1.18906e-06	1.89748e-07	1.08586e-08	-3.16022e-07	-0.00130672	-8.03852e-09	-5.02189e-05	2.19955e-07	-1.03384e-06	0.00189833	-1.49413e-05	-0.000784415	0.0022815	7.68582e-06	-2.84952e-08	-0.00243283	1.8711e-08	0.0118781	-1.38077e-07	0.00552616
313	-8.06423	-7.94556	-7.92967	-7.90625	-7.90619	-7.88964	-7.89257	-7.84874	377	0.123265	0.135098	0.159126	0.158983	0.170349	0.168761	0.209907	313	0.000318861	-2.36947e-05	0.00566138	-0.001137	-0.00360726	0.00118999	-0.00162181	4.56915e-13	1.1183e-06	1.83963e-07	9.90473e-09	-2.71005e-07	-0.00153546	-7.33172e-09	-4.72169e-05	1.88659e-07	-8.59784e-07	0.0028752	-1.49413e-05	-0.000517647	0.00330866	6.79569e-06	-2.67994e-08	-0.00573543	1.65487e-08	0.0103684	-1.18431e-07	0.00713684
320	-8.06544	-7.94639	-7.93085	-7.9052	-7.90596	-7.88945	-7.89086	-7.84871	384	0.122854	0.135374	0.15911	0.159039	0.169987	0.169774	0.209168	320	0.000363181	-2.16434e-05	0.00404269	-0.00123375	-0.00379731	-0.000574788	-0.00122159	3.70047e-13	1.0213e-06	1.83963e-07	9.04891e-09	-2.55137e-07	-0.00139973	-7.11221e-09	-4.31487e-05	1.57464e-07	-7.39362e-07	0.00232857	-1.40715e-05	0.000448875	0.00461311	6.2068e-06	-2.23681e-08	-0.00543382	1.51187e-08	0.00810363	-9.59148e-08	0.00587644
327	-8.06543	-7.94548	-7.93124	-7.90415	-7.90535	-7.89085	-7.89139	-7.84964	392	0.122548	0.136449	0.160074	0.159426	0.170857	0.169611	0.209307	327	-0.00042083	-1.81306e-05	0.00240318	-0.000841377	-0.00441315	0.000506781	-0.0014842	3.01003e-13	9.63033e-07	1.68337e-07	8.28029e-09	-2.47763e-07	-0.00135892	-6.1352e-09	-3.94906e-05	1.31953e-07	-6.0141e-07	0.00070911	-1.28819e-05	-0.000121464	0.00309893	5.04872e-06	-2.10883e-08	-0.00566008	1.30418e-08	0.00668538	-7.80187e-08	0.0078834
334	-8.06432	-7.94437	-7.93067	-7.90479	-7.90585	-7.89077	-7.89263	-7.85037	399	0.121912	0.136603	0.161018	0.16108	0.173594	0.170349	0.207588	334	-0.000837744	-1.61537e-05	0.00212376	-0.00243801	-0.00347862	0.00159817	-0.00114178	2.45866e-13	8.5817e-07	1.49995e-07	7.16544e-09	-2.27222e-07	-0.00121095	-5.46486e-09	-3.94906e-05	1.14149e-07	-5.35699e-07	-0.000353229	-1.21583e-05	-0.000704404	0.00245486	4.49559e-06	-1.82445e-08	-0.00459346	1.16208e-08	0.00773554	-6.75032e-08	0.00745112
341	-8.06373	-7.94301	-7.93087	-7.9046	-7.9052	-7.89108	-7.8927	-7.85117	407	0.121891	0.137166	0.161109	0.159916	0.173113	0.170296	0.20794	341	-0.000701037	-1.48387e-05	0.00158297	-0.00275599	-0.00232334	0.0015119	-0.00272212	2.01636e-13	8.11156e-07	1.26517e-07	6.77127e-09	-2.20839e-07	-0.00148457	-4.74191e-09	-3.73032e-05	9.36147e-08	-4.7842e-07	-0.000876312	-1.08521e-05	-0.000577687	0.00250275	4.37002e-06	-1.67552e-08	-0.00484199	1.03757e-08	0.00661002	-5.85825e-08	0.00539488
348	-8.06389	-7.94274	-7.93181	-7.90555	-7.90664	-7.89015	-7.89211	-7.85143	415	0.120705	0.135606	0.161309	0.1585	0.172831	0.170215	0.209223	348	-0.000291525	-1.32719e-05	0.00287815	-0.00214282	-0.00150487	0.00109945	-0.00386539	1.66003e-13	7.67019e-07	1.19707e-07	6.2327e-09	-2.08936e-07	-0.00144903	-4.48632e-09	-3.43229e-05	7.70708e-08	-4.28203e-07	-0.00173327	-9.18598e-06	-0.000742728	0.00283442	4.0209e-06	-1.54118e-08	-0.00520247	9.02735e-09	0.00462057	-5.24335e-08	0.00257669
355	-8.06419	-7.94228	-7.93138	-7.90544	-7.90673	-7.88995	-7.89218	-7.85149	423	0.12106	0.136564	0.161209	0.158695	0.173662	0.169801	0.210431	355	-9.55384e-05	-1.32719e-05	0.00473743	-0.00209985	-0.000127826	0.00284291	-0.0038167	1.44815e-13	7.26281e-07	1.10326e-07	5.43919e-09	-1.97883e-07	-0.00178201	-4.13477e-09	3.83835e-05	7.10262e-08	-3.73659e-07	-0.00147151	-7.59071e-06	-0.000452984	0.0014947	3.60432e-06	-1.34467e-08	-0.00603154	8.55106e-09	0.00816406	-4.70185e-08	-0.00115365
362	-8.06503	-7.94249	-7.93089	-7.90565	-7.90565	-7.89032	-7.89328	-7.85335	432	0.121021	0.136795	0.161797	0.159019	0.173346	0.170296	0.212264	362	-3.2754e-05	-1.19248e-05	0.00571098	-0.00141164	7.56555e-05	0.00279515	-0.00427483	1.23331e-13	6.70199e-07	9.65051e-08	4.7578e-09	-1.97883e-07	-0.00168897	-3.71587e-09	3.35775e-05	6.7313e-08	-3.18316e-07	-0.00173198	-6.64026e-06	-0.000435062	-3.48175e-05	3.32599e-06	-1.34467e-08	-0.00689898	7.47929e-09	0.0120907	-4.34001e-08	-0.00169564
370	-8.06559	-7.94377	-7.93122	-7.90589	-7.90645	-7.89038	-7.89295	-7.85456	440	0.120698	0.135059	0.16088	0.158199	0.170996	0.170662	0.212641	370	0.000389599	-1.1021e-05	0.00520734	-0.00144188	-0.000951007	0.00284873	-0.00345116	1.02658e-13	5.87928e-07	8.91909e-08	3.95974e-09	-1.78209e-07	-0.00163624	-3.62059e-09	1.32252e-06	6.22413e-08	-3.01953e-07	-0.00169073	-5.67538e-06	-0.000208072	0.000583098	3.07475e-06	-1.17976e-08	-0.00597694	6.55979e-09	0.0181142	-4.11691e-08	-0.00206923
378	-8.06557	-7.9444	-7.93193	-7.90582	-7.90655	-7.89112	-7.89214	-7.85333	449	0.120123	0.136419	0.160503	0.157968	0.170422	0.170961	0.212495	378	0.000655105	-9.6922e-06	0.00285241	-0.00270374	-0.000542057	-0.000964	-0.00356733	8.79947e-14	4.91258e-07	8.04959e-08	3.39438e-09	-1.78209e-07	-0.00147644	-3.43914e-09	-9.24582e-05	5.33476e-08	-2.86743e-07	-0.00137678	-4.99012e-06	4.17324e-05	-0.0010257	2.70475e-06	-1.09198e-08	-0.00472774	5.76965e-09	0.0125327	-4.01188e-08	-0.000341709
386	-8.06455	-7.94439	-7.93135	-7.90585	-7.90647	-7.89096	-7.89139	-7.85367	458	0.12009	0.135091	0.160901	0.158744	0.170535	0.171147	0.213996	386	0.00177637	-8.76426e-06	0.000732134	-0.00170652	-0.00175398	0.000313294	-0.00229565	7.3783e-14	4.22318e-07	6.91911e-08	2.91914e-09	-1.65248e-07	-0.00147289	-3.26975e-09	-8.36222e-05	4.47345e-08	-2.66023e-07	-0.00112578	-4.5118e-06	0.000297292	-0.00156243	2.44565e-06	-9.87683e-09	-0.00347954	4.95998e-09	0.0105988	-3.53822e-08	-0.000379373
394	-8.06553	-7.94448	-7.92968	-7.90583	-7.9057	-7.88991	-7.8917	-7.85421	467	0.120321	0.135292	0.16168	0.158865	0.170474	0.170097	0.214896	394	0.00196919	-7.94191e-06	0.000535541	-0.00145812	-0.00197909	0.00164655	-0.00184704	6.20896e-14	3.92116e-07	6.11806e-08	2.51838e-09	-1.53449e-07	-0.00130425	-3.18941e-09	-8.15776e-05	4.05246e-08	-2.35225e-07	-0.000947129	-4.08846e-06	0.000392911	-0.00206973	2.21563e-06	-8.5162e-09	-0.00278843	4.49622e-09	0.0119356	-3.28579e-08	0.000539166
402	-8.06601	-7.94491	-7.9299	-7.9057	-7.90663	-7.88958	-7.89256	-7.8551	476	0.119421	0.135504	0.160885	0.158532	0.170282	0.170767	0.215629	402	0.00212562	-7.38457e-06	0.000788813	-0.00120161	-0.00163093	0.00146068	-0.000265721	5.11669e-14	3.73666e-07	5.68903e-08	2.07535e-09	-1.49787e-07	-0.00088794	-3.03809e-09	-7.4025e-05	3.76807e-08	-2.08451e-07	-0.000780512	-3.80243e-06	0.000420419	-0.00363861	2.06051e-06	-7.92088e-09	-0.00441899	4.08115e-09	0.0159327	-3.05484e-08	0.000690026
411	-8.06716	-7.94563	-7.93072	-7.90561	-7.90723	-7.89035	-7.89267	-7.85433	485	0.119093	0.135051	0.160587	0.158938	0.170635	0.170064	0.215522	411	0.00164239	-7.04431e-06	0.000313593	-0.000184426	-0.00110461	0.000475131	-0.000277872	4.23351e-14	3.47983e-07	4.93469e-08	1.71655e-09	-1.42869e-07	-0.000206815	-2.76379e-09	-6.89487e-05	3.42748e-08	-1.89556e-07	-0.000819338	-3.37772e-06	0.000574418	-0.00508816	1.78699e-06	-7.20613e-09	-0.00535751	3.71225e-09	0.0138517	-2.84584e-08	0.00144044
419	-8.06666	-7.94624	-7.93136	-7.90604	-7.90794	-7.8911	-7.89291	-7.85493	494	0.119085	0.134948	0.160232	0.15876	0.170361	0.168843	0.214819	419	0.00163472	-6.5724e-06	-0.000649837	0.000150946	-0.00101706	-0.0012388	-0.000867161	3.59824e-14	3.32257e-07	4.29406e-08	1.52819e-09	-1.36405e-07	7.6507e-05	-2.46104e-09	-6.58222e-05	3.27205e-08	-1.72661e-07	-0.00068038	-2.87041e-06	0.00161209	-0.00474078	1.59082e-06	-6.87973e-09	-0.00417173	3.30579e-09	0.0113824	-2.59331e-08	0.00025302
428	-8.06688	-7.94588	-7.93158	-7.90538	-7.90776	-7.89221	-7.89279	-7.85412	504	0.118718	0.134528	0.160728	0.160504	0.170677	0.168901	0.215827	428	0.00127896	-6.13951e-06	-0.000734497	0.000131635	-0.000463765	-0.00606136	0.00174097	2.99906e-14	3.10357e-07	3.66054e-08	1.36346e-09	-1.27421e-07	0.000319704	-2.09795e-09	-5.61054e-05	2.98662e-08	-1.47241e-07	-0.000554255	-2.6801e-06	0.00346159	-0.00697568	1.41941e-06	-6.5723e-09	-0.00480246	2.8175e-09	0.0111977	-2.47742e-08	0.000741287
437	-8.06716	-7.94637	-7.93204	-7.90556	-7.90824	-7.89326	-7.8921	-7.85286	514	0.118831	0.134866	0.159854	0.160251	0.172513	0.168319	0.215842	437	0.000878858	-5.87289e-06	-8.57985e-06	0.00011048	0.00207237	-0.00079778	0.00127501	2.4532e-14	2.65512e-07	3.34651e-08	1.30399e-09	-1.21857e-07	0.000292496	-1.83487e-09	-5.0185e-05	2.49866e-08	-1.28745e-07	-0.000473979	-1.74119e-05	0.00364359	-0.00671763	1.32707e-06	-5.87584e-09	-0.00302236	2.57631e-09	0.011123	-2.21611e-08	0.000716922
446	-8.06794	-7.94684	-7.93178	-7.90606	-7.90857	-7.89411	-7.89137	-7.85213	524	0.11887	0.134259	0.16003	0.160222	0.174731	0.168142	0.21574	446	0.000510821	-5.14829e-06	0.000825981	0.00102955	0.00158058	0.00780531	0.00148513	2.01464e-14	2.27813e-07	3.27376e-08	1.16906e-09	-1.14103e-07	0.000402964	-1.64454e-09	-4.49836e-05	2.23969e-08	-1.23226e-07	-0.000406564	-1.63017e-05	0.00359129	-0.00458158	1.18947e-06	-5.50221e-09	-0.00196101	2.25974e-09	0.0107369	-2.03027e-08	0.000421847
456	-8.06846	-7.94689	-7.9323	-7.90683	-7.90827	-7.89452	-7.89109	-7.85137	534	0.119445	0.135845	0.159725	0.160031	0.173962	0.168313	0.214926	456	0.00127492	-4.72326e-06	1.32119e-05	0.000282524	0.00129609	0.00624982	0.00102017	1.6969e-14	1.95991e-07	2.9412e-08	1.02763e-09	-1.00359e-07	0.000369832	-1.4158e-09	-3.70929e-05	1.92702e-08	-1.13079e-07	-0.000342505	-1.43335e-05	0.00312716	-0.00292438	1.13923e-06	-4.53602e-09	-0.00275953	1.98626e-09	0.00730168	-1.86351e-08	-0.00105845
465	-8.06813	-7.94707	-7.93259	-7.90677	-7.90777	-7.89485	-7.89242	-7.85034	545	0.119883	0.13653	0.160557	0.159892	0.174383	0.168416	0.215539	465	0.00183927	-4.25339e-06	-0.00141493	0.000238772	0.00188199	0.00281004	0.000974831	1.40455e-14	1.84011e-07	2.76129e-08	9.06039e-10	-8.48356e-08	0.000484887	-1.27462e-09	-3.20128e-05	1.62918e-08	-1.03927e-07	-0.00029561	-1.2372e-05	0.00207724	-0.00166256	1.04754e-06	-3.99807e-09	-0.00256674	1.78819e-09	0.00671216	-1.64288e-08	-0.000520279
475	-8.06852	-7.947	-7.93225	-7.90735	-7.90806	-7.89506	-7.89215	-7.84956	556	0.119843	0.135433	0.158456	0.159369	0.173875	0.168557	0.213806	475	0.00168882	-3.91632e-06	-0.00391204	-0.000136215	0.00107484	-0.00633222	0.00320914	1.14308e-14	1.56015e-07	2.44036e-08	8.69507e-10	-7.49502e-08	0.000382253	-1.10321e-09	-2.88829e-05	1.35375e-08	-9.96988e-08	-0.000261287	-3.24662e-05	0.00195856	0.00120356	9.84791e-07	-3.75761e-09	-0.00382939	1.5805e-09	0.00432622	-1.48162e-08	-0.000432321
485	-8.06789	-7.94756	-7.93243	-7.90682	-7.90818	-7.89497	-7.8931	-7.84999	566	0.119464	0.134833	0.158078	0.159021	0.174558	0.168346	0.214233	485	0.00167101	-3.76092e-06	-0.00447576	3.66808e-05	0.000511698	-0.00596639	0.00428463	9.34163e-15	1.4687e-07	2.20607e-08	7.70085e-10	-6.50686e-08	0.000475357	-9.77185e-10	-2.50861e-05	1.15171e-08	-9.1955e-08	-0.0002459	-3.05519e-05	0.000995562	0.000975232	9.45985e-07	-3.26247e-09	-0.00210397	1.31778e-09	0.00302693	-1.26096e-08	-0.000353307
495	-8.06748	-7.94777	-7.93293	-7.90726	-7.90761	-7.89493	-7.89396	-7.85064	577	0.11911	0.133828	0.158567	0.158989	0.174122	0.168665	0.216478	495	0.00226929	-3.76092e-06	-0.00611842	0.000695929	0.00122811	-0.00490913	0.00470284	7.97172e-15	1.30395e-07	2.03862e-08	7.11633e-10	-6.01368e-08	0.000475357	-8.50827e-10	-2.18431e-05	1.04318e-08	-8.49687e-08	-0.000344682	-2.76782e-05	0.00148052	0.0016392	9.27545e-07	-3.07344e-09	-0.00152912	1.10274e-09	0.00345922	-1.09774e-08	-0.00029563
505	-8.0671	-7.94801	-7.93379	-7.90711	-7.90659	-7.89468	-7.89425	-7.85113	589	0.118899	0.133576	0.15853	0.160766	0.174464	0.168468	0.215609	505	0.00297422	-3.28304e-06	-0.00666789	0.000774505	0.00150243	-0.0059337	0.00506366	7.09364e-15	1.16089e-07	1.92289e-08	6.7121e-10	-5.35249e-08	0.000376385	-8.02435e-10	-1.94386e-05	9.1097e-09	-8.17104e-08	-0.000338002	-2.56164e-05	0.000781838	0.00355366	8.58096e-07	-2.68353e-09	-0.00181133	9.08282e-10	0.00304239	-9.58404e-09	-0.00019361
516	-8.06725	-7.94821	-7.93321	-7.90761	-7.90674	-7.89234	-7.89453	-7.85091	600	0.120902	0.13302	0.158108	0.160815	0.173817	0.1716	0.215572	516	0.0029724	-2.9292e-06	-0.00783722	4.1597e-05	-0.000498844	-0.00773308	0.00501493	5.97755e-15	9.78311e-08	1.7822e-08	6.22145e-10	-4.6872e-08	0.000329436	-7.43591e-10	-1.83562e-05	7.97509e-09	-8.17104e-08	-0.000301606	-2.41989e-05	-0.000237276	0.00474351	7.8028e-07	-2.44009e-09	-0.00147606	7.9484e-10	0.000435358	-8.07584e-09	0.00172707
527	-8.06711	-7.9483	-7.93277	-7.90769	-7.90627	-7.88896	-7.89484	-7.85167	612	0.12082	0.133018	0.157657	0.160422	0.175836	0.170934	0.217141	527	0.00377474	-2.6197e-06	-0.00875704	0.000143581	-0.0031783	-0.0110804	0.00595188	5.15069e-15	8.42574e-08	1.59384e-08	5.46163e-10	-4.19137e-08	0.000376886	-6.77383e-10	-4.97428e-05	6.61906e-09	0.000118567	-0.00030408	-2.16443e-05	-0.00138027	0.00465252	7.24417e-07	-2.18173e-09	-0.000870322	7.24395e-10	-0.000862469	-6.7036e-09	0.00168464
538	-8.06722	-7.94816	-7.93219	-7.90748	-7.9075	-7.88847	-7.89466	-7.85213	624	0.121724	0.133558	0.157689	0.159956	0.174682	0.171223	0.217174	538	0.00410333	-2.43464e-06	-0.0117673	-0.000183389	-0.00516662	-0.0150432	0.00429846	4.53316e-15	7.28316e-08	1.40307e-08	4.7202e-10	-3.62312e-08	0.00059868	-6.1829e-10	-4.79569e-05	5.82588e-09	0.000112246	-0.000248775	-2.01226e-05	-0.00309874	0.00287747	6.73287e-07	-1.99134e-09	-0.000712031	6.49438e-10	0.00186875	-5.48437e-09	0.000536916
549	-8.06652	-7.94781	-7.93157	-7.90751	-7.90648	-7.88941	-7.8944	-7.85167	636	0.121202	0.133436	0.15792	0.159242	0.173901	0.17177	0.216423	549	0.00349287	-2.34944e-06	-0.00980352	-4.15118e-05	-0.00555401	-0.00907057	0.00469334	3.72336e-15	6.54166e-08	1.3295e-08	4.3952e-10	-3.43357e-08	0.00059868	-5.55359e-10	-4.38463e-05	5.62237e-09	0.000134658	-0.000235699	-1.84061e-05	-0.00218094	0.000474862	6.37961e-07	-1.7259e-09	0.0014795	6.04781e-10	-0.00324403	-4.92538e-09	-6.37113e-05
561	-8.06703	-7.94768	-7.9325	-7.90862	-7.90777	-7.89052	-7.89459	-7.85081	649	0.121994	0.132574	0.157526	0.159452	0.175073	0.171564	0.216048	561	0.00288044	-2.19061e-06	-0.0067756	6.63646e-06	-0.00406957	-0.00268007	0.00389895	3.01703e-15	5.99224e-08	1.17617e-08	3.95628e-10	-3.08993e-08	0.000405337	-4.91236e-10	-3.94641e-05	5.42767e-09	0.000121226	-7.41026e-05	-1.80837e-05	-0.00201576	0.000626128	6.05213e-07	-1.55331e-09	0.00252699	5.63811e-10	-0.00482095	-4.28078e-09	0.00058235
573	-8.06682	-7.94812	-7.93286	-7.90903	-7.90792	-7.89088	-7.89403	-7.85074	661	0.121439	0.132303	0.157483	0.159351	0.174578	0.171832	0.214893	573	0.00320544	-2.04571e-06	-0.00500944	2.58976e-05	-0.00279321	0.00122913	0.00390833	2.45531e-15	5.40777e-08	1.0426e-08	3.69381e-10	-2.9346e-08	0.00032987	-4.50821e-10	-3.49968e-05	4.5721e-09	0.000107484	-6.34962e-05	-1.71752e-05	-0.0024916	0.000573694	5.7494e-07	-1.42555e-09	0.00134181	5.08713e-10	-0.00272778	-3.86154e-09	0.000190705
585	-8.06774	-7.94845	-7.93321	-7.90902	-7.90769	-7.89069	-7.89407	-7.8509	674	0.120983	0.133106	0.157258	0.158662	0.173813	0.172253	0.215015	585	0.00342843	4.65414e-06	-0.00530416	0.000546074	-0.00159053	2.9931e-05	0.00366577	2.0408e-15	4.72754e-08	9.74751e-09	3.45315e-10	-2.69867e-08	0.000274126	-4.00793e-10	-3.11105e-05	3.92914e-09	0.000127319	-5.64595e-05	-1.71752e-05	-0.00271945	0.00251995	5.19802e-07	-1.33294e-09	-0.000313208	4.67603e-10	0.000806471	-3.37504e-09	5.6526e-05
597	-8.06747	-7.94782	-7.93358	-7.9088	-7.90748	-7.89133	-7.89329	-7.85142	688	0.120047	0.132542	0.15706	0.159141	0.172774	0.172784	0.214982	597	0.00374959	4.01298e-06	-0.00669585	0.000764417	-0.000576089	-0.000269093	0.00312163	1.67443e-15	4.07504e-08	8.97354e-09	3.18001e-10	-2.44512e-08	0.000224914	-3.63039e-10	-2.77203e-05	3.80085e-09	0.000117219	-5.47935e-05	-1.60828e-05	-0.00243431	0.00274039	4.70864e-07	-1.18742e-09	-0.000561194	4.23452e-10	0.00618111	-2.8616e-09	0.000160012
609	-8.06693	-7.94793	-7.93361	-7.90941	-7.90727	-7.89137	-7.89392	-7.85098	701	0.120205	0.132429	0.157609	0.158326	0.173043	0.172824	0.215704	609	0.00434627	3.76264e-06	-0.00890446	0.000837615	-0.00192707	0.00133781	0.00419611	1.44768e-15	3.75802e-08	8.41066e-09	3.02907e-10	-2.29181e-08	0.000191326	-3.40347e-10	-2.39658e-05	3.50561e-09	0.000113504	-8.0922e-05	-1.4597e-05	-0.00200499	0.00395734	4.34346e-07	-1.1313e-09	-0.00126938	3.84332e-10	0.00761151	-2.59676e-09	0.00161613
622	-8.06805	-7.94761	-7.93365	-7.90948	-7.90763	-7.89192	-7.89365	-7.85097	715	0.120532	0.132887	0.157428	0.158397	0.172624	0.173465	0.2145	622	0.00318803	3.47581e-06	-0.00707984	0.000428208	-0.00341691	0.0010017	0.00467028	1.23556e-15	3.31134e-08	7.41002e-09	2.71086e-10	-1.9868e-08	0.00016328	-2.95089e-10	-1.98126e-05	3.0887e-09	0.000132439	-7.71663e-05	-1.32752e-05	-0.00171995	0.00348896	3.88736e-07	-9.9656e-10	-0.00285966	3.78345e-10	0.00770179	-2.47624e-09	0.00200056
635	-8.06864	-7.94797	-7.93372	-7.90912	-7.90759	-7.89291	-7.89501	-7.85153	729	0.119941	0.133707	0.156875	0.158742	0.17263	0.172554	0.214805	635	0.00272017	3.11704e-06	-0.0052991	0.000591325	0.000297326	2.28087e-05	0.00422099	1.16084e-15	2.79151e-08	6.24557e-09	2.43234e-10	-1.7282e-08	0.000141969	-2.68824e-10	-1.83316e-05	2.85748e-09	0.000109939	-6.81334e-05	-1.20945e-05	-0.0021587	0.00137295	3.54203e-07	-8.66744e-10	-0.00382546	3.6108e-10	0.00477113	-2.36284e-09	0.000524839
649	-8.06894	-7.94794	-7.93405	-7.9091	-7.90757	-7.89325	-7.89529	-7.85153	743	0.120435	0.133331	0.157364	0.159518	0.172146	0.172616	0.215049	649	0.00240865	2.97742e-06	-0.00399419	0.00105697	-0.000449996	-0.000646576	0.00230809	1.12622e-15	2.5096e-08	5.36272e-09	2.08914e-10	-1.50706e-08	0.000133601	-2.52892e-10	-1.72472e-05	2.68931e-09	9.88411e-05	-6.71057e-05	-1.07079e-05	-0.00213159	0.000758856	3.28292e-07	-7.55779e-10	-0.00520105	3.34719e-10	0.00332051	-2.22327e-09	-0.000844783
662	-8.06934	-7.94806	-7.93477	-7.90927	-7.90739	-7.89372	-7.89472	-7.85263	758	0.121123	0.134843	0.157665	0.159058	0.171917	0.171715	0.2139	662	0.00227163	2.6433e-06	-0.00307444	0.0013003	-0.00147794	-0.000870847	0.00169368	1.10961e-15	2.16211e-08	4.97817e-09	1.74701e-10	-1.35772e-08	0.000124049	-2.38245e-10	-1.62483e-05	2.38763e-09	8.90153e-05	-4.30679e-05	-9.93472e-06	-0.00328679	0.00078323	2.95775e-07	-6.9119e-10	-0.00561031	3.10696e-10	0.00238426	-2.19043e-09	-0.00217206
676	-8.06932	-7.94827	-7.93364	-7.90972	-7.9079	-7.89414	-7.89444	-7.853	772	0.121072	0.134679	0.159033	0.158926	0.171746	0.172361	0.215472	676	0.00235298	2.56674e-06	-0.00345413	0.000961251	-0.00226312	-0.000676375	0.00131202	1.01646e-15	2.06986e-08	4.30141e-09	1.62417e-10	-1.29926e-08	0.000104096	-2.15087e-10	-1.60107e-05	2.12366e-09	8.52027e-05	-5.4114e-05	-9.51183e-06	-0.00404831	-0.00153172	2.70923e-07	-5.97263e-10	-0.00653746	2.88787e-10	0.00376598	-2.12699e-09	-0.00275895
690	-8.06957	-7.94927	-7.93439	-7.90981	-7.90791	-7.8942	-7.89421	-7.8527	788	0.121574	0.135252	0.158599	0.159596	0.171844	0.172256	0.214573	690	0.00252254	2.28897e-06	-0.00203849	0.00126879	-0.0018292	0.001087	0.00168168	8.93543e-16	1.89943e-08	3.78212e-09	1.44825e-10	-1.10991e-08	9.41663e-05	-1.86422e-10	0.000410407	1.92085e-09	7.59898e-05	1.54191e-05	-9.11146e-06	-0.00424242	-0.00389255	2.55906e-07	-5.32474e-10	-0.00627631	2.6507e-10	0.00364224	-2.03775e-09	-0.00508704
705	-8.06978	-7.94915	-7.93413	-7.91002	-7.90813	-7.89392	-7.89458	-7.85242	803	0.121446	0.135285	0.15806	0.159942	0.171207	0.171763	0.215083	705	0.00360648	2.16408e-06	-0.00208301	0.00106387	0.00133601	-0.00013112	0.00222642	7.54917e-16	1.69819e-08	3.47761e-09	1.33147e-10	-9.78285e-09	9.15794e-05	-1.66612e-10	0.000399015	1.74143e-09	6.5133e-05	1.37806e-05	-7.91595e-06	-0.00442574	-0.00348878	2.31966e-07	-4.89651e-10	-0.00436609	2.6507e-10	0.000684203	-1.92657e-09	-0.0039279
720	-8.06949	-7.94911	-7.9338	-7.91009	-7.90829	-7.89395	-7.89517	-7.85262	819	0.120908	0.135175	0.157962	0.159476	0.170822	0.171687	0.215216	720	0.00280973	2.02097e-06	-0.00163954	0.00118237	-0.000864247	0.00128095	0.00296869	6.48982e-16	1.54238e-08	3.42984e-09	1.22596e-10	-8.76407e-09	7.87568e-05	-1.55573e-10	0.00050381	1.4974e-09	5.44717e-05	7.47667e-05	-7.59493e-06	-0.00555158	-0.00244197	2.1958e-07	-4.26747e-10	-0.00206921	2.47461e-10	-0.00216448	-1.84865e-09	-0.00317555
735	-8.06925	-7.94923	-7.93383	-7.90985	-7.90836	-7.89513	-7.89509	-7.8525	835	0.120849	0.134972	0.157849	0.159718	0.170988	0.171763	0.214815	735	0.000256192	1.71973e-06	-0.000404795	0.000531236	-0.0034961	0.000838972	0.00355488	5.74973e-16	1.31251e-08	2.99808e-09	1.07152e-10	-8.30183e-09	6.70166e-05	-1.49403e-10	0.000752813	1.24021e-09	4.89128e-05	3.0119e-05	-7.09857e-06	-0.00425085	-0.000930045	2.0812e-07	-3.78054e-10	-0.000592203	2.28308e-10	-0.00358801	-1.6827e-09	-0.00493516
750	-8.06989	-7.94898	-7.93337	-7.90975	-7.90807	-7.89525	-7.89562	-7.85296	851	0.120896	0.134875	0.159108	0.159114	0.172009	0.171896	0.214645	750	-0.00111151	1.52721e-06	-0.00151185	0.000521429	-0.00448392	0.00167963	0.00296712	4.97233e-16	1.13527e-08	2.55896e-09	8.90869e-11	-7.47118e-09	5.57142e-05	-1.36216e-10	0.000875576	1.07259e-09	4.40095e-05	8.21833e-05	-6.47404e-06	-0.00388341	0.00255625	1.87283e-07	-3.35768e-10	0.00170404	2.10991e-10	-0.00221521	-1.61735e-09	-0.00521485
766	-8.06968	-7.94888	-7.93392	-7.90991	-7.9078	-7.89503	-7.89518	-7.8524	868	0.121287	0.134644	0.159256	0.158585	0.171961	0.170582	0.215596	766	-0.000753918	1.35945e-06	-0.00141974	0.0010264	-0.00437358	0.00118232	0.00235869	4.66111e-16	1.01083e-08	2.24849e-09	7.92887e-11	-6.82523e-09	4.58905e-05	-1.19687e-10	0.000739249	9.30489e-10	4.02112e-05	6.00815e-05	-6.06669e-06	-0.00270232	-0.000439106	1.6884e-07	-3.18834e-10	0.00309653	1.9522e-10	-0.00518232	-1.45838e-09	-0.00714566
782	-8.06978	-7.94868	-7.93391	-7.91	-7.90882	-7.89592	-7.89471	-7.85187	885	0.121598	0.134858	0.159372	0.158652	0.17286	0.170223	0.215902	782	0.000241832	1.21279e-06	-0.00183439	0.00173165	-0.00529532	-0.000921864	0.00225913	4.15907e-16	9.13385e-09	1.98098e-09	7.25767e-11	-6.0899e-09	3.94061e-05	-1.12352e-10	0.000627236	7.99239e-10	3.68055e-05	5.78314e-05	-5.76742e-06	-0.00240753	-0.000699909	1.54493e-07	-2.99365e-10	0.00452279	1.80927e-10	-0.00559002	-1.30121e-09	-0.00754478
798	-8.06924	-7.94868	-7.9342	-7.91039	-7.90872	-7.8957	-7.89518	-7.85221	902	0.121793	0.134746	0.159075	0.159197	0.172817	0.170251	0.21484	798	0.000281519	1.05795e-06	-0.00133313	0.00074436	-0.00470904	-0.000199967	0.0017874	3.62874e-16	8.47609e-09	1.72761e-09	6.57227e-11	-5.58217e-09	3.43814e-05	-1.02988e-10	0.000561385	7.51047e-10	3.2098e-05	5.30279e-05	-5.28593e-06	-0.00232321	0.000214365	1.39903e-07	-2.81367e-10	0.00824825	1.65886e-10	-0.002684	-1.17824e-09	-0.0086219
815	-8.06922	-7.94866	-7.93457	-7.91109	-7.90934	-7.89615	-7.89542	-7.8521	920	0.121734	0.13414	0.160025	0.159219	0.171903	0.171105	0.214025	815	-0.000860544	9.36929e-07	-0.00171255	0.000587236	-0.0025116	-0.00256347	0.00246536	3.21364e-16	7.78644e-09	1.64572e-09	5.8902e-11	-4.76643e-09	3.11932e-05	-9.34424e-11	0.000505951	7.32851e-10	2.9116e-05	4.81149e-05	-4.73708e-06	-0.00220552	0.000518875	1.20862e-07	-2.40221e-10	0.00757315	1.52375e-10	-0.000906255	-1.01809e-09	-0.0100114
832	-8.06918	-7.94885	-7.93427	-7.91077	-7.90971	-7.89613	-7.89539	-7.85206	938	0.121671	0.134476	0.159835	0.158964	0.171764	0.171124	0.214098	832	-0.00249691	8.61817e-07	-0.000769295	0.000849064	-0.00224285	-0.00246668	0.00283116	2.95651e-16	6.90897e-09	1.55079e-09	5.41869e-11	-4.13183e-09	2.76807e-05	-8.19506e-11	0.000509247	6.50458e-10	2.6466e-05	3.39274e-05	-4.35838e-06	-0.0018226	0.000819306	1.07278e-07	-2.0825e-10	0.005558	1.35232e-10	-0.00141317	-9.36657e-10	-0.0111042
850	-8.0693	-7.94915	-7.93438	-7.91017	-7.91017	-7.89654	-7.89542	-7.85202	956	0.121959	0.135239	0.159263	0.158015	0.171914	0.170554	0.213517	850	-0.00267507	7.5805e-07	0.000662916	-0.00017848	-0.00196641	-0.000752175	0.00230161	2.63098e-16	6.29233e-09	1.3639e-09	4.99154e-11	-3.50893e-09	2.43399e-05	-7.81877e-11	0.000501026	6.06598e-10	2.43931e-05	2.78226e-05	-3.9235e-06	-0.0014827	0.000268355	9.21795e-08	-1.87419e-10	0.0036175	1.23177e-10	-0.0016354	-9.15236e-10	-0.00953633
868	-8.06983	-7.94921	-7.93459	-7.91004	-7.91071	-7.89671	-7.8962	-7.85175	975	0.122241	0.134338	0.158575	0.157799	0.172277	0.169878	0.213547	868	-0.00228961	7.24261e-07	0.00234043	-0.000628176	-0.00185664	-0.00275186	0.00298894	2.29338e-16	5.67703e-09	1.18883e-09	4.71367e-11	-3.20275e-09	2.43399e-05	-6.89535e-11	0.000376822	5.22853e-10	2.10266e-05	2.37034e-05	-4.22159e-07	-0.00118941	0.000218431	8.31517e-08	-1.61524e-10	0.00331704	1.07404e-10	-0.00108378	-8.26054e-10	-0.0102751
886	-8.06984	-7.94895	-7.93468	-7.91024	-7.91077	-7.89662	-7.89683	-7.8517	994	0.122475	0.134966	0.15801	0.158686	0.171542	0.170301	0.212762	886	-0.00231126	6.54831e-07	0.00381664	-0.00154165	-0.000940707	-0.00173323	0.00313204	1.91716e-16	5.07431e-09	1.12407e-09	4.26196e-11	-2.83066e-09	-0.000452866	-6.30391e-11	0.000400863	4.77891e-10	1.90157e-05	-7.91731e-06	-4.12767e-07	-0.000955562	-0.000824845	7.86305e-08	-1.44419e-10	0.00262274	9.49483e-11	-0.00187971	-7.22153e-10	-0.00787388
904	-8.07011	-7.94877	-7.9351	-7.91017	-7.91019	-7.89669	-7.89662	-7.85299	1013	0.121747	0.135176	0.158435	0.15962	0.171416	0.169913	0.212838	904	-0.00326218	5.7408e-07	0.00483503	-0.0017138	-0.00156428	-0.00189436	0.00291994	1.64377e-16	4.35218e-09	1.05217e-09	3.94692e-11	-2.62154e-09	-0.000531277	-5.90137e-11	0.000225565	4.14391e-10	1.7606e-05	-7.41211e-06	-3.9076e-07	-0.00132976	-0.00189357	7.20164e-08	-1.35203e-10	0.0022414	8.05285e-11	-0.00469334	-6.25879e-10	-0.00582143
923	-8.07011	-7.94888	-7.9349	-7.90953	-7.91065	-7.89742	-7.89671	-7.85339	1033	0.121864	0.134756	0.158273	0.159702	0.171465	0.170124	0.21262	923	-0.00323639	5.10073e-07	0.00398372	-0.00027275	-0.0021702	-0.00195616	0.00369179	1.44471e-16	3.78448e-09	9.75902e-10	3.58211e-11	-2.30453e-09	-0.000457047	-5.41486e-11	0.000265172	3.56377e-10	1.59772e-05	2.25507e-05	-3.3971e-07	-0.00111419	-0.00335525	6.60663e-08	-1.22712e-10	0.0025201	7.79541e-11	-0.00445091	-5.86814e-10	-0.00394597
943	-8.07021	-7.94865	-7.935	-7.90977	-7.91094	-7.89787	-7.89654	-7.85303	1053	0.121554	0.134143	0.159329	0.158957	0.17171	0.17099	0.212063	943	-0.00378747	4.68788e-07	0.0037115	-0.00084576	-0.00329213	-0.00403565	0.00432188	1.23366e-16	3.55197e-09	8.78168e-10	3.22351e-11	-2.0514e-09	-0.000374087	-4.92502e-11	0.000188257	2.9166e-10	1.46826e-05	2.02934e-05	-3.08914e-07	-0.000478226	-0.00423649	6.00858e-08	-1.09276e-10	-0.000420397	7.55324e-11	-0.00206334	-5.50853e-10	-0.00126687
962	-8.06978	-7.94845	-7.93487	-7.91038	-7.91109	-7.89733	-7.89706	-7.85332	1074	0.12177	0.133767	0.15872	0.1588	0.171814	0.171767	0.211964	962	-0.00450202	4.49868e-07	0.00503832	-0.00116641	-0.00216549	-0.0041312	0.00332854	1.13572e-16	3.30375e-09	8.00471e-10	3.1252e-11	-1.8308e-09	-0.000368498	-4.53507e-11	0.000215407	2.52404e-10	1.27047e-05	1.75639e-05	-2.90357e-07	-0.000488261	-0.0033938	5.82459e-08	-9.95631e-11	-0.00217746	6.74286e-11	-0.00153548	-4.91737e-10	0.000997367
983	-8.06969	-7.94837	-7.93526	-7.91099	-7.91125	-7.89774	-7.89706	-7.85382	1095	0.121403	0.133822	0.158766	0.158542	0.17192	0.171961	0.212629	983	-0.00523145	4.10664e-07	0.00458186	-0.000483662	-0.000604999	-0.00393436	0.0025915	9.85732e-17	3.10911e-09	6.6709e-10	3.03117e-11	-1.63808e-09	-0.000304053	-3.97494e-11	0.000255116	2.23569e-10	1.13631e-05	-9.43376e-06	-2.62397e-07	-0.000473604	-0.00130118	5.48199e-08	-9.27594e-11	-0.00159452	6.15493e-11	-0.000234715	-4.48995e-10	-0.000865512
1003	-8.06972	-7.94848	-7.9351	-7.91104	-7.91052	-7.89786	-7.89662	-7.85418	1116	0.121521	0.133488	0.158835	0.158541	0.172023	0.173174	0.212796	1003	-0.00465871	3.7933e-07	0.00488516	0.000183043	0.00148379	-0.00518525	0.00222849	8.24645e-17	2.76058e-09	5.98145e-10	2.80011e-11	-1.5132e-09	-0.000249355	-3.6714e-11	0.000211648	2.14888e-10	1.10296e-05	-8.21273e-06	-2.32916e-07	-0.00066618	-0.00177776	4.96491e-08	-8.15226e-11	-0.0012419	5.85694e-11	-0.00213403	-4.35816e-10	-0.0029117
1024	-8.0699	-7.94856	-7.93535	-7.91127	-7.91012	-7.89769	-7.89711	-7.85447	1138	0.121387	0.133847	0.158246	0.158555	0.171697	0.172961	0.212876	1024	-0.0042606	3.37647e-07	0.00487846	0.0028217	0.00233931	-0.0035258	0.00162447	6.78992e-17	2.57949e-09	5.37464e-10	2.42028e-11	-1.37311e-09	-0.000294864	-3.39773e-11	0.000182929	2.04728e-10	1.06095e-05	-7.02961e-06	-2.09262e-07	-0.00229245	-0.00122056	4.59283e-08	-7.32627e-11	-0.00101263	5.16171e-11	-0.00248661	-3.9171e-10	-0.00234951
1046	-8.07019	-7.94873	-7.93589	-7.91049	-7.91024	-7.89763	-7.89715	-7.85466	1160	0.121865	0.134197	0.158657	0.158963	0.171372	0.172469	0.213217	1046	-0.00388127	3.04052e-07	0.0054562	0.00434985	0.00264676	0.000291508	0.00213406	5.61232e-17	2.30042e-09	4.52843e-10	2.13815e-11	-1.28435e-09	-0.000297451	-3.03124e-11	0.000163155	1.86163e-10	9.19845e-06	-5.97886e-06	-1.93876e-07	-0.00284871	-0.00118931	4.17524e-08	-6.78909e-11	-0.000829066	4.34851e-11	-0.00236496	-3.49398e-10	0.000565726
1068	-8.07039	-7.94874	-7.93591	-7.91093	-7.91037	-7.89747	-7.89731	-7.8547	1183	0.121478	0.13494	0.159162	0.159067	0.171154	0.172	0.213307	1068	-0.00438869	2.71863e-07	0.00630478	0.00486361	0.0023396	0.00270063	0.00273508	4.83426e-17	2.17512e-09	3.86456e-10	1.92994e-11	-1.11691e-09	-0.000270943	-2.89264e-11	0.000174089	1.7114e-10	7.99765e-06	-5.05502e-06	-1.7179e-07	-0.00313545	-0.0039082	3.80365e-08	-5.90312e-11	-0.000351129	3.96178e-11	-0.00097142	-3.18353e-10	0.00230931
1090	-8.07056	-7.94887	-7.9362	-7.9112	-7.91048	-7.89734	-7.89665	-7.85481	1206	0.121382	0.134596	0.158776	0.159538	0.171064	0.171875	0.213273	1090	-0.004573	2.39217e-07	0.00577426	0.00204582	0.00248744	0.00168578	0.00400178	4.06395e-17	2.00332e-09	3.65849e-10	1.71353e-11	-1.00085e-09	-0.000234091	-2.64059e-11	0.000232145	1.50603e-10	7.23234e-06	-4.65672e-06	-1.52533e-07	-0.00287425	-0.00524642	3.28614e-08	-5.48661e-11	7.19951e-05	3.61603e-11	-0.00122935	-2.82697e-10	0.00358581
1113	-8.07075	-7.94888	-7.93641	-7.91086	-7.91091	-7.89746	-7.89632	-7.85443	1230	0.121643	0.134799	0.158335	0.15983	0.170651	0.171698	0.214479	1113	-0.0035983	2.18724e-07	0.00725374	7.97384e-05	0.00294381	0.000552786	0.0046228	3.71572e-17	1.76722e-09	3.31637e-10	1.51159e-11	-8.44262e-10	-0.000230322	-2.41467e-11	0.000253462	1.37666e-10	6.49608e-06	-4.3726e-06	-1.40713e-07	-0.00277219	-0.00356315	2.77226e-08	-4.92784e-11	0.000117311	3.39606e-11	0.000296922	-2.56163e-10	0.00451183
1136	-8.0706	-7.94894	-7.93651	-7.91095	-7.91079	-7.89736	-7.89621	-7.85449	1254	0.121501	0.135485	0.158506	0.159275	0.170877	0.171768	0.21403	1136	-0.00237121	2.00322e-07	0.00706054	-0.00387289	0.0040574	0.000927777	0.00560829	3.4339e-17	1.52202e-09	2.90755e-10	1.36081e-11	-7.53084e-10	-0.000191556	-2.1927e-11	0.000130296	1.27239e-10	5.79524e-06	5.91804e-07	-1.34687e-07	-0.00213184	-0.00268346	2.47419e-08	-4.55333e-11	0.000919663	3.11147e-11	0.0017621	-2.32635e-10	0.00373414
1160	-8.07064	-7.9488	-7.93607	-7.9105	-7.91042	-7.89771	-7.89696	-7.85401	1279	0.121321	0.135303	0.15838	0.15879	0.170809	0.171961	0.214525	1160	-0.00101554	1.83829e-07	0.00644857	-0.00452708	0.00309633	-0.00112727	0.00704499	2.96716e-17	1.43285e-09	2.73762e-10	1.23809e-11	-7.02875e-10	-0.000165488	-1.9607e-11	0.000126974	1.09006e-10	5.31826e-06	5.33862e-07	-1.20424e-07	-0.00144662	0.000115192	2.23192e-08	-4.28734e-11	0.00106953	2.95542e-11	0.00159875	-2.02769e-10	0.00305775
1185	-8.07048	-7.94919	-7.93539	-7.91006	-7.91042	-7.89831	-7.89726	-7.85408	1304	0.120803	0.135095	0.158669	0.158776	0.170997	0.171932	0.214319	1185	0.000159333	1.60668e-07	0.00627385	-0.00454809	0.0025708	-0.000536058	0.0075414	2.72705e-17	1.39718e-09	2.53744e-10	1.10052e-11	-6.85386e-10	-0.000142255	-1.80256e-11	0.000105494	9.68983e-11	4.648e-06	4.54907e-07	-1.08868e-07	-0.000927532	0.00178357	2.05144e-08	-3.97461e-11	0.00259778	2.67173e-11	0.00239222	-1.86337e-10	0.00274317
1210	-8.07056	-7.94944	-7.93561	-7.91067	-7.90986	-7.89843	-7.89751	-7.85424	1329	0.121106	0.135008	0.158377	0.159095	0.171455	0.172009	0.21459	1210	0.000637947	1.50441e-07	0.00427082	-0.00684617	0.00303483	0.000732765	0.00661786	2.49056e-17	1.18471e-09	2.22401e-10	9.80818e-12	-6.00735e-10	-8.90627e-05	-1.57978e-11	6.46837e-05	8.28704e-11	4.38673e-06	-1.07462e-05	-9.54085e-08	-0.00126506	0.00214496	1.8128e-08	-3.66047e-11	0.00375318	2.3606e-11	0.00162867	-1.78799e-10	0.00342935
1235	-8.07056	-7.94951	-7.93519	-7.91095	-7.90987	-7.89901	-7.8979	-7.85407	1355	0.121172	0.134745	0.158728	0.15927	0.170706	0.171748	0.214169	1235	0.00212428	1.3652e-07	0.00253639	-0.00601925	0.00120559	0.000944717	0.00825401	2.39214e-17	1.0411e-09	2.05128e-10	8.4132e-12	-5.15254e-10	-7.39667e-05	-1.38789e-11	-0.000125231	7.1067e-11	3.82361e-06	-9.14178e-06	-8.79735e-08	-0.00140007	0.00273053	1.59315e-08	-3.24333e-11	0.0041729	2.16052e-11	0.0014506	-1.6099e-10	0.00475734
1261	-8.07062	-7.9497	-7.93511	-7.91096	-7.91043	-7.89875	-7.89789	-7.85466	1382	0.121411	0.135259	0.158571	0.158198	0.170787	0.171316	0.21367	1261	0.00360488	1.22192e-07	0.000943031	-0.00739207	0.000889034	0.000897863	0.0102915	2.26367e-17	9.39255e-10	1.79293e-10	7.52994e-12	-4.36285e-10	-6.31211e-05	-1.26206e-11	-0.000174264	6.61892e-11	3.36857e-06	-7.74271e-06	-7.69067e-08	-0.00241165	0.00292928	1.41482e-08	-3.04398e-11	0.00438629	1.88814e-11	0.00301243	-1.48782e-10	0.00684844
1287	-8.07071	-7.94978	-7.93545	-7.91098	-7.91081	-7.89857	-7.89766	-7.85383	1409	0.121236	0.135065	0.157872	0.158595	0.171031	0.170823	0.213747	1287	0.00366299	1.10473e-07	0.000389841	-0.00625904	0.000876519	0.00212285	0.0118655	1.85031e-17	8.36344e-10	1.6467e-10	6.80713e-12	-3.94441e-10	-5.4477e-05	-1.14989e-11	-0.000156316	5.98349e-11	2.90715e-06	-6.37855e-06	-6.89999e-08	-0.00354124	0.00203369	1.27911e-08	-2.8167e-11	0.00295316	1.80236e-11	0.00282741	-1.34487e-10	0.0120212
1314	-8.07056	-7.94958	-7.93538	-7.91068	-7.91108	-7.89866	-7.89794	-7.85426	1436	0.121147	0.134821	0.157723	0.158401	0.171099	0.170897	0.213741	1314	0.00322878	1.0161e-07	0.00121275	-0.00539567	0.00194817	0.00106962	0.0139054	1.50708e-17	7.63218e-10	1.50326e-10	5.98264e-12	-3.43972e-10	-4.60973e-05	-1.01812e-11	-0.000116404	5.13952e-11	2.65358e-06	-5.23471e-06	-6.29905e-08	-0.00356827	0.0018517	1.15875e-08	-2.63076e-11	0.00406569	1.64545e-11	0.000694635	-1.23697e-10	0.0168713
1342	-8.07048	-7.94968	-7.93569	-7.91105	-7.91095	-7.89824	-7.89807	-7.85424	1464	0.120862	0.135002	0.157582	0.158781	0.17103	0.170637	0.214241	1342	0.00379631	9.29343e-08	0.000824354	-0.00430252	0.000851734	0.00166029	0.0132976	1.23263e-17	6.72421e-10	1.28601e-10	5.43098e-12	-3.05358e-10	-2.13838e-05	-9.31182e-12	-0.000121234	4.59616e-11	2.42738e-06	-4.37818e-06	-5.71874e-08	-0.00483145	0.00204417	9.98397e-09	-2.37041e-11	0.00321216	1.59733e-11	0.000683607	-1.09793e-10	0.0144521
1370	-8.0705	-7.9495	-7.93578	-7.91115	-7.91139	-7.89852	-7.89805	-7.85507	1493	0.120779	0.134837	0.15821	0.158745	0.170763	0.17081	0.214032	1370	0.00333237	8.20696e-08	0.00145378	-0.00217281	0.00293083	0.0013833	0.0120657	1.0124e-17	6.1168e-10	1.04852e-10	4.66057e-12	-2.85908e-10	-3.69738e-05	-8.53158e-12	-0.00012788	4.33549e-11	2.12877e-06	-3.67497e-06	-4.80085e-08	-0.00523002	0.00187155	8.95013e-09	-2.09371e-11	0.00155508	1.45276e-11	0.00330919	-1.02812e-10	0.0122086
1399	-8.07062	-7.94976	-7.93566	-7.912	-7.9114	-7.8982	-7.89805	-7.85524	1522	0.120353	0.134096	0.158334	0.158181	0.170522	0.170086	0.213693	1399	0.00394562	7.31921e-08	0.00128562	-0.00161095	0.00352603	0.00112866	0.0121553	8.28849e-18	5.61415e-10	9.08908e-11	4.03983e-12	-2.4967e-10	-1.38487e-05	-7.55542e-12	-0.000143565	3.83991e-11	1.83213e-06	-3.27693e-06	-4.43798e-08	-0.00616504	0.00201622	8.63704e-09	-1.88072e-11	-0.000341746	1.41193e-11	0.000515581	-1.00632e-10	0.00971603
1428	-8.07061	-7.95004	-7.93564	-7.91167	-7.91139	-7.89819	-7.8981	-7.85487	1552	0.120362	0.13444	0.158252	0.158426	0.170739	0.17056	0.213968	1428	0.00310169	-3.37509e-07	-1.22646e-05	-0.00198291	0.00303659	0.00147328	0.0128577	7.35744e-18	5.05527e-10	7.52408e-11	3.63676e-12	-2.14001e-10	-1.3096e-05	-6.75615e-12	-0.000145573	3.38542e-11	1.67286e-06	-2.99193e-06	-4.05282e-08	-0.00597252	0.00157222	7.77716e-09	-1.69307e-11	-0.000739509	1.29809e-11	0.00229466	-9.51546e-11	0.00829129
1458	-8.07036	-7.9501	-7.9354	-7.91169	-7.91104	-7.89798	-7.89852	-7.85519	1582	0.120414	0.134526	0.159058	0.158584	0.170695	0.170485	0.213971	1458	0.00106961	-2.98342e-07	-0.000166417	-0.00145615	0.00211858	0.00119577	0.0128911	6.68409e-18	4.68976e-10	6.33923e-11	3.14975e-12	-1.86577e-10	-1.16547e-05	-5.89096e-12	-2.81906e-05	3.03386e-11	1.53018e-06	-2.7186e-06	-3.78437e-08	-0.00503646	0.0019287	6.73598e-09	-1.51775e-11	-0.00105833	1.13943e-11	-0.00143761	-8.41227e-11	0.00815922
1489	-8.07076	-7.95026	-7.93551	-7.9112	-7.91141	-7.89834	-7.89845	-7.85542	1613	0.120279	0.134237	0.158833	0.159233	0.170759	0.17031	0.214187	1489	-0.000375801	-2.77125e-07	0.00113867	-0.000529104	0.00144772	0.00227744	0.0115504	5.76457e-18	4.18324e-10	5.69326e-11	2.7716e-12	-1.58825e-10	-1.09679e-05	-5.47223e-12	-2.56611e-05	2.72443e-11	1.34712e-06	-2.52505e-06	-3.51541e-08	-0.00399905	0.00171599	6.05008e-09	-1.41907e-11	-0.00316924	1.00279e-11	-0.00384957	-7.50364e-11	0.00628736
1520	-8.07043	-7.95052	-7.93612	-7.91101	-7.91141	-7.89864	-7.89901	-7.85567	1645	0.12035	0.134255	0.158841	0.159054	0.170881	0.170186	0.214174	1520	-0.000549482	-2.59445e-07	0.00232641	0.00012698	0.00115661	0.00243041	0.0102164	4.79527e-18	3.83987e-10	5.2614e-11	2.39839e-12	-1.35616e-10	-1.01355e-05	-4.79782e-12	3.69613e-06	2.42008e-11	1.18903e-06	-2.33306e-06	-3.10284e-08	-0.00334891	0.00125888	5.48174e-09	-1.29434e-11	-0.00268516	9.20732e-12	-0.00417726	-6.9782e-11	0.00441914
1552	-8.07037	-7.95047	-7.93605	-7.91104	-7.91158	-7.89846	-7.89891	-7.85529	1677	0.120884	0.134008	0.158009	0.1591	0.170845	0.170211	0.214051	1552	0.000525092	-2.37046e-07	0.00375099	-0.000478156	0.000662349	0.000974854	0.0132204	4.10748e-18	3.50961e-10	4.90129e-11	2.01551e-12	-1.23896e-10	-9.56392e-06	-4.2167e-12	3.29143e-06	2.28384e-11	1.05194e-06	1.86725e-06	-2.78011e-08	-0.00272475	0.00121014	4.91383e-09	-1.15268e-11	-0.0020936	8.4676e-12	-0.00381429	-6.67049e-11	0.0039903
1584	-8.07071	-7.95035	-7.93605	-7.91084	-7.91112	-7.89852	-7.89901	-7.85534	1710	0.121015	0.133743	0.158462	0.158405	0.171417	0.170062	0.214105	1584	0.00119587	-2.21148e-07	0.00488565	0.000415667	0.00125008	-0.000882891	0.0137359	3.44242e-18	3.25359e-10	4.23876e-11	1.74306e-12	-1.14852e-10	-3.50261e-07	-3.81214e-12	-3.80505e-06	2.10391e-11	9.03959e-07	1.70919e-06	-2.5451e-08	-0.00222617	0.00228679	4.30276e-09	-9.84537e-12	-0.00250567	7.7524e-12	-0.00334771	-6.06807e-11	0.00682587
1618	-8.07089	-7.95039	-7.93628	-7.91097	-7.91103	-7.89865	-7.8991	-7.85529	1743	0.120634	0.13421	0.15816	0.15834	0.171177	0.170385	0.213858	1618	0.00207037	-2.04037e-07	0.0031991	0.000767152	0.00081544	-0.000754742	0.0134045	2.85877e-18	3.02133e-10	3.95915e-11	1.53971e-12	-1.04701e-10	-4.72972e-06	-3.56094e-12	1.60484e-05	1.94126e-11	8.03717e-07	1.47358e-06	-2.37728e-08	-0.00136084	0.00243325	3.77804e-09	-8.69746e-12	-0.00223934	7.28708e-12	-0.00390292	-5.49513e-11	0.00815497
1652	-8.07056	-7.95028	-7.93636	-7.91107	-7.91121	-7.89893	-7.89942	-7.85554	1778	0.120655	0.134151	0.158356	0.158296	0.171003	0.170913	0.212825	1652	0.00212489	-1.84105e-07	0.00391201	8.36576e-05	-0.000376209	-0.00254543	0.0114215	2.6098e-18	2.79222e-10	3.5936e-11	1.42288e-12	-9.27631e-11	-4.06551e-06	-3.3117e-12	-7.10438e-06	1.82685e-11	7.2053e-07	1.26645e-06	-2.14459e-08	-0.000390973	0.0020127	3.36678e-09	-7.70568e-12	-0.000792002	6.49507e-12	-0.00208096	-4.95801e-11	0.00735211
1686	-8.07033	-7.94989	-7.93665	-7.91154	-7.9111	-7.8988	-7.89946	-7.85549	1812	0.120619	0.134225	0.158835	0.158883	0.171257	0.170846	0.213211	1686	0.0020219	-1.69434e-07	0.00329273	0.00110081	-2.98491e-05	-0.00197319	0.0097583	2.44492e-18	2.56939e-10	3.22925e-11	1.33285e-12	-7.99819e-11	-3.85315e-06	-3.15884e-12	-6.57419e-06	1.69116e-11	6.55147e-07	1.09834e-06	-1.92697e-08	-0.000410432	0.00125504	3.02582e-09	-7.26181e-12	0.00134638	6.04854e-12	-0.00304251	-4.35126e-11	0.00887183
1722	-8.07037	-7.94986	-7.93678	-7.91135	-7.91125	-7.89844	-7.89909	-7.85561	1848	0.120679	0.134521	0.158015	0.158745	0.171153	0.171225	0.213336	1722	0.00234171	-1.49082e-07	0.00367939	0.00270597	-0.000660861	-0.00197004	0.00781834	2.29344e-18	2.28748e-10	2.85755e-11	1.20064e-12	-6.95482e-11	-3.35189e-06	-2.861e-12	-5.78552e-06	1.53206e-11	6.04036e-07	9.89059e-07	-1.72548e-08	-0.00056518	0.00015829	2.67789e-09	-6.46382e-12	0.00351715	5.26091e-12	-0.00368274	-4.01137e-11	0.00898471
1758	-8.07091	-7.9502	-7.93647	-7.91171	-7.91141	-7.89875	-7.89896	-7.85608	1884	0.120704	0.134431	0.158233	0.158969	0.171024	0.171399	0.212634	1758	0.00385891	-1.40009e-07	0.00372983	0.00391813	-0.000453836	-0.00247078	0.00500099	2.02324e-18	2.06435e-10	2.46475e-11	1.04728e-12	-6.2778e-11	-3.02601e-06	-2.59693e-12	-1.31447e-06	1.3908e-11	5.64289e-07	8.82312e-07	-1.50506e-08	-0.000565196	-0.000612142	2.44481e-09	-5.60665e-12	0.00349724	4.72192e-12	-0.00484066	-3.64073e-11	0.0103601
1795	-8.07111	-7.95024	-7.93635	-7.91147	-7.9115	-7.89889	-7.89901	-7.85629	1921	0.120904	0.134844	0.158524	0.158995	0.171098	0.171359	0.212976	1795	0.00355005	-1.23153e-07	0.00551043	0.00494399	0.000115813	-0.00201597	0.00221523	1.7597e-18	1.89853e-10	2.27879e-11	9.63004e-13	-5.80678e-11	-2.48914e-06	-2.36143e-12	-1.18205e-06	1.26442e-11	5.2768e-07	8.20733e-07	-1.36148e-08	-0.00158756	-0.000955117	2.13803e-09	-4.93097e-12	0.00235151	4.15258e-12	-0.00196585	-3.31138e-11	0.00992275
1832	-8.07107	-7.9501	-7.93617	-7.91168	-7.91139	-7.89899	-7.8991	-7.85641	1958	0.120639	0.13456	0.158662	0.158972	0.171274	0.171312	0.213696	1832	0.00288273	-1.11614e-07	0.0107482	0.00632312	0.000491671	-0.00161475	-0.000420546	1.58635e-18	1.67405e-10	2.05464e-11	8.26321e-13	-5.1198e-11	-7.92055e-06	-2.14045e-12	8.10017e-06	1.16517e-11	4.86167e-07	7.55967e-07	-1.24064e-08	-0.00139182	0.000917214	2.00202e-09	-4.61668e-12	0.00164108	3.70218e-12	-0.00164782	-3.1348e-11	0.00830918
1871	-8.07098	-7.95004	-7.936	-7.91158	-7.91164	-7.89864	-7.89862	-7.85646	1997	0.120923	0.134458	0.158676	0.159199	0.171499	0.171228	0.213706	1871	0.00297359	-9.97517e-08	0.013548	0.00683469	0.00101461	-0.00114966	-0.00418554	1.44819e-18	1.54481e-10	1.77797e-11	6.9249e-13	-4.57504e-11	-7.75287e-06	-1.82254e-12	0.000122234	1.06365e-11	4.36789e-07	6.93841e-07	-1.09105e-08	-0.0010742	0.000515659	1.83774e-09	-4.26035e-12	0.000188938	3.39797e-12	-0.00218311	-2.98669e-11	0.00632474
1910	-8.07067	-7.95007	-7.93586	-7.91159	-7.91147	-7.89882	-7.89853	-7.85647	2036	0.120822	0.134147	0.158252	0.158814	0.171666	0.171528	0.214111	1910	0.000969036	-8.65665e-08	0.0154543	0.0072359	0.000652177	6.95752e-05	-0.00483764	1.33868e-18	1.45071e-10	1.61766e-11	6.20248e-13	-4.18373e-11	-7.35664e-06	-1.60677e-12	0.000101102	9.62934e-12	3.97416e-07	6.24695e-07	-1.01366e-08	-0.000807554	-0.000259993	1.68071e-09	-3.91789e-12	-0.000964117	3.15737e-12	-0.00189001	-2.68824e-11	0.0055345
1950	-8.07079	-7.95016	-7.93579	-7.91189	-7.91141	-7.89902	-7.89835	-7.8563	2076	0.121121	0.1346	0.157816	0.158568	0.171451	0.171538	0.213562	1950	-0.000456278	-8.09726e-08	0.0137535	0.00825945	0.000698161	-0.0010218	-0.0043657	1.21411e-18	1.34337e-10	1.40069e-11	5.59783e-13	-3.79538e-11	-0.000368649	-1.40586e-12	0.000105821	8.6452e-12	3.44125e-07	5.75328e-07	-9.48194e-09	-0.000340295	2.642e-05	1.51638e-09	-3.46304e-12	-0.00257279	2.93866e-12	-0.000894521	-2.37692e-11	0.00534461
1991	-8.07103	-7.94994	-7.93602	-7.91188	-7.91149	-7.89901	-7.89853	-7.85616	2116	0.120873	0.134692	0.158003	0.158601	0.170928	0.171659	0.213547	1991	-0.00151356	-7.17584e-08	0.0113004	0.00681883	0.0020007	-0.00246292	-0.00403188	1.10346e-18	1.23955e-10	1.25999e-11	5.03553e-13	-3.53558e-11	-0.00043813	-1.23311e-12	0.000133489	7.62437e-12	3.03345e-07	5.41677e-07	-8.1108e-09	0.000265603	-0.000912807	1.35063e-09	-3.22747e-12	-0.00247975	2.5784e-12	0.00172006	-2.20404e-11	0.00384549
2033	-8.07107	-7.95002	-7.93623	-7.91219	-7.91179	-7.89882	-7.89851	-7.85626	2158	0.120571	0.134423	0.158248	0.158717	0.170846	0.171752	0.21365	2033	-0.00345949	-6.3427e-08	0.0111883	0.00623511	0.00195611	-0.00374732	-0.00599738	9.61114e-19	1.13464e-10	1.15874e-11	4.53954e-13	-0.000285324	-0.000432174	-1.10652e-12	0.000126254	6.63947e-12	2.87322e-07	4.74068e-07	-7.24142e-09	0.0009063	-0.00276827	1.20013e-09	-2.95346e-12	-0.00432108	2.26795e-12	0.00153392	-1.91971e-11	0.00562969
2075	-8.07074	-7.94994	-7.93636	-7.91279	-7.91188	-7.89901	-7.89888	-7.85612	2200	0.120494	0.134139	0.158581	0.158961	0.17117	0.17173	0.213349	2075	-0.00392013	-5.59368e-08	0.0119949	0.00519313	0.00200699	-0.00291899	-0.00909678	8.11522e-19	1.0103e-10	1.0725e-11	4.24243e-13	-0.000377357	-0.000546159	-9.99866e-13	9.45296e-05	6.17471e-12	2.75063e-07	4.34586e-07	-6.20392e-09	0.00143821	-0.00212552	1.028e-09	-2.69463e-12	-0.00716178	1.99983e-12	0.00310093	-1.77683e-11	0.00517585
2119	-8.07058	-7.95017	-7.93644	-7.91258	-7.91174	-7.89949	-7.89881	-7.85646	2243	0.120408	0.133968	0.158092	0.158924	0.171364	0.171575	0.213471	2119	-0.00351445	-4.87635e-08	0.00945563	0.00471105	0.0022959	-0.00382117	-0.00936469	7.10708e-19	9.32443e-11	9.61851e-12	3.69794e-13	-0.000325962	-0.000403196	-8.75925e-13	7.62066e-05	5.61727e-12	2.56227e-07	-0.000158377	-5.69739e-09	0.000820944	-0.00152922	9.44045e-10	-2.3379e-12	-0.00738803	1.81909e-12	0.00130841	-1.5711e-11	0.00399435
2163	-8.07084	-7.95044	-7.9363	-7.91224	-7.91175	-7.89963	-7.89875	-7.85651	2287	0.12051	0.133841	0.157889	0.158677	0.171375	0.171433	0.213696	2163	-0.00399826	-4.59012e-08	0.00682953	0.00403522	0.00315149	-0.00346144	-0.00982455	6.24367e-19	8.46009e-11	8.44681e-12	3.43363e-13	-0.000366744	-0.000330925	-7.7626e-13	6.39302e-05	5.19053e-12	2.23987e-07	-0.000157504	-5.14398e-09	0.000752511	-0.00170361	8.80602e-10	-2.11096e-12	-0.00490104	1.67333e-12	0.00204382	-1.45863e-11	0.00419824
2209	-8.07088	-7.95044	-7.93659	-7.91219	-7.91152	-7.89928	-7.89871	-7.85676	2332	0.120574	0.133887	0.157726	0.158736	0.171192	0.171034	0.213898	2209	-0.00403153	-4.0608e-08	0.00637578	0.0037975	0.00389704	-0.00274495	-0.00992384	5.08925e-19	7.58567e-11	7.81886e-12	3.14968e-13	-0.000391762	-0.000205245	-6.80523e-13	5.78424e-05	4.59151e-12	2.00875e-07	-0.000138074	-4.54943e-09	0.000178452	-0.00263938	8.04276e-10	-1.84225e-12	-0.00610262	1.47351e-12	0.00116361	-1.29015e-11	0.00355565
2255	-8.07083	-7.95047	-7.93684	-7.91248	-7.9118	-7.89907	-7.89902	-7.85662	2377	0.120629	0.133807	0.157774	0.158941	0.171101	0.171121	0.214007	2255	-0.0034255	-3.68154e-08	0.00697259	0.0015032	0.00524901	-0.00174071	-0.0105444	4.14728e-19	7.06343e-11	7.02676e-12	2.74404e-13	-0.00041976	-0.000245119	-5.82368e-13	3.99544e-05	4.05336e-12	1.80563e-07	-0.000117633	-4.10705e-09	0.000296167	-0.00130091	7.38908e-10	-1.6782e-12	-0.00444623	1.28927e-12	0.00235419	-1.15966e-11	0.00246271
2302	-8.07087	-7.95039	-7.93677	-7.91261	-7.91188	-7.89912	-7.89917	-7.85642	2424	0.120491	0.133713	0.157774	0.158668	0.171325	0.171165	0.2138	2302	-0.00444888	-3.22976e-08	0.00639838	0.000824615	0.00431863	-0.00228077	-0.00983575	3.43793e-19	6.47311e-11	6.30174e-12	2.46062e-13	-0.000380921	-0.000208582	-5.31359e-13	3.32059e-05	3.44942e-12	1.66184e-07	-0.000100874	-3.60346e-09	3.84466e-05	-0.000757962	6.80081e-10	-1.53154e-12	-0.00151041	1.15618e-12	0.00202966	-1.05357e-11	0.000626136
2351	-8.07084	-7.95019	-7.93695	-7.9127	-7.9119	-7.89948	-7.89935	-7.85659	2471	0.120604	0.133686	0.157792	0.158606	0.17102	0.171429	0.213967	2351	-0.00394272	-2.95243e-08	0.00730799	-0.000774582	0.0036617	-0.000713347	-0.0104811	3.03743e-19	5.76898e-11	5.76107e-12	2.30772e-13	-0.000223654	-0.000189829	-4.92072e-13	2.08133e-05	3.11379e-12	1.48107e-07	-8.95094e-05	-3.29366e-09	7.2977e-05	-0.000931264	6.24435e-10	-1.35909e-12	-0.000335361	1.0391e-12	0.000357202	-9.83851e-12	-0.000711625
2400	-8.07094	-7.95027	-7.93697	-7.91264	-7.91176	-7.89941	-7.89938	-7.85672	2519	0.120902	0.133759	0.157778	0.1586	0.171154	0.171469	0.214399	2400	-0.00416379	-2.68168e-08	0.00613791	-0.000165684	0.00259984	-6.7773e-05	-0.00972651	2.85272e-19	5.17383e-11	5.0824e-12	2.14043e-13	-0.00025799	-0.000192412	-4.41407e-13	1.88268e-05	2.67806e-12	1.31711e-07	-7.08931e-05	-2.96632e-09	1.74135e-05	-0.000916036	5.41535e-10	-1.21911e-12	-0.000633495	9.47814e-13	-0.00172603	-8.93532e-12	-0.00291137
2450	-8.07093	-7.95031	-7.93704	-7.91272	-7.91215	-7.89943	-7.89939	-7.8567	2569	0.12074	0.133711	0.158001	0.158496	0.17092	0.171645	0.214229	2450	-0.00426086	-2.41104e-08	0.00568959	0.000984874	0.00118203	0.000698335	-0.0109906	2.52273e-19	4.67041e-11	4.45754e-12	1.92405e-13	-0.000275722	-0.000160646	-3.98393e-13	1.71346e-05	2.43762e-12	1.24383e-07	-3.84579e-05	-2.72129e-09	-0.000667519	-0.00158334	4.73123e-10	-1.12313e-12	-0.000614169	8.38283e-13	-0.00105785	-8.09904e-12	-0.00690043
2502	-8.07085	-7.95028	-7.93692	-7.91269	-7.91196	-7.89958	-7.89923	-7.85687	2619	0.120444	0.13396	0.158222	0.158761	0.170992	0.1715	0.21407	2502	-0.0030407	-2.0617e-08	0.00529071	2.37813e-05	0.00150349	-0.000196497	-0.00985721	2.26357e-19	4.29357e-11	3.91977e-12	1.71951e-13	-0.000252358	-0.000133026	-3.57454e-13	1.50683e-05	2.10108e-12	1.0851e-07	-3.5068e-05	-2.44146e-09	-0.0004941	-0.000984128	4.40075e-10	-1.04463e-12	-0.00166075	7.552e-13	-0.00165261	-7.78118e-12	-0.0099022
2554	-8.0711	-7.95036	-7.93685	-7.91256	-7.91176	-7.89963	-7.89907	-7.85615	2670	0.120723	0.133803	0.15818	0.158907	0.171037	0.171246	0.213913	2554	-0.00236942	-1.80383e-08	0.00404497	-0.00300605	7.35049e-05	-0.00108501	-0.0063184	1.9955e-19	3.89187e-11	3.48423e-12	1.45785e-13	-0.000288167	-0.000115501	-3.33059e-13	1.96087e-05	1.88916e-12	1.04312e-07	-3.06785e-05	-2.1786e-09	-8.48273e-05	-0.00102088	0.000337696	-9.39491e-13	-0.00374392	6.79234e-13	-0.00164236	-6.7548e-12	-0.0108951
2608	-8.07104	-7.9505	-7.93686	-7.91263	-7.91171	-7.89939	-7.89911	-7.85638	2723	0.120537	0.133808	0.158008	0.159151	0.170877	0.171457	0.213821	2608	-0.00306892	-1.58269e-08	0.00439158	-0.00261115	-0.000308532	-0.00154729	-0.00439846	1.82644e-19	3.52161e-11	3.21368e-12	1.28393e-13	-0.000160865	-0.000101684	-2.93316e-13	2.24709e-05	1.72909e-12	9.33222e-08	-2.70197e-05	-2.00154e-09	0.0005848	-0.000341755	0.000300914	-8.40234e-13	-0.00768245	6.28973e-13	-0.00131997	-5.72395e-12	-0.00878028
2663	-8.071	-7.95032	-7.93698	-7.91227	-7.9117	-7.89951	-7.89913	-7.85645	2776	0.120516	0.134171	0.158039	0.159074	0.170997	0.171497	0.213452	2663	-0.00283934	-1.38158e-08	0.00224997	-0.000465594	-0.000597193	-0.00267037	-0.000712196	1.66813e-19	3.10918e-11	2.86987e-12	1.18161e-13	-0.00014848	-6.78102e-05	-2.58969e-13	2.75451e-05	1.57912e-12	8.17547e-08	-4.13365e-05	-1.75366e-09	0.000988587	0.000116347	0.000276473	-7.47552e-13	-0.00973737	5.61677e-13	-0.000239055	-5.30865e-12	-0.00712803
2719	-8.07084	-7.95048	-7.93693	-7.91244	-7.91147	-7.89966	-7.89907	-7.85686	2830	0.120501	0.134008	0.158017	0.158738	0.170897	0.171183	0.213373	2719	-0.00347473	-1.23228e-08	0.00314175	-0.000964572	-0.000758579	-0.00226128	0.00118219	1.50439e-19	2.753e-11	2.65577e-12	1.05377e-13	-0.000142015	-5.74186e-05	-2.38744e-13	2.45637e-05	1.47181e-12	7.26438e-08	-4.8695e-05	-1.59885e-09	0.00132658	0.000522108	0.000168945	-6.83994e-13	-0.00588162	5.35393e-13	-0.00010114	-4.44626e-12	-0.00404957
2776	-8.07087	-7.95049	-7.93699	-7.91253	-7.9115	-7.89952	-7.89921	-7.85705	2886	0.120393	0.133628	0.157734	0.158489	0.170735	0.171188	0.213234	2776	-0.00216435	-1.0739e-08	-0.0006841	-0.00218121	-0.00119722	0.000253097	0.00433522	1.2284e-19	2.41652e-11	2.42615e-12	9.4197e-14	-8.95069e-05	-4.24421e-05	-2.16489e-13	1.10659e-05	1.35918e-12	6.37596e-08	-4.17715e-05	-1.43958e-09	0.000675835	0.00205675	0.000165079	-6.00418e-13	-0.00268288	5.12643e-13	-0.00165445	-3.68324e-12	-0.00135187
2834	-8.07103	-7.95052	-7.93699	-7.9126	-7.91165	-7.89948	-7.89935	-7.85719	2942	0.120562	0.13358	0.157644	0.158829	0.170897	0.171071	0.213243	2834	-0.00281997	-9.75761e-09	-0.000269162	-0.000570617	-0.000857038	0.000415994	0.00660513	1.01782e-19	2.03846e-11	2.2442e-12	-2.85747e-05	-9.41894e-05	-3.56746e-05	-1.91223e-13	9.70416e-06	1.18788e-12	5.77307e-08	-2.76216e-05	-1.32209e-09	7.19605e-05	0.00176863	0.000139032	-5.39767e-13	-0.00158537	4.72547e-13	-0.00150094	-3.25256e-12	0.00280802
2893	-8.07106	-7.95044	-7.9371	-7.91272	-7.91193	-7.89978	-7.89928	-7.85737	3000	0.120441	0.133248	0.157875	0.158439	0.171144	0.171127	0.213094	2893	-0.00396835	-8.91553e-09	0.000916916	0.000821261	0.000349271	-0.000496341	0.00776852	8.82713e-20	1.75549e-11	1.9536e-12	-2.5132e-05	-8.10341e-05	-4.32791e-05	-1.79024e-13	8.62537e-06	1.07773e-12	5.34851e-08	-3.30895e-05	-1.1832e-09	-0.000927307	0.00100825	9.90487e-05	-4.93186e-13	-0.00138113	4.24218e-13	-0.00134558	-3.04516e-12	0.00428218
2954	-8.07099	-7.95029	-7.93732	-7.91269	-7.91174	-7.89959	-7.89938	-7.85727	3058	0.120549	0.133182	0.157658	0.158394	0.171068	0.171045	0.213297	2954	-0.00362934	-8.32967e-09	0.00226777	0.00169187	-0.00032184	-8.89115e-05	0.00914495	7.47086e-20	1.57425e-11	1.72801e-12	-1.97061e-05	-7.46903e-05	-3.91605e-05	-1.57329e-13	1.11644e-05	9.53427e-13	4.79635e-08	-3.67724e-05	-1.10514e-09	-0.00239716	0.000943692	2.14124e-05	-4.51483e-13	-0.00161766	3.92377e-13	-0.00255924	-2.75027e-12	0.00220592
3016	-8.07091	-7.95047	-7.93749	-7.91273	-7.91187	-7.89939	-7.89945	-7.85741	3118	0.120636	0.133344	0.157783	0.158421	0.170932	0.171156	0.213249	3016	-0.00332037	-7.58827e-09	0.0031192	0.00119824	9.56805e-05	0.000756097	0.0127759	6.96454e-20	1.396e-11	1.61662e-12	-1.75358e-05	-4.89171e-05	-2.41094e-05	-1.39536e-13	9.54367e-06	8.23244e-13	4.32647e-08	-3.34994e-05	-9.67328e-10	-0.00302321	0.00203763	3.69519e-05	-4.04523e-13	-0.00284835	3.56269e-13	-0.000665693	-2.43093e-12	0.000919546
3079	-8.07093	-7.95051	-7.93756	-7.9126	-7.91193	-7.89934	-7.89939	-7.85736	3179	0.120545	0.133495	0.157849	0.158756	0.171374	0.171549	0.21306	3079	-0.00252784	-6.814e-09	0.00377587	-4.28851e-05	-0.000539092	0.00151624	0.0115032	6.35692e-20	1.24935e-11	1.48505e-12	-1.56443e-05	-5.73616e-05	-2.09676e-05	-1.25698e-13	1.00825e-05	7.48851e-13	3.72348e-08	-1.76033e-05	-8.65645e-10	-0.00276886	0.00112929	7.70765e-05	-3.57356e-13	-0.00353786	3.40314e-13	-0.00119152	-2.17536e-12	-0.000403823
3144	-8.07112	-7.95043	-7.93734	-7.91254	-7.91182	-7.89937	-7.8992	-7.85715	3241	0.120422	0.133551	0.157905	0.158699	0.17141	0.171806	0.21316	3144	-0.000343386	-6.07203e-09	0.00472288	-0.00168895	-0.000285465	0.000859762	0.0128061	5.43584e-20	1.12434e-11	1.32788e-12	-1.42582e-05	-7.33503e-05	-2.15981e-05	0.000187234	9.18847e-06	7.00246e-13	3.40414e-08	-1.60444e-05	-8.04196e-10	-0.00244108	0.00140694	0.000177247	-3.24688e-13	-0.00283604	3.19211e-13	-0.000219562	-1.92027e-12	-0.00184822
3210	-8.07118	-7.95047	-7.93736	-7.91267	-7.9119	-7.89932	-7.89883	-7.85755	3305	0.120461	0.133507	0.15838	0.158845	0.171162	0.171693	0.213083	3210	0.000618898	-5.47539e-09	0.00494093	-0.00325376	-0.000939004	0.000877505	0.0153017	4.73617e-20	1.00451e-11	1.20128e-12	-1.31017e-05	-3.61464e-05	-2.24157e-05	0.000206964	7.98081e-06	6.35308e-13	3.05028e-08	-1.48842e-05	-7.32091e-10	-0.00209697	0.00100305	0.000148495	-2.94675e-13	0.000201041	2.90566e-13	8.619e-05	-1.71009e-12	-0.00170258
3277	-8.07092	-7.95038	-7.9373	-7.91252	-7.91206	-7.89921	-7.89875	-7.85731	3369	0.1206	0.133451	0.158106	0.159061	0.17136	0.171651	0.212535	3277	0.00122649	-5.02483e-09	0.00588397	-0.00469906	-0.00107172	0.000953176	0.0168461	4.24117e-20	8.96654e-12	1.08232e-12	-1.20229e-05	-4.72454e-05	-2.2274e-05	0.000188661	7.16789e-06	5.75885e-13	2.76479e-08	-1.27688e-05	-6.59649e-10	-0.0019361	0.00102998	0.000154785	-2.61448e-13	0.00350826	2.5701e-13	-0.000757735	-1.53119e-12	0.000615005
3346	-8.07096	-7.9502	-7.93755	-7.9126	-7.91214	-7.89911	-7.89872	-7.85756	3435	0.12058	0.133553	0.158026	0.158941	0.171233	0.171534	0.212498	3346	0.0013646	-4.46903e-09	0.0050983	-0.00405174	-0.00138464	-0.000312167	0.0196556	3.93419e-20	7.92713e-12	9.11947e-13	-1.2657e-05	-0.000181985	-1.18158e-05	0.000136293	6.58875e-06	5.29418e-13	2.43706e-08	-1.0545e-05	-5.90213e-10	-0.00153513	0.00129591	0.000157353	-2.36044e-13	0.00421395	2.25176e-13	0.000376173	-1.35373e-12	-0.000438104
3416	-8.07104	-7.95024	-7.93733	-7.91262	-7.91207	-7.89907	-7.8988	-7.85785	3503	0.120555	0.133468	0.15834	0.158614	0.171128	0.171424	0.213073	3416	0.00183613	-4.09103e-09	0.00491256	-0.00166846	-0.000989519	-4.1594e-05	0.0191317	0.000125038	7.08646e-12	8.37296e-13	-1.1553e-05	-0.000184417	-1.06922e-05	4.54227e-05	5.9787e-06	4.81751e-13	2.14706e-08	-9.76789e-06	-5.124e-10	-0.000421343	0.0011122	0.000148596	-2.10448e-13	0.00418115	2.05499e-13	0.00029061	-1.22102e-12	-0.00259797
3488	-8.07092	-7.95024	-7.93748	-7.91263	-7.91229	-7.89927	-7.89888	-7.85749	3571	0.120507	0.133458	0.158453	0.158674	0.171063	0.171385	0.212952	3488	8.33135e-05	-3.61371e-09	0.00476493	-0.00323227	-0.000886853	-0.000228689	0.0190196	0.000103841	6.46088e-12	7.39666e-13	-9.91611e-06	-0.000119458	-1.31905e-05	0.000103413	5.05672e-06	4.15877e-13	1.82693e-08	-5.47074e-06	-4.63271e-10	-0.000555817	0.00194258	8.14948e-05	-1.88075e-13	0.00489835	1.89558e-13	0.00017596	-1.11008e-12	-0.00281527
3561	-8.07091	-7.95028	-7.93733	-7.91256	-7.91218	-7.89931	-7.89888	-7.85739	3641	0.120397	0.133741	0.158336	0.158432	0.171498	0.171505	0.213555	3561	0.00186384	-3.28286e-09	0.00271265	-0.00494067	-0.00176858	0.000177802	0.0189176	0.000129122	5.93648e-12	6.62457e-13	-8.73056e-06	-0.00010198	-1.16179e-05	9.48827e-05	4.32804e-06	3.6204e-13	1.5815e-08	-4.24672e-06	-4.18464e-10	-4.96092e-05	0.00340709	0.000133263	-1.71321e-13	0.00547267	1.70282e-13	-0.000168302	-9.9993e-13	-0.00357142
3636	-8.07082	-7.95045	-7.93734	-7.91253	-7.9124	-7.89921	-7.89888	-7.85711	3712	0.120233	0.133519	0.158521	0.158531	0.171307	0.171404	0.213497	3636	0.00209156	-2.88283e-09	0.00335018	-0.00528403	-0.00329189	0.000734032	0.0128967	0.000129493	5.21356e-12	5.83366e-13	-7.79275e-06	-8.84741e-05	-0.000297192	0.000124322	5.27537e-06	3.22355e-13	1.37315e-08	6.32944e-07	-3.80871e-10	0.000291248	0.00223829	6.86279e-05	-1.57256e-13	0.00145576	1.53276e-13	-0.000354689	-9.07628e-13	-0.00281123
3712	-8.07093	-7.95058	-7.93748	-7.91252	-7.91228	-7.89902	-7.89893	-7.8569	3785	0.120509	0.133367	0.158593	0.158502	0.171574	0.171405	0.213504	3712	0.0040463	-2.56526e-09	0.00264117	-0.00523929	-0.00241627	0.00105259	0.00874662	0.000163257	4.79329e-12	5.03929e-13	-7.20253e-06	-5.29332e-05	-0.000321823	0.000117595	5.01079e-06	2.8768e-13	1.20911e-08	5.95963e-06	-3.44483e-10	-0.000885235	-0.000186642	0.000103955	-1.41088e-13	4.72101e-05	1.37157e-13	-0.000397564	-8.23209e-13	-0.000975544
3790	-8.07086	-7.95045	-7.93751	-7.91261	-7.91225	-7.89886	-7.89889	-7.85682	3859	0.120332	0.133531	0.158559	0.15839	0.171716	0.171703	0.213909	3790	0.00540988	-2.31871e-09	0.000713375	-0.00476994	-0.00199852	-6.50414e-05	0.00637898	0.000135571	4.39121e-12	4.5187e-13	0.00012672	-8.41519e-05	-0.000430818	0.000133995	4.51806e-06	2.62158e-13	1.10475e-08	5.38813e-06	-3.05695e-10	-0.00108151	-0.00116171	8.9617e-05	-1.27881e-13	-8.70951e-06	1.22694e-13	-0.000484145	-7.56305e-13	5.98573e-06
3869	-8.071	-7.95064	-7.93746	-7.91256	-7.91228	-7.89899	-7.89877	-7.85682	3934	0.120267	0.133346	0.158082	0.158284	0.172031	0.171921	0.213862	3869	0.00674915	-2.08969e-09	0.00011597	-0.00462968	-0.00198372	0.000950442	0.0044949	0.000127339	3.94688e-12	4.03018e-13	0.00021305	-5.13356e-05	-0.000406839	0.000154657	3.93686e-06	2.34427e-13	1.01377e-08	4.81742e-06	-2.76935e-10	-0.000810225	-0.0012473	9.66322e-05	-1.13452e-13	-0.00127382	1.09678e-13	-0.00133772	-6.83364e-13	0.000401023
3951	-8.07081	-7.95059	-7.93739	-7.91272	-7.91251	-7.89904	-7.89906	-7.85697	4011	0.120404	0.133534	0.158041	0.158288	0.172308	0.171894	0.213781	3951	0.00632528	-1.91134e-09	-0.000905084	-0.00512173	-0.000413424	0.0021656	0.00227788	0.000114141	3.63756e-12	3.60322e-13	0.000185283	-6.66133e-05	-0.000531229	8.10863e-05	3.54599e-06	2.1221e-13	9.34473e-09	4.33964e-06	-2.51371e-10	-0.000593817	-0.00160781	0.000113092	-1.0093e-13	3.70755e-06	9.88199e-14	-0.000519752	-6.31452e-13	0.0010869
4034	-8.0708	-7.95063	-7.93739	-7.91256	-7.91244	-7.89884	-7.89929	-7.85693	4090	0.120033	0.133658	0.158224	0.158541	0.172122	0.171933	0.213364	4034	0.00412606	-1.7645e-09	-0.000872366	-0.00502907	-0.000578808	0.00264512	0.000966326	0.000108818	3.18749e-12	3.18064e-13	0.000181767	-4.01255e-05	-0.000479236	5.03715e-05	3.24949e-06	1.9451e-13	8.04436e-09	3.88815e-06	-2.29212e-10	0.000410457	0.00150511	8.07612e-05	-8.97503e-14	-0.00170207	8.98937e-14	0.000380619	-5.56154e-13	0.0015174
4118	-8.07079	-7.95075	-7.93745	-7.91253	-7.91244	-7.89906	-7.89918	-7.85709	4170	0.120024	0.133559	0.158319	0.158798	0.171919	0.172038	0.213171	4118	0.00273569	-1.59264e-09	-0.00236655	-0.0037735	-0.000660841	0.00198547	-0.00192293	7.51111e-05	2.91181e-12	2.91994e-13	0.00014812	-4.88048e-05	-0.000391249	3.26959e-05	2.38245e-06	1.751e-13	7.13608e-09	2.73035e-06	-2.07866e-10	0.000456154	0.00230413	5.48175e-05	-8.09895e-14	-0.00136719	8.07305e-14	-0.000783219	-5.10572e-13	0.00121088
4205	-8.07092	-7.95078	-7.93748	-7.91259	-7.9123	-7.89916	-7.89916	-7.85715	4251	0.120177	0.133348	0.158053	0.158723	0.171407	0.171914	0.213281	4205	0.000947642	-1.39972e-09	-0.00347514	-0.00469919	3.31222e-05	0.0024729	-0.00315831	6.39244e-05	2.6334e-12	2.54088e-13	0.000153162	-4.8812e-05	-0.000290558	-2.28116e-05	2.14418e-06	1.56477e-13	6.34452e-09	7.1963e-07	-1.84407e-10	0.000309772	0.00274365	4.51109e-05	-7.23775e-14	-0.00174552	7.30041e-14	-0.000614919	-4.60631e-13	-0.00145344
4293	-8.07103	-7.95067	-7.93759	-7.91271	-7.91229	-7.89926	-7.89911	-7.85711	4335	0.120461	0.133299	0.157985	0.158973	0.171496	0.171771	0.213232	4293	-0.000988135	-1.24464e-09	-0.00510441	-0.00235723	8.58698e-05	0.00114774	-0.00462071	-2.84892e-05	2.35836e-12	2.31367e-13	0.000151297	-4.31842e-05	-0.000254734	-1.66429e-05	3.25271e-06	1.40473e-13	5.65664e-09	6.29606e-07	-1.70667e-10	0.000360007	0.0013003	4.41905e-05	-6.48196e-14	-0.00286863	6.77121e-14	0.000234409	-4.1067e-13	-0.00372851
4383	-8.07092	-7.95054	-7.93767	-7.91269	-7.91231	-7.89927	-7.89891	-7.85724	4419	0.120514	0.133238	0.158328	0.158806	0.171485	0.171582	0.213117	4383	-0.00222119	-1.11728e-09	-0.00406729	0.000387167	-0.000115172	0.000777968	-0.00543391	-1.16064e-05	2.06898e-12	2.11567e-13	0.000172017	-6.68616e-05	-0.000251897	6.0045e-05	2.80758e-06	1.30226e-13	5.13619e-09	5.74338e-07	-1.58563e-10	0.00043317	0.00151487	1.28663e-05	-5.88575e-14	-0.00147179	6.00896e-14	-0.000552499	-3.712e-13	-0.00386427
4475	-8.07087	-7.95051	-7.93769	-7.91271	-7.91252	-7.89924	-7.89939	-7.85718	4506	0.120614	0.133228	0.158349	0.158553	0.171617	0.171281	0.213405	4475	-0.00286157	-9.89491e-10	-0.00371229	0.00325226	-0.000321904	0.000522406	-0.00515391	-1.64378e-05	1.83236e-12	1.92462e-13	0.000152116	-5.6986e-05	-0.00024117	2.98247e-05	2.58907e-06	1.19552e-13	4.63094e-09	7.66786e-07	-1.44913e-10	-0.000206355	0.0025267	2.75568e-06	-5.29495e-14	-0.000553424	5.4665e-14	0.000285656	-3.33903e-13	-0.0043548
4569	-8.07083	-7.95048	-7.93749	-7.91272	-7.91247	-7.89918	-7.89939	-7.85716	4594	0.120498	0.133463	0.158502	0.158549	0.171534	0.171285	0.213441	4569	-0.00163428	-9.08091e-10	-0.00282976	0.00225201	-4.35117e-05	0.000822076	-0.00547894	-2.94734e-05	1.6595e-12	1.70547e-13	0.000137737	-4.09005e-05	-0.000204837	1.87853e-05	2.32884e-06	1.05211e-13	4.04841e-09	-7.90321e-07	-1.35056e-10	-0.000888512	0.00275295	1.17781e-07	-4.68012e-14	-0.00103515	4.8746e-14	-0.000452328	-2.92532e-13	-0.00323501
4664	-8.07103	-7.95044	-7.93754	-7.91285	-7.91242	-7.89928	-7.8994	-7.85699	4684	0.120583	0.133592	0.158321	0.158644	0.171481	0.171355	0.213673	4664	0.00150372	-8.20412e-10	-0.00225406	0.0025036	-0.000122392	0.000741387	-0.00619295	-2.40079e-05	1.49623e-12	1.45669e-13	-7.13256e-05	-2.73094e-05	-0.000172483	6.9744e-06	2.04585e-06	9.62967e-14	3.74574e-09	1.19966e-06	-1.22012e-10	-0.000843798	0.00216757	6.31891e-06	-4.21003e-14	-0.000331169	4.36678e-14	0.00102018	-2.67776e-13	-0.00227101
4762	-8.07104	-7.95049	-7.93766	-7.91284	-7.91253	-7.89922	-7.8994	-7.85701	4776	0.120495	0.133331	0.158179	0.158363	0.171703	0.171319	0.213686	4762	0.00331065	-7.45923e-10	-0.00330295	0.00385667	0.00016066	-0.000168585	-0.00797499	-1.95552e-05	1.34309e-12	1.29698e-13	-4.81562e-05	-1.65974e-05	-0.000144172	2.19739e-05	1.86802e-06	8.42756e-14	3.3628e-09	1.06334e-06	-1.09066e-10	-0.00145435	0.00140142	-9.01176e-06	-3.77217e-14	0.00103949	3.79018e-14	-0.000332887	-2.42951e-13	-0.00293013
4862	-8.07106	-7.9505	-7.93768	-7.91275	-7.91269	-7.89951	-7.89948	-7.85718	4869	0.12047	0.133332	0.158423	0.158151	0.171513	0.171484	0.213835	4862	0.00596334	-6.75418e-10	-0.00248383	0.00674095	0.000777048	-0.000354473	-0.00980332	-1.63321e-05	1.19872e-12	1.18885e-13	4.38322e-05	-1.97496e-05	-0.000100287	4.14923e-05	1.64297e-06	7.70945e-14	3.0253e-09	9.76801e-07	-9.75303e-11	-0.000898398	0.000739649	-9.42321e-06	-3.33737e-14	-0.00023232	3.39645e-14	0.000387932	-2.11517e-13	-0.00315434
4964	-8.071	-7.95049	-7.93785	-7.91265	-7.91269	-7.89955	-7.89939	-7.85723	4964	0.120494	0.133082	0.158538	0.15801	0.171527	0.171593	0.213689	4964	0.00729462	-6.00422e-10	-0.0023305	0.0071666	0.000764322	0.000329864	-0.011728	-1.34137e-05	1.08287e-12	1.07413e-13	0.000133866	-1.29369e-05	-8.5149e-05	6.80053e-05	1.46942e-06	6.70229e-14	2.65746e-09	9.0069e-07	-8.74208e-11	-0.000828727	0.00116627	-1.71411e-06	-3.02737e-14	-0.00230748	3.00138e-14	0.000872336	-1.94626e-13	-0.00389383

## Sheet: Central panel (BeH)
Iteration	Total energy ewm (E0)	Total energy ewm (E1)	Total energy ewm (E2)	Total energy ewm (E3)	Total energy ewm (E4)	Total energy ewm (E5)	Total energy ewm (E6)	Total energy ewm (E7)	Iteration	Excitation energy ewm (E0→E1)	Excitation energy ewm (E0→E2)	Excitation energy ewm (E0→E3)	Excitation energy ewm (E0→E4)	Excitation energy ewm (E0→E5)	Excitation energy ewm (E0→E6)	Excitation energy ewm (E0→E7)	Iteration	Overlap ewm (0/1)	Overlap ewm (0/2)	Overlap ewm (0/3)	Overlap ewm (0/4)	Overlap ewm (0/5)	Overlap ewm (0/6)	Overlap ewm (0/7)	Overlap ewm (1/2)	Overlap ewm (1/3)	Overlap ewm (1/4)	Overlap ewm (1/5)	Overlap ewm (1/6)	Overlap ewm (1/7)	Overlap ewm (2/3)	Overlap ewm (2/4)	Overlap ewm (2/5)	Overlap ewm (2/6)	Overlap ewm (2/7)	Overlap ewm (3/4)	Overlap ewm (3/5)	Overlap ewm (3/6)	Overlap ewm (3/7)	Overlap ewm (4/5)	Overlap ewm (4/6)	Overlap ewm (4/7)	Overlap ewm (5/6)	Overlap ewm (5/7)	Overlap ewm (6/7)		TBE excitation energy
10	-15.1837	-15.0486	-15.0602	-14.9096	-14.9027	-14.9413	-14.8694	-14.8349	15	0.116123	0.11558	0.248733	0.257776	0.240169	0.287938	0.333239	10	0.00131931	-0.000316427	0	0.00910845	-0.00413066	0	-0.00377069	-0.0543474	-0.00118465	-0.0209605	0.0400508	-0.00133042	0.0455558	-0.0146592	-0.00949041	-0.00431715	0.000525186	0.00806155	0.0257737	-0.00288187	-0.0152182	0.00371727	0.00163454	-0.00353185	-0.00584827	-0.000460353	-0.000503565	-0.0126377		0.0928
10	-15.1837	-15.0486	-15.0602	-14.9096	-14.9027	-14.9413	-14.8694	-14.8349	15	0.116123	0.11558	0.248733	0.257776	0.240169	0.287938	0.333239	10	0.00131931	-0.000316427	0	0.00910845	-0.00413066	0	-0.00377069	-0.0543474	-0.00118465	-0.0209605	0.0400508	-0.00133042	0.0455558	-0.0146592	-0.00949041	-0.00431715	0.000525186	0.00806155	0.0257737	-0.00288187	-0.0152182	0.00371727	0.00163454	-0.00353185	-0.00584827	-0.000460353	-0.000503565	-0.0126377		0.203
10	-15.1837	-15.0486	-15.0602	-14.9096	-14.9027	-14.9413	-14.8694	-14.8349	15	0.116123	0.11558	0.248733	0.257776	0.240169	0.287938	0.333239	10	0.00131931	-0.000316427	0	0.00910845	-0.00413066	0	-0.00377069	-0.0543474	-0.00118465	-0.0209605	0.0400508	-0.00133042	0.0455558	-0.0146592	-0.00949041	-0.00431715	0.000525186	0.00806155	0.0257737	-0.00288187	-0.0152182	0.00371727	0.00163454	-0.00353185	-0.00584827	-0.000460353	-0.000503565	-0.0126377		0.2079
10	-15.1837	-15.0486	-15.0602	-14.9096	-14.9027	-14.9413	-14.8694	-14.8349	16	0.110478	0.144548	0.256763	0.235967	0.23641	0.287559	0.317391	10	0.00131931	-0.000316427	0	0.00910845	-0.00413066	0	-0.00377069	-0.0543474	-0.00118465	-0.0209605	0.0400508	-0.00133042	0.0455558	-0.0146592	-0.00949041	-0.00431715	0.000525186	0.00806155	0.0257737	-0.00288187	-0.0152182	0.00371727	0.00163454	-0.00353185	-0.00584827	-0.000460353	-0.000503565	-0.0126377		0.2145
10	-15.1837	-15.0486	-15.0602	-14.9096	-14.9027	-14.9413	-14.8694	-14.8349	16	0.110478	0.144548	0.256763	0.235967	0.23641	0.287559	0.317391	10	0.00131931	-0.000316427	0	0.00910845	-0.00413066	0	-0.00377069	-0.0543474	-0.00118465	-0.0209605	0.0400508	-0.00133042	0.0455558	-0.0146592	-0.00949041	-0.00431715	0.000525186	0.00806155	0.0257737	-0.00288187	-0.0152182	0.00371727	0.00163454	-0.00353185	-0.00584827	-0.000460353	-0.000503565	-0.0126377		0.225
11	-15.1864	-15.0485	-15.0514	-14.9237	-14.9077	-14.9384	-14.8822	-14.857	16	0.110478	0.144548	0.256763	0.235967	0.23641	0.287559	0.317391	11	0.000893724	-0.000316427	0	0.00440618	-0.00413066	0	-0.00255434	-0.0642812	-0.00092977	-0.0287663	0.0445992	-0.00133042	0.0535497	-0.00993042	-0.00642899	-0.00292452	0.000355771	0.00546105	0.0341093	-0.00874529	-0.0124677	0.00251815	0.00163454	-0.00239254	-0.0103111	-0.000311852	-0.00225594	-0.00395514		0.2315
11	-15.1864	-15.0485	-15.0514	-14.9237	-14.9077	-14.9384	-14.8822	-14.857	17	0.102621	0.112329	0.26129	0.244146	0.238968	0.283957	0.313751	11	0.000893724	-0.000316427	0	0.00440618	-0.00413066	0	-0.00255434	-0.0642812	-0.00092977	-0.0287663	0.0445992	-0.00133042	0.0535497	-0.00993042	-0.00642899	-0.00292452	0.000355771	0.00546105	0.0341093	-0.00874529	-0.0124677	0.00251815	0.00163454	-0.00239254	-0.0103111	-0.000311852	-0.00225594	-0.00395514		0.2469
11	-15.1864	-15.0485	-15.0514	-14.9237	-14.9077	-14.9384	-14.8822	-14.857	17	0.102621	0.112329	0.26129	0.244146	0.238968	0.283957	0.313751	11	0.000893724	-0.000316427	0	0.00440618	-0.00413066	0	-0.00255434	-0.0642812	-0.00092977	-0.0287663	0.0445992	-0.00133042	0.0535497	-0.00993042	-0.00642899	-0.00292452	0.000355771	0.00546105	0.0341093	-0.00874529	-0.0124677	0.00251815	0.00163454	-0.00239254	-0.0103111	-0.000311852	-0.00225594	-0.00395514		0.2469
11	-15.1864	-15.0485	-15.0514	-14.9237	-14.9077	-14.9384	-14.8822	-14.857	17	0.102621	0.112329	0.26129	0.244146	0.238968	0.283957	0.313751	11	0.000893724	-0.000316427	0	0.00440618	-0.00413066	0	-0.00255434	-0.0642812	-0.00092977	-0.0287663	0.0445992	-0.00133042	0.0535497	-0.00993042	-0.00642899	-0.00292452	0.000355771	0.00546105	0.0341093	-0.00874529	-0.0124677	0.00251815	0.00163454	-0.00239254	-0.0103111	-0.000311852	-0.00225594	-0.00395514		0.2473
12	-15.1634	-15.0512	-15.0534	-14.935	-14.8921	-14.9185	-14.8933	-14.8659	18	0.107442	0.119794	0.23948	0.244847	0.260584	0.286008	0.306794	12	0.000614435	-0.000217544	0	0.0121086	-0.00411404	0	-0.00175611	-0.0659704	-0.00092977	-0.0303512	0.0460844	-0.00133042	0.0368154	-0.0115359	-0.00441993	-0.00377945	0.000244593	0.00375447	0.0234501	-0.0121617	-0.00857152	0.00173123	0.00163454	-0.00726179	-0.0078547	-0.000214398	-0.00155096	-0.00271916		0.2573
12	-15.1634	-15.0512	-15.0534	-14.935	-14.8921	-14.9185	-14.8933	-14.8659	18	0.107442	0.119794	0.23948	0.244847	0.260584	0.286008	0.306794	12	0.000614435	-0.000217544	0	0.0121086	-0.00411404	0	-0.00175611	-0.0659704	-0.00092977	-0.0303512	0.0460844	-0.00133042	0.0368154	-0.0115359	-0.00441993	-0.00377945	0.000244593	0.00375447	0.0234501	-0.0121617	-0.00857152	0.00173123	0.00163454	-0.00726179	-0.0078547	-0.000214398	-0.00155096	-0.00271916		0.2639
12	-15.1634	-15.0512	-15.0534	-14.935	-14.8921	-14.9185	-14.8933	-14.8659	18	0.107442	0.119794	0.23948	0.244847	0.260584	0.286008	0.306794	12	0.000614435	-0.000217544	0	0.0121086	-0.00411404	0	-0.00175611	-0.0659704	-0.00092977	-0.0303512	0.0460844	-0.00133042	0.0368154	-0.0115359	-0.00441993	-0.00377945	0.000244593	0.00375447	0.0234501	-0.0121617	-0.00857152	0.00173123	0.00163454	-0.00726179	-0.0078547	-0.000214398	-0.00155096	-0.00271916		0.2669
12	-15.1634	-15.0512	-15.0534	-14.935	-14.8921	-14.9185	-14.8933	-14.8659	19	0.107795	0.12889	0.24205	0.251451	0.235676	0.277049	0.324302	12	0.000614435	-0.000217544	0	0.0121086	-0.00411404	0	-0.00175611	-0.0659704	-0.00092977	-0.0303512	0.0460844	-0.00133042	0.0368154	-0.0115359	-0.00441993	-0.00377945	0.000244593	0.00375447	0.0234501	-0.0121617	-0.00857152	0.00173123	0.00163454	-0.00726179	-0.0078547	-0.000214398	-0.00155096	-0.00271916		0.2707
13	-15.1591	-15.0582	-15.0558	-14.9259	-14.8948	-14.9313	-14.8829	-14.8584	19	0.107795	0.12889	0.24205	0.251451	0.235676	0.277049	0.324302	13	0.00384675	-0.000151621	0	0.00843931	-0.00583547	0	-0.00122395	-0.0659862	-0.000648021	-0.0211538	0.0411712	-0.0056065	0.0439608	-0.00804016	-0.00441993	-0.00667612	0.000765844	0.000177448	0.0290756	-0.0119979	-0.00597409	0.00120661	0.00163454	-0.00506125	-0.0181344	-0.000149429	-0.00985432	0.000330374		0.2718
13	-15.1591	-15.0582	-15.0558	-14.9259	-14.8948	-14.9313	-14.8829	-14.8584	19	0.107795	0.12889	0.24205	0.251451	0.235676	0.277049	0.324302	13	0.00384675	-0.000151621	0	0.00843931	-0.00583547	0	-0.00122395	-0.0659862	-0.000648021	-0.0211538	0.0411712	-0.0056065	0.0439608	-0.00804016	-0.00441993	-0.00667612	0.000765844	0.000177448	0.0290756	-0.0119979	-0.00597409	0.00120661	0.00163454	-0.00506125	-0.0181344	-0.000149429	-0.00985432	0.000330374		0.2727
13	-15.1591	-15.0582	-15.0558	-14.9259	-14.8948	-14.9313	-14.8829	-14.8584	20	0.100433	0.12934	0.249826	0.243725	0.244011	0.271315	0.313404	13	0.00384675	-0.000151621	0	0.00843931	-0.00583547	0	-0.00122395	-0.0659862	-0.000648021	-0.0211538	0.0411712	-0.0056065	0.0439608	-0.00804016	-0.00441993	-0.00667612	0.000765844	0.000177448	0.0290756	-0.0119979	-0.00597409	0.00120661	0.00163454	-0.00506125	-0.0181344	-0.000149429	-0.00985432	0.000330374		0.2773
13	-15.1591	-15.0582	-15.0558	-14.9259	-14.8948	-14.9313	-14.8829	-14.8584	20	0.100433	0.12934	0.249826	0.243725	0.244011	0.271315	0.313404	13	0.00384675	-0.000151621	0	0.00843931	-0.00583547	0	-0.00122395	-0.0659862	-0.000648021	-0.0211538	0.0411712	-0.0056065	0.0439608	-0.00804016	-0.00441993	-0.00667612	0.000765844	0.000177448	0.0290756	-0.0119979	-0.00597409	0.00120661	0.00163454	-0.00506125	-0.0181344	-0.000149429	-0.00985432	0.000330374
14	-15.157	-15.0638	-15.0431	-14.9059	-14.903	-14.9132	-14.87	-14.8535	21	0.117891	0.115306	0.23714	0.224266	0.224916	0.269904	0.306161	14	0.00639755	-0.000151621	0	0.00755892	-0.00583547	0	-0.00122395	-0.0571778	-0.000648021	-0.0187747	0.029062	-0.00395753	0.0469594	-0.00567541	-0.0154178	-0.00666136	0.000765844	0.000125257	0.0296385	-0.0113323	0.000273564	0.000851727	0.00163454	-0.00357265	-0.0128007	-0.000149429	-0.00695599	0.000233205
14	-15.157	-15.0638	-15.0431	-14.9059	-14.903	-14.9132	-14.87	-14.8535	21	0.117891	0.115306	0.23714	0.224266	0.224916	0.269904	0.306161	14	0.00639755	-0.000151621	0	0.00755892	-0.00583547	0	-0.00122395	-0.0571778	-0.000648021	-0.0187747	0.029062	-0.00395753	0.0469594	-0.00567541	-0.0154178	-0.00666136	0.000765844	0.000125257	0.0296385	-0.0113323	0.000273564	0.000851727	0.00163454	-0.00357265	-0.0128007	-0.000149429	-0.00695599	0.000233205
14	-15.157	-15.0638	-15.0431	-14.9059	-14.903	-14.9132	-14.87	-14.8535	21	0.117891	0.115306	0.23714	0.224266	0.224916	0.269904	0.306161	14	0.00639755	-0.000151621	0	0.00755892	-0.00583547	0	-0.00122395	-0.0571778	-0.000648021	-0.0187747	0.029062	-0.00395753	0.0469594	-0.00567541	-0.0154178	-0.00666136	0.000765844	0.000125257	0.0296385	-0.0113323	0.000273564	0.000851727	0.00163454	-0.00357265	-0.0128007	-0.000149429	-0.00695599	0.000233205
15	-15.1677	-15.0514	-15.0435	-14.9088	-14.9157	-14.9222	-14.8695	-14.8338	22	0.119708	0.111201	0.246166	0.225778	0.227734	0.282539	0.310109	15	0.00830326	-0.000108301	0	0.00539923	-0.00416819	0	0.00150518	-0.0520641	-0.000462872	-0.0195683	0.0375325	-0.00282681	0.0500772	-0.0158509	-0.0153708	-0.00475812	0.000547032	8.94696e-05	0.0308409	-0.014822	0.000195403	0.000851727	0.00163454	0.000162976	-0.0150502	-0.000106735	-0.00496857	0.000166575
15	-15.1677	-15.0514	-15.0435	-14.9088	-14.9157	-14.9222	-14.8695	-14.8338	22	0.119708	0.111201	0.246166	0.225778	0.227734	0.282539	0.310109	15	0.00830326	-0.000108301	0	0.00539923	-0.00416819	0	0.00150518	-0.0520641	-0.000462872	-0.0195683	0.0375325	-0.00282681	0.0500772	-0.0158509	-0.0153708	-0.00475812	0.000547032	8.94696e-05	0.0308409	-0.014822	0.000195403	0.000851727	0.00163454	0.000162976	-0.0150502	-0.000106735	-0.00496857	0.000166575
15	-15.1677	-15.0514	-15.0435	-14.9088	-14.9157	-14.9222	-14.8695	-14.8338	23	0.108427	0.108056	0.261479	0.224763	0.220174	0.270257	0.318739	15	0.00830326	-0.000108301	0	0.00539923	-0.00416819	0	0.00150518	-0.0520641	-0.000462872	-0.0195683	0.0375325	-0.00282681	0.0500772	-0.0158509	-0.0153708	-0.00475812	0.000547032	8.94696e-05	0.0308409	-0.014822	0.000195403	0.000851727	0.00163454	0.000162976	-0.0150502	-0.000106735	-0.00496857	0.000166575
16	-15.167	-15.0543	-15.0392	-14.9007	-14.9231	-14.9211	-14.8748	-14.8475	23	0.108427	0.108056	0.261479	0.224763	0.220174	0.270257	0.318739	16	0.00830326	-7.82174e-05	0	0.00389944	-0.00416819	0	0.00108708	-0.0496033	-0.000462872	-0.0224868	0.0456974	-0.00282681	0.0413867	-0.0157981	-0.0132437	-0.0090786	0.000395078	-0.00660804	0.022274	-0.0107048	-0.00436142	0.00357749	0.00163454	0.00134079	-0.0108696	-7.70865e-05	-0.00358841	-0.00787455
16	-15.167	-15.0543	-15.0392	-14.9007	-14.9231	-14.9211	-14.8748	-14.8475	24	0.0912457	0.101225	0.261217	0.236287	0.237617	0.271129	0.309289	16	0.00830326	-7.82174e-05	0	0.00389944	-0.00416819	0	0.00108708	-0.0496033	-0.000462872	-0.0224868	0.0456974	-0.00282681	0.0413867	-0.0157981	-0.0132437	-0.0090786	0.000395078	-0.00660804	0.022274	-0.0107048	-0.00436142	0.00357749	0.00163454	0.00134079	-0.0108696	-7.70865e-05	-0.00358841	-0.00787455
16	-15.167	-15.0543	-15.0392	-14.9007	-14.9231	-14.9211	-14.8748	-14.8475	24	0.0912457	0.101225	0.261217	0.236287	0.237617	0.271129	0.309289	16	0.00830326	-7.82174e-05	0	0.00389944	-0.00416819	0	0.00108708	-0.0496033	-0.000462872	-0.0224868	0.0456974	-0.00282681	0.0413867	-0.0157981	-0.0132437	-0.0090786	0.000395078	-0.00660804	0.022274	-0.0107048	-0.00436142	0.00357749	0.00163454	0.00134079	-0.0108696	-7.70865e-05	-0.00358841	-0.00787455
17	-15.1686	-15.0649	-15.0547	-14.8962	-14.9293	-14.9234	-14.8735	-14.8512	25	0.0931568	0.11034	0.282264	0.240151	0.233444	0.278105	0.310539	17	0.0070139	-7.82174e-05	0	0.00628288	-0.00559737	0	0.00108708	-0.0511379	-0.000337772	-0.0252828	0.0427244	-0.00206281	0.0336936	-0.0161803	-0.00966436	-0.00662493	0.0002883	-0.00482208	0.0254288	-0.0151188	-0.00318266	0.0026106	0.00163454	-0.00205544	-0.0210475	-7.70865e-05	-0.00261857	-0.00574629
17	-15.1686	-15.0649	-15.0547	-14.8962	-14.9293	-14.9234	-14.8735	-14.8512	25	0.0931568	0.11034	0.282264	0.240151	0.233444	0.278105	0.310539	17	0.0070139	-7.82174e-05	0	0.00628288	-0.00559737	0	0.00108708	-0.0511379	-0.000337772	-0.0252828	0.0427244	-0.00206281	0.0336936	-0.0161803	-0.00966436	-0.00662493	0.0002883	-0.00482208	0.0254288	-0.0151188	-0.00318266	0.0026106	0.00163454	-0.00205544	-0.0210475	-7.70865e-05	-0.00261857	-0.00574629
17	-15.1686	-15.0649	-15.0547	-14.8962	-14.9293	-14.9234	-14.8735	-14.8512	26	0.100328	0.099624	0.28058	0.232364	0.23909	0.286593	0.311366	17	0.0070139	-7.82174e-05	0	0.00628288	-0.00559737	0	0.00108708	-0.0511379	-0.000337772	-0.0252828	0.0427244	-0.00206281	0.0336936	-0.0161803	-0.00966436	-0.00662493	0.0002883	-0.00482208	0.0254288	-0.0151188	-0.00318266	0.0026106	0.00163454	-0.00205544	-0.0210475	-7.70865e-05	-0.00261857	-0.00574629
18	-15.1686	-15.0601	-15.0393	-14.918	-14.9266	-14.9231	-14.8715	-14.8646	26	0.100328	0.099624	0.28058	0.232364	0.23909	0.286593	0.311366	18	0.00516814	-7.82174e-05	0	0.00234235	-0.00559737	0	-0.00291209	-0.0483111	-0.000337772	-0.0324405	0.0314812	-0.00151996	0.0403067	-0.0119224	-0.0127982	-0.00488153	0.000212432	-0.0130759	0.0260617	-0.0111402	-0.00234512	0.0019236	0.00120439	-0.00151453	-0.0202821	-5.68006e-05	0.000923346	-0.00915246
18	-15.1686	-15.0601	-15.0393	-14.918	-14.9266	-14.9231	-14.8715	-14.8646	27	0.100702	0.116136	0.267818	0.243814	0.243032	0.28868	0.313279	18	0.00516814	-7.82174e-05	0	0.00234235	-0.00559737	0	-0.00291209	-0.0483111	-0.000337772	-0.0324405	0.0314812	-0.00151996	0.0403067	-0.0119224	-0.0127982	-0.00488153	0.000212432	-0.0130759	0.0260617	-0.0111402	-0.00234512	0.0019236	0.00120439	-0.00151453	-0.0202821	-5.68006e-05	0.000923346	-0.00915246
19	-15.169	-15.0598	-15.0381	-14.9154	-14.92	-14.9267	-14.8804	-14.8471	27	0.100702	0.116136	0.267818	0.243814	0.243032	0.28868	0.313279	19	0.00384297	-7.82174e-05	0	0.00566981	-0.00416215	0	-0.0021654	-0.0436138	-0.000337772	-0.0241224	0.0322842	-0.00151996	0.047105	-0.0146079	-0.00951662	-0.00997982	0.000157962	-0.0147045	0.0289709	-0.00828373	0.00243992	0.0019236	0.00120439	-0.00112619	-0.0273094	-5.68006e-05	-0.00279416	-0.00628888
19	-15.169	-15.0598	-15.0381	-14.9154	-14.92	-14.9267	-14.8804	-14.8471	28	0.0972194	0.0960674	0.28612	0.235878	0.235803	0.282247	0.319656	19	0.00384297	-7.82174e-05	0	0.00566981	-0.00416215	0	-0.0021654	-0.0436138	-0.000337772	-0.0241224	0.0322842	-0.00151996	0.047105	-0.0146079	-0.00951662	-0.00997982	0.000157962	-0.0147045	0.0289709	-0.00828373	0.00243992	0.0019236	0.00120439	-0.00112619	-0.0273094	-5.68006e-05	-0.00279416	-0.00628888
19	-15.169	-15.0598	-15.0381	-14.9154	-14.92	-14.9267	-14.8804	-14.8471	28	0.0972194	0.0960674	0.28612	0.235878	0.235803	0.282247	0.319656	19	0.00384297	-7.82174e-05	0	0.00566981	-0.00416215	0	-0.0021654	-0.0436138	-0.000337772	-0.0241224	0.0322842	-0.00151996	0.047105	-0.0146079	-0.00951662	-0.00997982	0.000157962	-0.0147045	0.0289709	-0.00828373	0.00243992	0.0019236	0.00120439	-0.00112619	-0.0273094	-5.68006e-05	-0.00279416	-0.00628888
20	-15.1649	-15.0555	-15.0377	-14.9077	-14.9297	-14.9397	-14.8878	-14.8514	29	0.10693	0.102947	0.280216	0.245059	0.241297	0.281975	0.332449	20	0.00288223	0.000458434	0	0.00425236	-0.00312161	0	-0.00162405	-0.0422274	-0.000337772	-0.0262511	0.033144	-0.00163749	0.0425707	-0.012843	-0.0171019	-0.00748487	0.000118472	-0.00669703	0.0285316	-0.0062128	0.00567348	0.0014427	0.00120439	-0.000844643	-0.0369184	-4.26004e-05	-0.00209562	-0.00471666
20	-15.1649	-15.0555	-15.0377	-14.9077	-14.9297	-14.9397	-14.8878	-14.8514	29	0.10693	0.102947	0.280216	0.245059	0.241297	0.281975	0.332449	20	0.00288223	0.000458434	0	0.00425236	-0.00312161	0	-0.00162405	-0.0422274	-0.000337772	-0.0262511	0.033144	-0.00163749	0.0425707	-0.012843	-0.0171019	-0.00748487	0.000118472	-0.00669703	0.0285316	-0.0062128	0.00567348	0.0014427	0.00120439	-0.000844643	-0.0369184	-4.26004e-05	-0.00209562	-0.00471666
21	-15.1651	-15.0497	-15.0561	-14.9203	-14.9427	-14.9421	-14.8892	-14.8614	30	0.119861	0.104999	0.267254	0.246493	0.244186	0.277145	0.340226	21	0.00361612	0.000458434	0	0.0032152	-0.00236024	0	-0.00122794	-0.0422274	-0.000337772	-0.0286381	0.0302138	-0.00163749	0.0532477	-0.0124815	-0.0200919	-0.0118882	8.95761e-05	-0.00506361	0.0285316	-0.00816841	0.0042897	0.00109082	0.00120439	-0.00266767	-0.0334949	-4.26004e-05	-0.00435772	0.000997582
21	-15.1651	-15.0497	-15.0561	-14.9203	-14.9427	-14.9421	-14.8892	-14.8614	30	0.119861	0.104999	0.267254	0.246493	0.244186	0.277145	0.340226	21	0.00361612	0.000458434	0	0.0032152	-0.00236024	0	-0.00122794	-0.0422274	-0.000337772	-0.0286381	0.0302138	-0.00163749	0.0532477	-0.0124815	-0.0200919	-0.0118882	8.95761e-05	-0.00506361	0.0285316	-0.00816841	0.0042897	0.00109082	0.00120439	-0.00266767	-0.0334949	-4.26004e-05	-0.00435772	0.000997582
22	-15.1723	-15.0478	-15.0602	-14.9113	-14.9456	-14.9393	-14.8845	-14.8574	31	0.103163	0.1043	0.258742	0.245269	0.234552	0.284746	0.338175	22	0.00275514	0.000349283	0	0.00356032	-0.00236024	0	-0.00128611	-0.0366719	-0.00025735	-0.0234275	0.0285814	-0.00149631	0.0537154	-0.00950968	-0.0286856	-0.0130941	8.95761e-05	-0.00385799	0.0269016	-0.0141725	0.00242228	0.000224843	0.000917634	-0.00203251	-0.034611	-3.24575e-05	-0.00332017	0.000760063
22	-15.1723	-15.0478	-15.0602	-14.9113	-14.9456	-14.9393	-14.8845	-14.8574	32	0.112456	0.109367	0.262892	0.250767	0.216996	0.287491	0.335669	22	0.00275514	0.000349283	0	0.00356032	-0.00236024	0	-0.00128611	-0.0366719	-0.00025735	-0.0234275	0.0285814	-0.00149631	0.0537154	-0.00950968	-0.0286856	-0.0130941	8.95761e-05	-0.00385799	0.0269016	-0.0141725	0.00242228	0.000224843	0.000917634	-0.00203251	-0.034611	-3.24575e-05	-0.00332017	0.000760063
22	-15.1723	-15.0478	-15.0602	-14.9113	-14.9456	-14.9393	-14.8845	-14.8574	32	0.112456	0.109367	0.262892	0.250767	0.216996	0.287491	0.335669	22	0.00275514	0.000349283	0	0.00356032	-0.00236024	0	-0.00128611	-0.0366719	-0.00025735	-0.0234275	0.0285814	-0.00149631	0.0537154	-0.00950968	-0.0286856	-0.0130941	8.95761e-05	-0.00385799	0.0269016	-0.0141725	0.00242228	0.000224843	0.000917634	-0.00203251	-0.034611	-3.24575e-05	-0.00332017	0.000760063
23	-15.1753	-15.0591	-15.0634	-14.896	-14.9428	-14.9468	-14.8888	-14.8527	33	0.119754	0.109514	0.244281	0.253919	0.213848	0.284932	0.332803	23	0.00211441	0.000268055	0	0.00704648	-0.00181135	0	-0.00128611	-0.0359907	-0.000197501	-0.0285654	0.0332164	-0.00149631	0.0422674	-0.00729812	-0.0304117	-0.010049	8.95761e-05	0.00278074	0.0206454	-0.0115143	0.00557761	0.000172554	0.000704231	-0.00203251	-0.0315124	-2.49092e-05	-0.00332017	0.00799104
23	-15.1753	-15.0591	-15.0634	-14.896	-14.9428	-14.9468	-14.8888	-14.8527	34	0.126035	0.107292	0.255993	0.250718	0.21468	0.285032	0.325196	23	0.00211441	0.000268055	0	0.00704648	-0.00181135	0	-0.00128611	-0.0359907	-0.000197501	-0.0285654	0.0332164	-0.00149631	0.0422674	-0.00729812	-0.0304117	-0.010049	8.95761e-05	0.00278074	0.0206454	-0.0115143	0.00557761	0.000172554	0.000704231	-0.00203251	-0.0315124	-2.49092e-05	-0.00332017	0.00799104
24	-15.185	-15.0647	-15.0637	-14.8963	-14.9313	-14.9358	-14.888	-14.8621	34	0.126035	0.107292	0.255993	0.250718	0.21468	0.285032	0.325196	24	0.00211441	0.000268055	0	0.00544501	-0.00139968	0	-0.000993811	-0.0384464	-0.000197501	-0.0274238	0.0361068	-0.00149631	0.0487137	-0.00563946	-0.0297653	-0.0135699	6.92179e-05	0.00214876	0.016995	-0.00738815	0.00732798	0.000133337	0.000704231	-0.00157058	-0.0307139	-2.49092e-05	-0.00256558	0.0061749
24	-15.185	-15.0647	-15.0637	-14.8963	-14.9313	-14.9358	-14.888	-14.8621	35	0.123158	0.115386	0.244661	0.250301	0.218718	0.282977	0.327994	24	0.00211441	0.000268055	0	0.00544501	-0.00139968	0	-0.000993811	-0.0384464	-0.000197501	-0.0274238	0.0361068	-0.00149631	0.0487137	-0.00563946	-0.0297653	-0.0135699	6.92179e-05	0.00214876	0.016995	-0.00738815	0.00732798	0.000133337	0.000704231	-0.00157058	-0.0307139	-2.49092e-05	-0.00256558	0.0061749
25	-15.1823	-15.0628	-15.0631	-14.8801	-14.9247	-14.938	-14.8868	-14.8609	36	0.133646	0.109399	0.240731	0.256485	0.224289	0.283285	0.324733	25	0.00164454	0.000208487	0	0.00423501	-0.00139968	0	-0.000993811	-0.0328286	-0.000153612	-0.0237519	0.0280831	-0.00116379	0.0504904	-0.00438625	-0.0302482	-0.0139108	6.92179e-05	0.00167126	0.021196	-0.00574634	0.0140094	0.000103707	0.000547735	-0.00122156	-0.0281247	-2.49092e-05	-0.00199545	0.0048027
25	-15.1823	-15.0628	-15.0631	-14.8801	-14.9247	-14.938	-14.8868	-14.8609	36	0.133646	0.109399	0.240731	0.256485	0.224289	0.283285	0.324733	25	0.00164454	0.000208487	0	0.00423501	-0.00139968	0	-0.000993811	-0.0328286	-0.000153612	-0.0237519	0.0280831	-0.00116379	0.0504904	-0.00438625	-0.0302482	-0.0139108	6.92179e-05	0.00167126	0.021196	-0.00574634	0.0140094	0.000103707	0.000547735	-0.00122156	-0.0281247	-2.49092e-05	-0.00199545	0.0048027
26	-15.1734	-15.0556	-15.0674	-14.8818	-14.9352	-14.9257	-14.8868	-14.8621	37	0.126335	0.111723	0.254686	0.265655	0.213836	0.286019	0.319169	26	0.00128703	0.000163164	0	0.00331435	-0.0010954	0	-0.000777765	-0.0292857	-0.000153612	-0.0269384	0.0307092	-0.000910795	0.0479346	-0.00343271	-0.0328157	-0.0185051	5.41705e-05	-0.00112935	0.0174899	-0.00449714	0.0168544	8.11619e-05	0.000547735	-0.000956003	-0.0220107	-2.49092e-05	-0.00156166	0.00375863
27	-15.1714	-15.0592	-15.0573	-14.8946	-14.9276	-14.9284	-14.8847	-14.8458	38	0.127572	0.100123	0.250308	0.272908	0.206724	0.276576	0.329791	27	0.00290803	0.000163164	0	0.00331435	-0.000862337	0	-0.000612283	-0.0230547	-0.000153612	-0.0267322	0.0324646	-0.000910795	0.0377357	-0.00270235	-0.0344794	-0.0262302	4.26449e-05	-0.000889064	0.0201835	-0.0035403	0.0111182	6.38934e-05	0.000547735	-0.000752598	-0.0173275	-2.49092e-05	-0.00122939	0.00700628
27	-15.1714	-15.0592	-15.0573	-14.8946	-14.9276	-14.9284	-14.8847	-14.8458	39	0.132792	0.095832	0.238806	0.275743	0.210567	0.278057	0.314253	27	0.00290803	0.000163164	0	0.00331435	-0.000862337	0	-0.000612283	-0.0230547	-0.000153612	-0.0267322	0.0324646	-0.000910795	0.0377357	-0.00270235	-0.0344794	-0.0262302	4.26449e-05	-0.000889064	0.0201835	-0.0035403	0.0111182	6.38934e-05	0.000547735	-0.000752598	-0.0173275	-2.49092e-05	-0.00122939	0.00700628
28	-15.1648	-15.0627	-15.0715	-14.8976	-14.9289	-14.9312	-14.8847	-14.8473	39	0.132792	0.095832	0.238806	0.275743	0.210567	0.278057	0.314253	28	0.00230219	0.000129171	0	0.00262386	-0.000862337	0	-0.000612283	-0.01476	-0.000121609	-0.0295028	0.0329292	-0.00280493	0.0298741	0.000678482	-0.0375151	-0.026872	3.37605e-05	-0.000703842	0.0210623	-0.00551847	0.014461	6.38934e-05	0.000547735	-0.00175223	-0.0137176	-2.49092e-05	-0.000973269	0.00554664
28	-15.1648	-15.0627	-15.0715	-14.8976	-14.9289	-14.9312	-14.8847	-14.8473	40	0.129308	0.0911301	0.243816	0.257621	0.2307	0.287569	0.30755	28	0.00230219	0.000129171	0	0.00262386	-0.000862337	0	-0.000612283	-0.01476	-0.000121609	-0.0295028	0.0329292	-0.00280493	0.0298741	0.000678482	-0.0375151	-0.026872	3.37605e-05	-0.000703842	0.0210623	-0.00551847	0.014461	6.38934e-05	0.000547735	-0.00175223	-0.0137176	-2.49092e-05	-0.000973269	0.00554664
29	-15.1676	-15.053	-15.0646	-14.9035	-14.9225	-14.9178	-14.8894	-14.841	41	0.130141	0.104417	0.241681	0.256607	0.244472	0.289193	0.307128	29	0.00213806	0.000129171	0	0.00208838	-0.000862337	0	-0.000487327	-0.0117477	-9.67912e-05	-0.0263469	0.0286384	-0.00223249	0.0237774	0.000540016	-0.0370616	-0.0296564	2.68706e-05	-0.00256185	0.0222373	-0.00818177	0.0118334	5.08539e-05	0.000547735	-0.00313929	-0.0131304	-2.49092e-05	-0.00139636	0.00441467
30	-15.1613	-15.0516	-15.0626	-14.9165	-14.9211	-14.9272	-14.8878	-14.8247	42	0.126445	0.097106	0.254806	0.254892	0.249526	0.276965	0.30844	30	0.00171045	0.000103337	0	0.0016707	-0.000862337	0	0.00158679	-0.0122552	-7.7433e-05	-0.028759	0.0293154	-0.00178599	0.0269634	0.000432013	-0.0382064	-0.0369579	2.14965e-05	-0.00204948	0.0177898	-0.00654541	0.00946669	4.06831e-05	0.000547735	-0.00251143	-0.0176865	-2.49092e-05	-0.00249728	0.00243545
30	-15.1613	-15.0516	-15.0626	-14.9165	-14.9211	-14.9272	-14.8878	-14.8247	43	0.123182	0.0956847	0.259201	0.248015	0.252323	0.276965	0.322982	30	0.00171045	0.000103337	0	0.0016707	-0.000862337	0	0.00158679	-0.0122552	-7.7433e-05	-0.028759	0.0293154	-0.00178599	0.0269634	0.000432013	-0.0382064	-0.0369579	2.14965e-05	-0.00204948	0.0177898	-0.00654541	0.00946669	4.06831e-05	0.000547735	-0.00251143	-0.0176865	-2.49092e-05	-0.00249728	0.00243545
31	-15.1674	-15.0567	-15.0633	-14.925	-14.9196	-14.933	-14.8867	-14.8353	43	0.123182	0.0956847	0.259201	0.248015	0.252323	0.276965	0.322982	31	0.00171045	8.30748e-05	0	-0.00172591	-0.000693251	0	0.00127565	-0.0151678	-6.225e-05	-0.0320164	0.0326729	-0.0014358	0.0280172	0.000347305	-0.0387421	-0.0297113	2.14965e-05	-0.00315551	0.0143016	-0.00294721	0.0129546	4.06831e-05	0.000547735	-0.00201899	-0.0206827	-2.49092e-05	-0.00200762	0.00195791
31	-15.1674	-15.0567	-15.0633	-14.925	-14.9196	-14.933	-14.8867	-14.8353	44	0.122321	0.0926045	0.260541	0.2311	0.258809	0.273874	0.305372	31	0.00171045	8.30748e-05	0	-0.00172591	-0.000693251	0	0.00127565	-0.0151678	-6.225e-05	-0.0320164	0.0326729	-0.0014358	0.0280172	0.000347305	-0.0387421	-0.0297113	2.14965e-05	-0.00315551	0.0143016	-0.00294721	0.0129546	4.06831e-05	0.000547735	-0.00201899	-0.0206827	-2.49092e-05	-0.00200762	0.00195791
32	-15.1559	-15.064	-15.0582	-14.9208	-14.9168	-14.939	-14.8839	-14.8313	45	0.120902	0.0874535	0.260238	0.229579	0.260196	0.274418	0.306013	32	0.00171045	6.70989e-05	0	-0.00574281	-0.000693251	0	0.00127565	-0.0122509	-6.225e-05	-0.0318663	0.0263897	-0.0014358	0.0279143	0.000280515	-0.0362695	-0.0286759	2.14965e-05	-0.00254868	0.0115513	-0.00475977	0.0187368	4.06831e-05	0.000547735	-0.00201899	-0.0210499	-2.49092e-05	-0.00162154	0.00158139
33	-15.1494	-15.0567	-15.0518	-14.9148	-14.9136	-14.9461	-14.8826	-14.8342	46	0.112943	0.104553	0.258289	0.236393	0.259845	0.274418	0.302461	33	0.00171045	6.70989e-05	0	-0.00443196	-0.000562449	0	0.00127565	-0.0105451	-6.225e-05	-0.0296381	0.0281188	-0.00116489	0.0250755	0.000280515	-0.0359552	-0.0359998	2.14965e-05	-0.0020678	0.00937183	-0.00476197	0.0193898	3.30071e-05	0.000547735	-0.00163805	-0.0270642	-2.02094e-05	-0.00162154	-4.44987e-05
34	-15.1595	-15.0562	-15.0603	-14.9154	-14.9168	-14.9452	-14.8825	-14.8339	47	0.114858	0.103573	0.264198	0.236278	0.264625	0.275032	0.296792	34	0.00171045	5.46732e-05	0	-0.00361122	-0.000562449	0	0.00245652	-0.0153102	-6.225e-05	-0.0309791	0.0229116	-0.000949173	0.0204319	0.000228568	-0.0381802	-0.0452033	2.14965e-05	-0.00513758	0.00986969	-0.00388012	0.0186087	3.30071e-05	0.000547735	-0.00133471	-0.0220523	-1.64669e-05	-0.00132125	-3.62582e-05
34	-15.1595	-15.0562	-15.0603	-14.9154	-14.9168	-14.9452	-14.8825	-14.8339	48	0.121941	0.104506	0.264869	0.241841	0.269545	0.271096	0.299335	34	0.00171045	5.46732e-05	0	-0.00361122	-0.000562449	0	0.00245652	-0.0153102	-6.225e-05	-0.0309791	0.0229116	-0.000949173	0.0204319	0.000228568	-0.0381802	-0.0452033	2.14965e-05	-0.00513758	0.00986969	-0.00388012	0.0186087	3.30071e-05	0.000547735	-0.00133471	-0.0220523	-1.64669e-05	-0.00132125	-3.62582e-05
35	-15.156	-15.0597	-15.0522	-14.9202	-14.9173	-14.9412	-14.8818	-14.8454	49	0.122115	0.10766	0.261956	0.241061	0.250099	0.286634	0.311524	35	0.00171045	4.47326e-05	0	-0.00295464	-0.000460185	0	0.00200988	-0.0125265	-6.225e-05	-0.0279795	0.0229116	-0.000776596	0.0198952	0.00018701	-0.0341347	-0.0615781	2.14965e-05	-0.000293586	0.0049872	-0.00317465	0.0204266	2.70058e-05	0.000448147	-0.00109203	-0.0180428	-1.34729e-05	-0.00108102	-2.96658e-05
36	-15.1599	-15.0541	-15.0582	-14.9268	-14.9111	-14.9356	-14.8815	-14.8467	50	0.120653	0.109547	0.260808	0.241533	0.247291	0.296407	0.315609	36	0.00244936	3.67446e-05	0	-0.00646371	-0.000378009	0	0.00165097	-0.0102896	-5.1134e-05	-0.0303765	0.025495	-0.000637918	0.0145959	0.000153616	-0.0363546	-0.0583011	2.14965e-05	-0.00533894	0.00755119	-0.00630466	0.0217545	2.70058e-05	0.000448147	-0.000897028	-0.023923	-1.34729e-05	-0.00108102	-2.43684e-05
36	-15.1599	-15.0541	-15.0582	-14.9268	-14.9111	-14.9356	-14.8815	-14.8467	51	0.11824	0.102663	0.263468	0.243469	0.243889	0.298908	0.300897	36	0.00244936	3.67446e-05	0	-0.00646371	-0.000378009	0	0.00165097	-0.0102896	-5.1134e-05	-0.0303765	0.025495	-0.000637918	0.0145959	0.000153616	-0.0363546	-0.0583011	2.14965e-05	-0.00533894	0.00755119	-0.00630466	0.0217545	2.70058e-05	0.000448147	-0.000897028	-0.023923	-1.34729e-05	-0.00108102	-2.43684e-05
37	-15.1715	-15.0571	-15.0558	-14.9129	-14.9019	-14.9461	-14.8815	-14.8457	52	0.11564	0.103014	0.269605	0.242042	0.242352	0.297245	0.300754	37	0.00244936	3.67446e-05	0	-0.00532973	-0.000378009	0	0.00322398	-0.00357206	-4.21631e-05	-0.0328898	0.0210222	-0.000637918	0.0120352	0.000126665	-0.0361004	-0.0587305	1.77252e-05	-0.00308812	0.00622642	-0.00519858	0.0253424	2.22679e-05	0.000448147	-0.000739654	-0.0256397	-1.11092e-05	-0.00108102	-2.00932e-05
38	-15.1758	-15.0601	-15.0558	-14.9172	-14.8919	-14.9492	-14.8793	-14.8378	53	0.116299	0.11154	0.266241	0.239828	0.235948	0.295908	0.316579	38	0.00244936	3.04093e-05	0	-0.00441081	-0.000312835	0	0.00322398	-0.00181985	-4.21631e-05	-0.0294728	0.0234965	-0.000527932	0.0126656	0.000104827	-0.0368301	-0.0555967	1.77252e-05	0.00019521	0.00687501	-0.00665198	0.020973	2.22679e-05	0.000448147	-0.000612128	-0.0277511	-9.19386e-06	-0.000894641	-1.66289e-05
39	-15.1764	-15.0549	-15.0601	-14.9172	-14.8957	-14.9493	-14.8779	-14.8417	54	0.118236	0.110124	0.258083	0.244929	0.236779	0.296224	0.313926	39	0.00244936	3.04093e-05	0	-0.00366321	-0.000312835	0	0.00267754	-0.0015114	-4.21631e-05	-0.034863	0.019514	-0.000527932	0.0143253	-0.000507147	-0.036663	-0.0526991	1.47209e-05	0.000162124	0.0115736	-0.00552453	0.0249845	1.84937e-05	0.00037219	-0.000508377	-0.0268825	-7.63558e-06	0.000129861	-0.00203702
40	-15.1773	-15.0512	-15.0648	-14.9277	-14.9072	-14.9408	-14.88	-14.8484	55	0.116075	0.108673	0.256938	0.248622	0.236342	0.296376	0.310383	40	0.00204113	3.04093e-05	0	-0.00305268	-0.000312835	0	0.00223128	-0.0012595	-3.51359e-05	-0.0313808	0.0235626	-0.000439944	0.0119378	0.000585153	-0.0361622	-0.0497253	1.47209e-05	0.000135103	0.00774294	-0.00920328	0.0208204	1.54114e-05	0.000310158	-0.000423648	-0.0298055	-6.36298e-06	0.00148654	0.000745149
41	-15.1781	-15.052	-15.0515	-14.9298	-14.9109	-14.9336	-14.8784	-14.8488	56	0.11731	0.10676	0.258747	0.253399	0.241602	0.29064	0.317876	41	0.00204113	2.54242e-05	0	-0.00255224	-0.000261551	0	0.000546456	0.00496679	-2.93759e-05	-0.0262364	0.0264437	8.60888e-05	0.0120036	0.00187649	-0.0327376	-0.0440456	1.47209e-05	0.00373332	0.00647361	-0.00544024	0.0225793	1.54114e-05	0.000259312	-0.000354197	-0.0312162	-6.36298e-06	0.00148654	0.00332846
41	-15.1781	-15.052	-15.0515	-14.9298	-14.9109	-14.9336	-14.8784	-14.8488	57	0.11818	0.113491	0.253429	0.252022	0.244874	0.289722	0.318502	41	0.00204113	2.54242e-05	0	-0.00255224	-0.000261551	0	0.000546456	0.00496679	-2.93759e-05	-0.0262364	0.0264437	8.60888e-05	0.0120036	0.00187649	-0.0327376	-0.0440456	1.47209e-05	0.00373332	0.00647361	-0.00544024	0.0225793	1.54114e-05	0.000259312	-0.000354197	-0.0312162	-6.36298e-06	0.00148654	0.00332846
42	-15.1822	-15.0547	-15.0588	-14.921	-14.9127	-14.9286	-14.879	-14.8475	58	0.121615	0.107813	0.256735	0.236433	0.23733	0.293556	0.325439	42	0.00171192	2.54242e-05	0	-0.000597819	-0.000219365	0	0.000458318	0.0041657	-2.93759e-05	-0.0244942	0.0288032	8.60888e-05	0.0100675	0.00271333	-0.0338052	-0.0405743	1.47209e-05	0.00676675	0.00542948	-0.000187101	0.0189375	1.29257e-05	0.000259312	-0.000297069	-0.0365169	-5.33669e-06	0.00182755	0.00324934
43	-15.1834	-15.0579	-15.0603	-14.9189	-14.9195	-14.9192	-14.879	-14.8446	59	0.120371	0.10358	0.261602	0.241406	0.237938	0.291184	0.323513	43	0.00144019	2.13886e-05	0	-0.000502927	-0.000219365	0	-2.30984e-05	0.00350448	-2.47131e-05	-0.0209416	0.0340005	7.24239e-05	0.00846951	0.00228264	-0.0338052	-0.0396707	1.47209e-05	0.00829316	0.00456766	-0.000157403	0.0151552	1.0874e-05	0.000218152	-0.000249915	-0.0367826	-5.33669e-06	0.00192865	0.00273357
44	-15.1829	-15.0629	-15.0634	-14.9175	-14.9249	-14.9176	-14.882	-14.8505	61	0.108576	0.102861	0.259359	0.240475	0.243531	0.298851	0.321229	44	0.00121516	1.80466e-05	0	-0.000424345	-0.000219365	0	-2.30984e-05	0.00419111	-2.47131e-05	-0.0132522	0.0264631	7.24239e-05	0.00714614	0.00192598	-0.0313606	-0.0426039	1.47209e-05	0.00781799	0.00385396	-0.000132808	0.0127872	0.000277345	0.000218152	-0.000210866	-0.0377447	-5.33669e-06	0.00192865	0.00230645
45	-15.1836	-15.067	-15.0725	-14.9179	-14.9264	-14.9179	-14.8816	-14.8499	62	0.106524	0.102486	0.260372	0.236067	0.243969	0.300485	0.322047	45	0.00102821	1.52702e-05	0	-0.000359061	-0.000219365	0	0.00157513	0.00625178	-2.47131e-05	-0.0137972	0.0289639	7.24239e-05	0.00719738	0.00162967	-0.0265359	-0.0450381	1.47209e-05	0.00481006	0.00326104	-0.000112376	0.0115391	0.000277345	0.000218152	-0.000178425	-0.0380573	-5.33669e-06	0.00163193	0.00195161
46	-15.1878	-15.0671	-15.0719	-14.9198	-14.9235	-14.9182	-14.8816	-14.8535	63	0.101043	0.10197	0.261571	0.24266	0.245599	0.288319	0.318111	46	0.00102821	1.29566e-05	0	-0.000304658	-0.000186128	0	0.00133647	0.00530454	-2.09687e-05	-0.0097432	0.0260278	6.14506e-05	0.00610687	0.00138275	-0.0256132	-0.0449749	1.47209e-05	0.00408127	0.00665441	-9.53497e-05	0.0101153	0.000235323	0.000218152	-0.000151391	-0.0375065	-5.33669e-06	0.00164479	0.000566669
47	-15.1877	-15.0647	-15.0745	-14.918	-14.9236	-14.9182	-14.8849	-14.8631	64	0.100908	0.104222	0.258677	0.238167	0.242862	0.289137	0.318781	47	0.000874745	1.10228e-05	0	-0.000259186	-0.000186128	0	0.00256212	0.00451282	-1.7839e-05	-0.00546806	0.0263079	-0.000108978	0.0051954	0.00247943	-0.0230894	-0.0454166	1.47209e-05	0.00347212	0.00566121	-8.11184e-05	0.0079005	0.000200201	0.000218152	-0.000128795	-0.03475	-5.33669e-06	0.0013993	0.00250131
48	-15.1805	-15.0614	-15.0789	-14.9174	-14.9297	-14.9182	-14.8849	-14.8606	65	0.10593	0.107857	0.258498	0.233765	0.241379	0.291131	0.307688	48	0.000746106	9.40176e-06	0	-0.00144167	-0.000158756	0	0.00218534	0.00312796	-1.7839e-05	-0.0065326	0.0298536	-0.000108978	0.00443137	0.00211481	-0.0227377	-0.0474859	1.47209e-05	0.00296152	0.00482868	0.000505703	0.00673866	0.000170759	0.000186071	-0.000109855	-0.035634	-5.33669e-06	0.000513612	0.00250131
49	-15.1788	-15.0612	-15.0801	-14.9209	-14.9353	-14.9304	-14.8849	-14.86	67	0.100929	0.10934	0.255097	0.231572	0.241111	0.296196	0.305736	49	0.000746106	9.40176e-06	0	-0.00144167	-0.000135748	0	0.00186862	0.0043415	-1.52537e-05	-0.00558584	0.0270425	-0.000108978	0.00586918	0.00211481	-0.0264321	-0.0477882	1.47209e-05	0.00253231	0.00412887	0.000432412	0.00249733	0.000146012	0.000186071	-9.39337e-05	-0.0341195	-5.33669e-06	0.000513612	-0.000710865
50	-15.1821	-15.0675	-15.0781	-14.9221	-14.9407	-14.9332	-14.8817	-14.8559	68	0.098396	0.108865	0.255451	0.23096	0.240373	0.301262	0.302957	50	0.000746106	9.40176e-06	0	-0.00123572	-0.000116356	0	0.00186862	0.00525907	-1.52537e-05	-0.00649661	0.0245015	-0.000108978	0.0099007	0.00181269	-0.0268171	-0.0425314	1.47209e-05	-0.00142677	0.00335014	0.000370639	0.00288221	0.000125153	0.000186071	-9.39337e-05	-0.0352972	-4.57431e-06	0.000440239	-0.00397497
51	-15.1811	-15.0699	-15.0779	-14.9188	-14.94	-14.9366	-14.8775	-14.859	69	0.0991975	0.106823	0.252297	0.229973	0.239746	0.298236	0.304626	51	0.000641021	8.07757e-06	0	-0.00123572	-9.99675e-05	0	0.00172785	0.00451835	-1.52537e-05	-0.00202448	0.0210505	-9.36292e-05	0.00850624	0.00155738	-0.0234355	-0.0430194	1.47209e-05	-0.00502597	0.00335014	0.000318437	-0.00311552	0.000125153	0.000159863	-8.07036e-05	-0.0303258	-4.57431e-06	0.000440239	-0.00731039
52	-15.1791	-15.0743	-15.0791	-14.9126	-14.9414	-14.9388	-14.8808	-14.8592	71	0.0985785	0.108845	0.245935	0.230554	0.238375	0.291302	0.308015	52	0.000641021	6.95568e-06	0	-0.00360205	-9.99675e-05	0	0.00148787	0.00678719	-1.52537e-05	-0.00696355	0.0181269	-9.36292e-05	0.00732482	0.00134108	-0.0242547	-0.0424286	1.47209e-05	-0.00432792	0.00646881	0.00105427	-0.00268281	0.000125153	0.00013766	-6.94948e-05	-0.0332259	-3.93899e-06	0.000440239	-0.00748524
53	-15.1852	-15.0736	-15.0696	-14.9174	-14.943	-14.9452	-14.8822	-14.8549	72	0.099571	0.105645	0.247781	0.234411	0.241035	0.289656	0.309581	53	0.000641021	6.95568e-06	0	-0.00310862	-8.62733e-05	0	0.00108068	0.00678719	-1.31641e-05	-0.00707909	0.0156437	0.000389771	0.00727821	0.00115737	-0.0251575	-0.0413951	1.47209e-05	-0.00373506	0.00558267	0.000909853	-0.00639819	0.000108009	0.00013766	-5.99749e-05	-0.0286744	-3.93899e-06	0.000440239	-0.00645986
54	-15.1832	-15.0767	-15.0751	-14.9225	-14.9429	-14.9484	-14.8819	-14.8576	74	0.102185	0.0998603	0.248915	0.240288	0.23494	0.2882	0.308077	54	0.000554396	6.95568e-06	0	-0.00310862	-7.46147e-05	0	0.000934644	0.00587	-1.31641e-05	-0.00867544	0.0193257	-0.000378255	0.00629467	0.00100097	-0.0255847	-0.0417595	1.47209e-05	-0.00360927	0.00482826	0.00180174	-0.00594805	9.34128e-05	0.00013766	-5.18702e-05	-0.0336531	-3.40669e-06	-0.000573454	-0.00640775
56	-15.1801	-15.0776	-15.0812	-14.9234	-14.9344	-14.9436	-14.8916	-14.8585	75	0.103368	0.101318	0.246291	0.237354	0.237585	0.273693	0.312617	56	0.000554396	6.04046e-06	0	-1.83361e-06	-7.46147e-05	0	0.00180596	0.00508733	-1.14089e-05	-0.0080856	0.018771	-0.000328485	0.00735615	0.000753362	-0.0236536	-0.038636	1.27581e-05	-0.00271645	0.0036339	0.00135604	-0.00512806	8.09578e-05	0.000119306	-3.90392e-05	-0.0341374	-2.95844e-06	-0.000496993	-0.00482268
57	-15.1795	-15.0778	-15.0717	-14.9277	-14.9357	-14.9431	-14.8925	-14.8596	77	0.105691	0.0994314	0.248268	0.237785	0.235143	0.274089	0.313636	57	0.000554396	5.25599e-06	0	0.000334045	-7.46147e-05	0	0.00180596	0.00612572	-1.14089e-05	-0.00703552	0.0163332	-0.000328485	0.00640081	0.000655522	-0.020971	-0.0364406	1.11012e-05	-0.00236367	0.00502096	0.00175033	-0.00339714	8.09578e-05	0.000103811	-3.90392e-05	-0.0339677	-2.57423e-06	-0.000432449	-0.00124822
58	-15.1815	-15.0757	-15.0723	-14.9284	-14.9441	-14.9428	-14.8899	-14.8568	78	0.105188	0.0983394	0.251385	0.237072	0.239141	0.272623	0.315199	58	0.00048332	4.58214e-06	0	0.000291219	-7.46147e-05	0	0.00180596	0.00795728	-1.14089e-05	-0.00298525	0.0142392	-0.000328485	0.00558019	0.000571481	-0.0200005	-0.0348547	9.678e-06	-0.00206063	0.00590386	0.00152593	-0.00202568	7.05786e-05	9.05022e-05	-3.40341e-05	-0.0319838	-2.57423e-06	-0.000432449	-0.00108819
59	-15.1833	-15.0782	-15.076	-14.9236	-14.9407	-14.9421	-14.8917	-14.8587	80	0.106081	0.0924756	0.24237	0.240696	0.244515	0.272526	0.303177	59	0.00048332	4.58214e-06	0	8.42396e-05	-6.51698e-05	0	0.00157736	0.00695003	-1.14089e-05	-0.00260737	0.0124368	-0.000286904	0.00737435	0.000571481	-0.0174688	-0.0304427	9.678e-06	-0.00179979	0.00515653	0.00133277	-0.00176926	7.05786e-05	7.90462e-05	-2.9726e-05	-0.0318744	-2.57423e-06	-0.000377708	-0.00209613
60	-15.1878	-15.081	-15.0806	-14.9233	-14.944	-14.9454	-14.8905	-14.8579	81	0.106412	0.0910667	0.240235	0.236039	0.24413	0.270771	0.303221	60	0.000422905	4.58214e-06	0	7.37097e-05	-5.70236e-05	0	0.00157736	0.00546925	-1.14089e-05	-0.00228145	0.0161083	-0.000286904	0.0108318	0.000500046	-0.0192338	-0.0365924	8.46825e-06	-0.00157482	0.00451197	0.00116618	-0.00154811	7.05786e-05	6.91654e-05	-2.9726e-05	-0.0292281	-2.25245e-06	-0.000330495	-0.00183411
62	-15.1884	-15.0861	-15.0859	-14.9274	-14.9451	-14.9393	-14.8872	-14.8608	83	0.106077	0.091366	0.236009	0.239338	0.24519	0.276608	0.3145	62	0.000325488	4.58214e-06	0	0.00096953	-5.70236e-05	0	0.00157736	0.0042094	-1.00176e-05	-0.0132193	0.0171037	-0.000220815	0.0083367	0.000500046	-0.0201164	-0.0373438	7.42278e-06	-0.00153612	0.00521277	0.00269549	7.16758e-05	6.19714e-05	6.91654e-05	-2.9726e-05	-0.0269556	-2.25245e-06	-0.000254365	-0.00141162
63	-15.1882	-15.0904	-15.0862	-14.9262	-14.9394	-14.9422	-14.8922	-14.8655	84	0.107524	0.0925774	0.235564	0.239162	0.245705	0.275984	0.319125	63	0.000325488	4.58214e-06	0	-0.000984802	-5.70236e-05	0	0.00101114	0.00370224	-8.81063e-06	-0.0128118	0.017859	-0.000194211	0.00733228	0.00121905	-0.0176928	-0.0371904	6.52847e-06	-0.00135105	0.0063433	0.00237074	6.30401e-05	6.19714e-05	6.91654e-05	-2.9726e-05	-0.0274811	-1.98107e-06	-0.000254365	-0.00124154
64	-15.1926	-15.0904	-15.084	-14.9295	-14.943	-14.9449	-14.893	-14.8689	86	0.105153	0.0951475	0.233886	0.234743	0.232913	0.278023	0.315463	64	0.000286739	4.58214e-06	0	-0.000867564	-5.70236e-05	0	0.00101114	0.00370224	-7.76175e-06	-0.0154885	0.0179648	-0.000171091	0.00645939	0.00107393	-0.0184086	-0.0397242	5.75127e-06	0.00102674	0.00558815	0.00208851	5.55354e-05	5.45939e-05	6.91654e-05	-2.9726e-05	-0.0242096	-1.98107e-06	-0.000224083	-0.00109374
66	-15.1899	-15.0875	-15.0802	-14.9344	-14.9452	-14.9448	-14.889	-14.8713	88	0.108683	0.0964594	0.232981	0.232432	0.231735	0.280236	0.313516	66	0.000253005	4.04307e-06	0	-0.00278397	-5.0393e-05	0	0.000893565	0.00288684	-7.76175e-06	-0.012988	0.0178141	-0.000171091	0.00477759	0.0017717	-0.0222566	-0.0417385	4.48458e-06	0.000800604	0.00435738	0.00162852	4.90778e-05	4.25698e-05	6.91654e-05	-2.9726e-05	-0.0252603	-1.98107e-06	-0.00019772	-0.000852849
67	-15.1908	-15.09	-15.0832	-14.9364	-14.9485	-14.9472	-14.8859	-14.8764	89	0.107945	0.0943738	0.234028	0.226349	0.234765	0.278351	0.315396	67	0.000223924	3.57835e-06	0	-0.00278397	-5.0393e-05	0	0.000790857	0.00255502	-6.86959e-06	-0.0144489	0.0180456	-0.000151425	0.00422844	0.00156806	-0.0214439	-0.043866	3.96911e-06	0.000708581	0.00374834	0.00144133	0.00366031	4.25698e-05	6.91654e-05	-2.63092e-05	-0.0223568	-1.75336e-06	-0.000174994	0.00019887
68	-15.1928	-15.0928	-15.0827	-14.9345	-14.9491	-14.948	-14.8808	-14.8791	91	0.107645	0.0989966	0.239139	0.221627	0.231783	0.279298	0.307991	68	0.000223924	3.57835e-06	0	-0.00220248	-4.46665e-05	0	0.000790857	0.00381769	-6.86959e-06	-0.0167556	0.0191235	-0.000134218	0.00374794	0.00156806	-0.0248052	-0.0431859	3.51807e-06	0.00062806	0.00374834	0.00144133	0.00378966	4.25698e-05	6.13057e-05	-2.33196e-05	-0.0235514	-1.55412e-06	-0.000155108	0.000176272
70	-15.196	-15.092	-15.085	-14.9439	-14.9468	-14.9482	-14.8883	-14.8774	93	0.106826	0.102658	0.244017	0.220351	0.226847	0.283781	0.31069	70	0.000176679	3.18075e-06	0	-0.00327265	-3.97035e-05	0	0.000702984	0.00301221	-6.86959e-06	-0.0196464	0.0184417	-0.000501997	0.0033315	0.00123722	-0.0178236	-0.0362324	2.77581e-06	0.000495548	0.0029575	0.00113723	0.00528632	4.25698e-05	5.44174e-05	-2.33196e-05	-0.0240861	-1.55412e-06	-0.000311456	-0.00219294
71	-15.1973	-15.0926	-15.0861	-14.9469	-14.949	-14.9515	-14.8898	-14.8741	95	0.112346	0.103039	0.243782	0.217487	0.223388	0.285655	0.314274	71	0.000157264	3.18075e-06	0	-0.00291302	-3.53405e-05	0	0.000702984	0.0026812	-6.86959e-06	-0.0196169	0.0192867	-0.000446833	0.00435777	0.00123722	-0.015865	-0.0362745	2.77581e-06	-0.00128282	0.00421019	-0.000265751	0.00872724	3.78918e-05	5.44174e-05	-2.33196e-05	-0.0281171	-1.38333e-06	-0.000311456	-0.00219294
73	-15.1939	-15.0874	-15.0904	-14.9491	-14.9428	-14.9521	-14.8961	-14.8697	97	0.111748	0.10499	0.241035	0.218163	0.223081	0.283341	0.306698	73	0.000125098	2.83874e-06	0	-0.00259979	-3.53405e-05	0	0.000627394	0.0021328	-6.13093e-06	-0.0188277	0.018842	-0.000398786	0.00532894	0.00123722	-0.0139745	-0.0363756	2.47409e-06	-0.00102044	0.00296302	-0.00214818	0.0105996	3.78918e-05	4.85025e-05	-2.07848e-05	-0.0340859	-1.23297e-06	-0.000247752	-0.00308271
74	-15.1926	-15.089	-15.094	-14.946	-14.9479	-14.955	-14.8997	-14.8731	99	0.111992	0.105252	0.237977	0.219847	0.219117	0.289083	0.306892	74	0.000125098	2.53674e-06	0	-0.00232322	-3.53405e-05	0	0.00056065	0.00254336	-5.4787e-06	-0.0178177	0.0177703	-0.000356362	0.00476203	0.0011056	-0.0109699	-0.0400978	2.21089e-06	0.000804993	0.0026478	-0.00191965	0.00947202	3.78918e-05	4.33427e-05	-1.85737e-05	-0.0335715	-1.23297e-06	-0.000247752	-0.00275476
76	-15.191	-15.0875	-15.0946	-14.9472	-14.953	-14.9556	-14.9055	-14.8739	101	0.110772	0.103262	0.235483	0.219021	0.221238	0.287968	0.300457	76	0.000125098	2.2725e-06	0	0.00203618	-2.83267e-05	0	-0.000322937	0.0020386	-4.902e-06	-0.0142815	0.0149527	-0.00031885	0.00353251	0.000886179	-0.00879272	-0.0365898	1.97816e-06	5.81254e-05	0.00212231	-0.00153867	0.00759216	3.39447e-05	3.88278e-05	-1.66389e-05	-0.0384445	-1.10454e-06	-0.000247752	-0.00220804
78	-15.1913	-15.0887	-15.0931	-14.9472	-14.9511	-14.9517	-14.9069	-14.8727	103	0.114083	0.105309	0.240224	0.218839	0.226645	0.280815	0.298467	78	0.000125098	2.04061e-06	0	0.00163991	-2.28139e-05	0	-0.00133125	0.00164186	-3.948e-06	-0.0153821	0.012562	-0.000256798	0.00284503	0.000713716	-0.00851467	-0.0347486	1.59319e-06	5.81254e-05	0.00155329	-0.00123922	0.00791716	3.04453e-05	3.48249e-05	-1.49236e-05	-0.0419654	-9.9183e-07	-0.000247752	-0.00186423
79	-15.1897	-15.0906	-15.0951	-14.9514	-14.9487	-14.9509	-14.9101	-14.8745	105	0.113801	0.107989	0.239711	0.221784	0.227379	0.277884	0.296338	79	0.000125098	2.04061e-06	0	0.00260522	-2.28139e-05	0	-0.00119678	0.00147601	-3.948e-06	-0.0179716	0.0130151	-0.000230858	0.00255766	0.000641624	-0.00957128	-0.0312386	1.43226e-06	5.22541e-05	0.00139639	-0.00313168	0.00889854	2.737e-05	3.13073e-05	-1.49236e-05	-0.0448257	-9.9183e-07	-0.000247752	-0.00167593
81	-15.191	-15.0875	-15.0999	-14.9524	-14.9539	-14.9518	-14.917	-14.8763	107	0.111646	0.109327	0.241413	0.22481	0.228035	0.274329	0.295764	81	0.000125098	1.83655e-06	0	0.00211255	-2.05551e-05	0	-0.00107829	0.00132987	-3.55711e-06	-0.0176045	0.0105538	-0.000187201	0.00445713	0.000577461	-0.0102626	-0.0281528	1.28903e-06	0.00238098	0.00113232	-0.00281851	0.00741167	2.46601e-05	2.81765e-05	-1.3446e-05	-0.05286	-8.92647e-07	-0.000222977	-0.00226497
83	-15.1924	-15.0878	-15.0996	-14.9553	-14.9556	-14.9508	-14.9112	-14.8688	109	0.10935	0.111458	0.241299	0.224241	0.226863	0.268449	0.296477	83	-9.67876e-05	1.65824e-06	0	0.00172044	-2.05551e-05	0	-0.00107829	0.00108304	-3.20837e-06	-0.0155722	0.0106781	-0.000169026	0.00602446	0.00047028	-0.0102207	-0.0229274	1.04978e-06	0.00214981	0.00176007	-0.00272013	0.00603601	2.22424e-05	2.29467e-05	-1.09503e-05	-0.0531974	-8.05982e-07	-0.000181591	-0.00184457
84	-15.1939	-15.09	-15.0986	-14.9557	-14.9568	-14.9516	-14.9124	-14.8686	111	0.104976	0.108548	0.242438	0.220975	0.230464	0.267339	0.296091	84	-8.74811e-05	1.65824e-06	0	-0.000291669	-1.85786e-05	0	-0.000974606	0.000978899	-2.89987e-06	-0.0140748	0.0106781	-0.000169026	0.00544518	0.00047028	-0.00923795	-0.0230944	9.48837e-07	0.0028485	0.00159083	-0.00245858	0.00298391	2.01037e-05	2.07403e-05	-1.09503e-05	-0.0525356	-7.28484e-07	-0.00016413	-0.00166721
86	-15.1975	-15.0924	-15.0973	-14.9571	-14.9612	-14.9597	-14.9145	-14.8729	113	0.103798	0.106899	0.244936	0.220058	0.23114	0.266527	0.298268	86	-7.16827e-05	1.50181e-06	0	-0.000263891	-1.68259e-05	0	-0.000881786	0.000802117	-2.89987e-06	-0.0152212	0.0108308	-0.000138501	0.00583117	0.00038535	-0.00600561	-0.0223553	7.77484e-07	0.00257977	0.000672262	-0.00355657	-0.0046722	1.64731e-05	1.87837e-05	-9.91725e-06	-0.0450648	-5.96925e-07	-0.000148498	-0.0015605
88	-15.2014	-15.0927	-15.0974	-14.9582	-14.9614	-14.9597	-14.9123	-14.8747	115	0.101893	0.103743	0.244291	0.22279	0.228809	0.265438	0.301181	88	-5.89664e-05	1.36145e-06	0	-0.000749319	-1.68259e-05	0	-0.000881786	0.000727153	-2.63137e-06	-0.0174809	0.00908079	-0.000125677	0.00723817	0.00031699	-0.00190605	-0.0227645	7.04822e-07	0.00165796	0.00152867	-0.00499207	-0.00384336	1.35509e-05	1.70282e-05	-9.91725e-06	-0.0432586	-5.96925e-07	-0.000122155	-0.00304896
90	-15.2004	-15.0909	-15.0993	-14.955	-14.9662	-14.9594	-14.9103	-14.8791	118	0.100335	0.0996486	0.245084	0.227123	0.22734	0.266941	0.300344	90	-4.86878e-05	1.23768e-06	0	-0.000618704	-1.52963e-05	0	-0.00122371	0.000660441	-2.38996e-06	-0.0166367	0.00870856	-0.00010377	0.00769427	0.000287909	-0.00399308	-0.0226707	6.40159e-07	0.00150586	0.00210011	-0.00412189	-0.00397461	1.2319e-05	1.5466e-05	-9.91725e-06	-0.041722	-4.92874e-07	-0.000110948	-0.000811479
92	-15.2063	-15.0946	-15.0998	-14.9548	-14.9699	-14.961	-14.9092	-14.8801	120	0.103103	0.0978032	0.244277	0.230912	0.22535	0.266509	0.300974	92	-4.43407e-05	1.12618e-06	0	-0.00338644	-1.52963e-05	0	-0.00111445	0.000462555	-2.17657e-06	-0.0170754	0.0072165	-0.00010377	0.00637599	0.000657743	-0.00225372	-0.0234085	5.82487e-07	0.0019394	0.00278177	-0.00375055	-0.00793633	1.12091e-05	1.5466e-05	-9.03178e-06	-0.0411554	-4.08428e-07	-9.19394e-05	-0.000149699
94	-15.2112	-15.0932	-15.0975	-14.9566	-14.9734	-14.966	-14.9108	-14.8815	122	0.10266	0.102243	0.243396	0.228888	0.229023	0.270633	0.304536	94	-4.04512e-05	1.02739e-06	0	-0.00496298	-1.27196e-05	0	-0.0015951	0.000462555	-1.80992e-06	-0.0159887	0.00600087	-9.45869e-05	0.00581175	0.000600047	0.000656353	-0.0276666	4.84366e-07	0.00176777	0.00231318	-0.00342156	-0.00659944	1.02259e-05	1.41093e-05	-7.51036e-06	-0.0379711	-3.39628e-07	-9.19394e-05	0.00214246
96	-15.2135	-15.0955	-15.0983	-14.9604	-14.972	-14.9732	-14.9105	-14.8855	125	0.101997	0.0994365	0.242441	0.233325	0.225019	0.27176	0.30594	96	-3.69337e-05	9.38053e-07	0	-0.00422339	-1.16231e-05	0	-0.00133085	0.000462555	-1.65254e-06	-0.0146648	0.00500672	-8.64328e-05	0.00484893	0.000547869	0.000547617	-0.0289844	4.4261e-07	0.00176777	0.00132126	-0.00224283	-0.00550613	1.02259e-05	1.28824e-05	-6.85728e-06	-0.0356019	-2.83363e-07	-8.39447e-05	0.00178752
98	-15.2173	-15.0994	-15.0962	-14.9598	-14.9735	-14.973	-14.9097	-14.8897	127	0.104365	0.0969223	0.241614	0.23301	0.226669	0.270769	0.303188	98	-3.09145e-05	8.57878e-07	0	-0.00491353	-1.16231e-05	0	-0.00111396	0.000423356	-1.38322e-06	-0.0152594	0.002671	-7.23466e-05	0.00405869	0.000458581	0.00216468	-0.0273901	4.4261e-07	0.00147968	0.00264958	-0.00136042	-0.00438232	8.55934e-06	1.28824e-05	-6.27616e-06	-0.0347056	-2.59144e-07	-7.0264e-05	-0.000448542
100	-15.2176	-15.1035	-15.1004	-14.9649	-14.9737	-14.9764	-14.9092	-14.8917	130	0.104014	0.100963	0.237103	0.231872	0.223874	0.268505	0.306383	100	-2.83166e-05	7.20305e-07	0	-0.00356569	-1.06464e-05	0	-0.00102035	0.000423356	-1.26795e-06	-0.0128124	0.00255669	-6.07448e-05	0.00340782	0.000420045	-3.10094e-05	-0.0307166	4.05726e-07	0.00135637	0.00222468	-0.00114226	-0.00489449	8.55934e-06	1.08165e-05	-5.74875e-06	-0.0323324	-2.59144e-07	-6.44086e-05	-0.000376612
102	-15.2173	-15.1032	-15.1029	-14.9633	-14.9756	-14.9764	-14.9103	-14.8944	132	0.104319	0.100226	0.239382	0.231155	0.220977	0.269264	0.306209	102	-2.83166e-05	7.20305e-07	0	-0.00300289	-9.77371e-06	0	-0.000936711	0.000356534	-1.16402e-06	-0.0125916	0.00467855	-5.57657e-05	0.00286994	0.000385615	-0.000579657	-0.0303753	3.41687e-07	0.00135637	0.000620973	-0.000961967	0.00136414	7.20836e-06	9.92994e-06	-5.74875e-06	-0.0306733	-2.37727e-07	-5.90856e-05	-0.000317168
104	-15.2191	-15.1034	-15.1056	-14.9658	-14.9764	-14.9751	-14.9142	-14.898	135	0.10108	0.0974433	0.237327	0.23242	0.222707	0.27157	0.304601	104	-2.6033e-05	6.08377e-07	0	-0.00464688	-9.77371e-06	0	-0.000936711	0.000457636	-1.06938e-06	-0.0132247	0.00987365	-5.12319e-05	0.00242398	0.000325694	0.000313279	-0.0298458	2.88593e-07	0.0012461	0.00052448	-0.000204425	0.00723692	6.08825e-06	9.12914e-06	-5.28514e-06	-0.0302884	-2.37727e-07	-5.90856e-05	8.31447e-05
106	-15.2175	-15.1042	-15.106	-14.9659	-14.9749	-14.9757	-14.9153	-14.895	137	0.102237	0.102321	0.237014	0.23203	0.22504	0.273779	0.306645	106	-2.39504e-05	5.59707e-07	0	-0.00417521	-8.99802e-06	0	-0.000862368	0.000457636	-9.84512e-07	-0.0129382	0.013261	-4.71659e-05	0.0022316	0.000299846	-0.000246357	-0.0340574	2.65688e-07	0.00198268	-0.00112072	-0.000188071	0.00714581	5.60506e-06	9.12914e-06	-4.86233e-06	-0.0297622	-2.1886e-07	-5.90856e-05	7.04222e-05
108	-15.2157	-15.1072	-15.105	-14.9671	-14.9773	-14.9753	-14.9201	-14.8946	140	0.102742	0.102566	0.236562	0.22922	0.22567	0.277631	0.307078	108	-2.03407e-05	5.59707e-07	0	-0.00516762	-8.28952e-06	0	-0.000862368	0.000457636	-8.36133e-07	-0.0122019	0.0112624	-4.71659e-05	0.00205726	0.000276236	-0.00284674	-0.0341033	2.44768e-07	0.00287089	-0.000951814	0.000468307	0.00788511	4.7603e-06	8.41592e-06	-4.12951e-06	-0.0274108	-2.1886e-07	-5.44695e-05	-0.000810291
111	-15.2185	-15.1105	-15.1088	-14.9671	-14.9794	-14.979	-14.9229	-14.8949	143	0.103068	0.103591	0.235976	0.22935	0.223793	0.276194	0.302925	111	-2.03407e-05	4.77213e-07	0	-0.00854454	-7.65673e-06	0	-0.000862368	0.00035994	-7.11985e-07	-0.00969317	0.0166151	-4.01883e-05	0.00242646	0.00023522	-0.00630791	-0.0297665	2.08692e-07	0.00166109	-0.00373717	0.00191312	0.00966178	4.39692e-06	7.76353e-06	-3.24794e-06	-0.024437	-1.86482e-07	-5.02471e-05	-0.000463234
113	-15.2174	-15.1136	-15.1118	-14.9691	-14.9829	-14.9829	-14.9244	-14.8929	146	0.102481	0.101107	0.236348	0.225876	0.225255	0.280805	0.301649	113	-1.87998e-05	4.41333e-07	0	-0.0099745	-7.07667e-06	0	-0.000862368	0.000496122	-7.11985e-07	-0.00865735	0.0166506	-3.71437e-05	0.00207402	0.000201055	-0.00665702	-0.0274924	1.93001e-07	0.000754529	-0.0035556	0.00176928	0.0141899	4.06382e-06	7.76353e-06	-3.00373e-06	-0.0246549	-1.86482e-07	-5.02471e-05	-0.000395949
115	-15.2188	-15.1156	-15.1135	-14.9692	-14.9835	-14.9847	-14.9258	-14.8927	148	0.101559	0.103573	0.230583	0.227521	0.225252	0.283152	0.301792	115	-1.73968e-05	4.08397e-07	0	-0.00854642	-6.54856e-06	0	-0.000798489	0.000768826	-6.58851e-07	-0.0080875	0.0159797	3.18165e-06	0.00192038	0.000186162	-0.00570392	-0.0235562	1.65369e-07	0.000646501	-0.00304654	0.000733373	0.0164182	3.48199e-06	7.76353e-06	-2.78123e-06	-0.0259742	-1.86482e-07	-5.02471e-05	-3.60442e-05
118	-15.2175	-15.1164	-15.1179	-14.9723	-14.9824	-14.9883	-14.9255	-14.8935	151	0.100979	0.104177	0.231507	0.22925	0.224943	0.283239	0.304789	118	-1.6127e-05	3.25333e-07	0	-0.00840476	-6.07403e-06	0	-0.000798489	0.000661062	-6.1076e-07	-0.00772171	0.016881	2.7341e-06	0.00195002	0.000160068	-0.00864774	-0.0226454	1.42107e-07	0.000515009	-0.0024269	0.00157147	0.0211733	3.48199e-06	7.76353e-06	-2.78123e-06	-0.0243267	-1.60343e-07	-5.02471e-05	0.000280544
120	-15.2154	-15.1152	-15.1197	-14.9744	-14.9831	-14.9882	-14.9274	-14.8965	154	0.101437	0.105318	0.233599	0.228084	0.223446	0.28291	0.303291	120	-1.6127e-05	3.25333e-07	0	-0.00700879	-5.63705e-06	0	-0.000798489	0.000613503	-5.26333e-07	-0.00482867	0.0154306	2.53881e-06	0.00210567	0.000160068	-0.0059388	-0.0212055	1.31884e-07	-0.000377445	-0.0037515	0.00274949	0.0182465	3.23328e-06	7.76353e-06	-2.78123e-06	-0.0229723	-1.60343e-07	-4.6658e-05	-0.00110036
123	-15.2184	-15.1155	-15.1172	-14.9746	-14.9858	-14.9881	-14.9275	-14.8976	157	0.0998801	0.104352	0.233347	0.226109	0.221394	0.283492	0.303637	123	-1.29541e-05	3.25333e-07	0	-0.0035586	-5.24285e-06	0	-0.000742651	0.000613503	-5.26333e-07	0.00133536	0.0172001	2.03931e-06	0.00210567	0.00013839	-0.00942252	-0.0170505	1.31884e-07	-0.00051666	-0.00323998	0.001518	0.0171837	2.59715e-06	6.23609e-06	-2.78123e-06	-0.0244261	-1.28797e-07	-4.02962e-05	-0.000883873
125	-15.2191	-15.1171	-15.1181	-14.9751	-14.984	-14.9906	-14.9293	-14.8952	160	0.0992046	0.100275	0.232894	0.224926	0.22232	0.282293	0.302306	125	-1.20607e-05	3.02897e-07	0	-0.00236763	-4.87876e-06	0	-0.000742651	0.000613503	-4.89782e-07	0.00115693	0.0179428	1.89769e-06	0.00210567	0.000128846	-0.00982712	-0.0147722	1.31884e-07	-0.000480781	-0.00354219	0.000389945	0.0148876	2.41803e-06	5.80602e-06	-2.58942e-06	-0.0211623	-1.19914e-07	-3.74979e-05	-0.000883873
128	-15.2198	-15.1172	-15.119	-14.9771	-14.9858	-14.9921	-14.9309	-14.8963	164	0.0969587	0.0954568	0.23335	0.22382	0.223045	0.28178	0.305645	128	-1.12458e-05	2.62956e-07	0	-0.00191655	-4.23965e-06	0	-0.0001831	0.000613503	-4.89782e-07	0.00321515	0.0185895	1.76771e-06	0.00210567	0.000120021	-0.0144818	-0.0124346	1.14607e-07	-0.000389183	-0.00286733	-0.00102445	0.0142467	2.10127e-06	5.41105e-06	-2.25021e-06	-0.0202701	-1.04153e-07	-3.49642e-05	-0.000715478
131	-15.2195	-15.1151	-15.1184	-14.9779	-14.987	-14.9944	-14.9339	-14.8974	167	0.0969648	0.0966349	0.233618	0.221415	0.224074	0.281739	0.305841	131	-9.79625e-06	2.13792e-07	0	-0.000850005	-3.95701e-06	0	-0.000170811	0.000613503	-4.57346e-07	0.00674403	0.0140761	1.43721e-06	0.00210567	0.000104601	-0.013945	-0.0101097	9.98827e-08	-0.000690128	-0.00309224	-0.00221317	0.0109164	1.96025e-06	5.04789e-06	-2.10119e-06	-0.0198228	-9.07286e-08	-3.04721e-05	-0.000944011
133	-15.2219	-15.1163	-15.1177	-14.9804	-14.9879	-14.9961	-14.9354	-14.8977	170	0.0988377	0.0989715	0.234413	0.221423	0.222603	0.280163	0.304298	133	-9.79625e-06	1.99727e-07	0	-0.000742183	-3.95701e-06	0	-0.000170811	0.000573405	-3.99332e-07	0.00588856	0.0116948	1.2549e-06	0.00196804	9.77195e-05	-0.0129496	-0.00785449	8.72127e-08	-0.000645022	-0.00337956	-0.00206757	0.0123389	1.71159e-06	4.71579e-06	-1.83466e-06	-0.0173083	-7.92198e-08	-3.04721e-05	-0.000824264
136	-15.2206	-15.1166	-15.1163	-14.98	-14.9847	-14.9957	-14.9352	-14.9021	173	0.0996371	0.099758	0.231027	0.219402	0.221889	0.27783	0.305251	136	-9.16424e-06	1.74864e-07	0	0.000328921	-3.70006e-06	0	-0.000149481	0.000573405	-3.49311e-07	0.00514137	0.00927194	1.17394e-06	0.00172305	9.77195e-05	-0.00841354	-0.005988	7.62883e-08	-0.000564474	-0.00146231	-0.00213431	0.0130185	1.4972e-06	4.12508e-06	-1.60628e-06	-0.0164587	-6.92966e-08	-2.85188e-05	-0.000341509
139	-15.223	-15.1158	-15.1155	-14.9814	-14.9863	-14.9929	-14.938	-14.9062	177	0.103669	0.0994558	0.230368	0.221546	0.221986	0.279303	0.305486	139	-7.53196e-06	1.53364e-07	0	-0.000701927	-3.2465e-06	0	-0.000131214	0.000573405	-3.06492e-07	0.00115859	0.00798861	9.64843e-07	0.00151249	8.57779e-05	-0.00745508	-0.00725691	7.62883e-08	0.000233648	-0.000662762	-0.00515069	0.00858559	1.4972e-06	3.86564e-06	-1.60628e-06	-0.0163109	-6.92966e-08	-2.50123e-05	-0.00124175
142	-15.2232	-15.1169	-15.114	-14.981	-14.9888	-14.992	-14.9386	-14.9125	180	0.102388	0.0982198	0.230619	0.220753	0.222075	0.276096	0.304097	142	-6.21382e-06	1.43838e-07	0	-0.00155369	-2.67835e-06	0	-0.000123064	0.000573405	-2.87337e-07	-0.000468788	0.0072737	7.9599e-07	0.00148273	4.66995e-05	-0.00466516	-0.0134168	7.15203e-08	0.000192758	0.00072001	-0.00453258	0.0072023	1.31644e-06	3.62404e-06	-1.50651e-06	-0.0201286	-6.5019e-08	-2.50123e-05	-0.00015333
145	-15.2274	-15.1177	-15.1146	-14.9822	-14.989	-14.992	-14.9366	-14.9171	184	0.103419	0.0964683	0.228846	0.222441	0.222094	0.273733	0.305252	145	-5.8326e-06	1.19097e-07	0	0.000482914	-2.36166e-06	0	-0.000101897	0.000573405	-2.37914e-07	-0.00558769	0.0060226	7.47454e-07	0.00108489	4.3852e-05	-0.00309211	-0.0167412	5.92185e-08	0.0001156	0.000596166	-0.00540317	0.00739688	1.16079e-06	3.62404e-06	-1.41408e-06	-0.0238244	-5.73542e-08	-2.50123e-05	0.00123992
148	-15.2297	-15.119	-15.1138	-14.9848	-14.9879	-14.9922	-14.9342	-14.9169	187	0.10333	0.0947281	0.229871	0.224187	0.222482	0.27366	0.304701	148	-5.8326e-06	1.19097e-07	0	0.00080378	-1.9623e-06	0	-9.00244e-05	0.000539069	-2.23581e-07	-0.00562983	0.00712132	6.60869e-07	0.000879041	4.3852e-05	-0.000574151	-0.0178492	5.56511e-08	-0.000219676	0.000972955	-0.00567341	0.00876742	1.02554e-06	3.62404e-06	-1.41408e-06	-0.0316168	-4.76554e-08	-2.35235e-05	0.00129316
151	-15.2297	-15.1196	-15.1132	-14.9839	-14.989	-14.9918	-14.9341	-14.9139	191	0.104889	0.0918641	0.229763	0.222102	0.222233	0.275374	0.303955	151	-5.48748e-06	1.1205e-07	0	0.00084492	-1.9623e-06	0	-7.50536e-05	0.000539069	-1.98124e-07	-0.00518039	0.00797678	6.22222e-07	0.00077895	-4.67448e-05	-0.000500147	-0.0189696	5.23775e-08	0.000188521	0.00179469	-0.00472994	0.0153247	9.08768e-07	3.41086e-06	-1.25307e-06	-0.038834	-4.22136e-08	-2.35235e-05	0.000477176
154	-15.2291	-15.1189	-15.1135	-14.9818	-14.991	-14.9941	-14.9344	-14.9144	195	0.100068	0.0913161	0.22767	0.224737	0.22244	0.271563	0.296064	154	-5.48748e-06	9.95059e-08	0	1.67193e-06	-1.9623e-06	0	-6.66039e-05	0.000539069	-1.75819e-07	-0.00498432	0.00740842	5.52365e-07	0.000651527	-4.67448e-05	0.000965515	-0.0196712	4.93323e-08	-0.000562639	0.000554317	-0.00188505	0.0226926	8.55933e-07	3.41086e-06	-1.18106e-06	-0.0397385	-3.74877e-08	-2.08899e-05	-0.000639976
158	-15.2268	-15.1196	-15.1165	-14.9859	-14.9945	-14.9952	-14.9344	-14.9159	199	0.099049	0.0931927	0.225499	0.223464	0.222387	0.270155	0.296468	158	-4.60423e-06	8.34898e-08	0	0.000938981	-1.64757e-06	0	1.311e-05	0.00048004	-1.4767e-07	-0.00465118	0.0078541	5.20802e-07	0.00072269	-3.9221e-05	0.00181295	-0.021254	4.65294e-08	-0.000445557	0.000465411	0.000746721	0.0313687	8.07847e-07	2.86283e-06	-1.05137e-06	-0.0388694	-3.14538e-08	-1.97163e-05	-0.000506801
161	-15.226	-15.121	-15.1187	-14.9858	-14.9963	-14.9959	-14.9346	-14.9139	203	0.0993528	0.0933843	0.225691	0.225786	0.226017	0.271814	0.293995	161	-4.34844e-06	7.44464e-08	0	0.00189868	-1.55604e-06	0	1.23776e-05	0.000284112	-1.4767e-07	-0.00477049	0.00747438	4.6454e-07	0.00072269	-3.30404e-05	3.64024e-05	-0.0201552	4.65294e-08	-0.0001759	0.000415134	0.00114288	0.0377995	7.63214e-07	2.4117e-06	-1.05137e-06	-0.0376181	-3.14538e-08	-1.75922e-05	-0.000548012
164	-15.2274	-15.1237	-15.1199	-14.9872	-14.9966	-14.9976	-14.9355	-14.9119	206	0.0986129	0.0926916	0.225034	0.225189	0.225844	0.270655	0.292444	164	-3.67382e-06	7.44464e-08	0	0.00416032	-1.47054e-06	0	0.000125692	0.000284112	-1.2476e-07	-0.00232901	0.00450832	4.39016e-07	0.000645863	-2.79145e-05	0.000190407	-0.0205778	4.65294e-08	-0.00103544	0.00065471	0.00102107	0.0366401	6.44807e-07	2.15532e-06	-9.39306e-07	-0.0311999	-3.14538e-08	-1.48629e-05	-0.00129314
168	-15.2285	-15.1246	-15.1223	-14.9868	-14.9977	-14.997	-14.9364	-14.9106	211	0.0997065	0.0946697	0.225185	0.22671	0.222378	0.271227	0.292275	168	-3.29239e-06	6.31108e-08	0	0.00372838	-1.31787e-06	0	0.000112642	0.000284112	-1.18089e-07	-0.000652959	0.00290752	3.93196e-07	0.000645863	-2.36641e-05	0.000304072	-0.0202815	4.65294e-08	-0.000877515	0.00141549	0.000819057	0.0273057	5.4646e-07	1.93038e-06	-8.88533e-07	-0.0275931	-2.8171e-08	5.12536e-05	-0.00207453
171	-15.2304	-15.1236	-15.1203	-14.9872	-15.0006	-14.9977	-14.9369	-14.9126	215	0.0974684	0.0954974	0.227266	0.226799	0.22084	0.269808	0.292591	171	-3.01838e-05	5.3661e-08	0	0.00443483	-1.24887e-06	0	0.000101097	0.000284112	-1.11906e-07	0.00171638	0.00422014	3.93196e-07	0.000389977	-2.2412e-05	0.00153307	-0.0217708	4.40933e-08	1.36376e-05	0.00208026	0.00181058	0.0181655	5.17849e-07	1.73252e-06	-8.41768e-07	-0.0261718	-2.6696e-08	4.35793e-05	-0.0017639
175	-15.2303	-15.1235	-15.1189	-14.9912	-15.0006	-14.9964	-14.9409	-14.9119	219	0.0970133	0.0942778	0.225962	0.224983	0.223235	0.269004	0.287291	175	-2.86279e-05	5.09092e-08	0	0.00518168	-1.1228e-06	0	8.62061e-05	0.000284112	-1.11906e-07	0.00138813	0.00404062	3.53603e-07	0.000389977	-1.81258e-05	-0.000950064	-0.0164808	3.96423e-08	1.29273e-05	0.00239294	0.00167324	0.00905274	4.65705e-07	1.73252e-06	-7.56582e-07	-0.0230012	-2.532e-08	4.13444e-05	-0.00158719
179	-15.2287	-15.1227	-15.1208	-14.9928	-15.003	-14.9978	-14.9415	-14.9133	223	0.0971228	0.0941744	0.22641	0.223649	0.224575	0.267997	0.285142	179	-2.57953e-05	4.58843e-08	0	0.00549524	-1.06609e-06	0	7.76761e-05	0.000269835	-1.00887e-07	0.00220747	0.00153598	3.35745e-07	0.000351483	-1.55158e-05	-0.00306557	-0.0129093	3.39156e-08	0.000673177	0.00252978	0.000471949	0.00477137	4.41944e-07	1.64546e-06	-6.47114e-07	-0.0198146	-2.16681e-08	3.72634e-05	-0.00286431
182	-15.2281	-15.1222	-15.1237	-14.992	-15.0056	-14.9989	-14.9397	-14.9126	228	0.0984438	0.0913216	0.224272	0.220925	0.221184	0.268075	0.28754	182	-2.21335e-05	4.36015e-08	0	0.00355345	-9.14758e-07	0	6.66497e-05	0.000243716	-9.10984e-08	0.0019938	0.00411251	3.18957e-07	-1.8545e-05	-1.4014e-05	-0.0031608	-0.0133991	3.22198e-08	0.000577617	0.00217067	-0.000568171	0.0036525	3.99063e-07	1.4858e-06	-6.15079e-07	-0.0170019	-2.16681e-08	3.19737e-05	-0.00199918
186	-15.2288	-15.1234	-15.1248	-14.9908	-15.0055	-14.9984	-14.9428	-14.9127	232	0.0977845	0.0918359	0.222243	0.220217	0.224007	0.268476	0.286798	186	-1.81114e-05	4.36015e-08	0	0.00305838	-7.87313e-07	0	0.000179941	0.000209656	-8.66545e-08	0.00210841	0.00591439	2.88525e-07	-1.8545e-05	-1.20585e-05	-0.00771703	-0.0122932	2.91384e-08	0.000549163	0.00021936	-0.000809582	0.000553815	3.60806e-07	1.2788e-06	-5.56114e-07	-0.0122053	-1.96057e-08	2.61635e-05	-0.00226597
190	-15.2309	-15.1238	-15.1275	-14.9912	-15.0069	-15.0009	-14.9423	-14.9139	237	0.0984198	0.092097	0.223569	0.220517	0.222557	0.268472	0.285392	190	-1.48788e-05	4.15053e-08	0	0.000647268	-7.13602e-07	0	0.000179941	0.000190026	-8.25084e-08	0.00212492	0.00796894	2.48998e-07	-1.8545e-05	-1.09321e-05	-0.00971755	-0.0113667	2.51345e-08	0.00101805	-0.000515225	-0.000665083	0.00211651	3.11228e-07	1.21702e-06	-4.56856e-07	-0.00766288	-1.96057e-08	2.14937e-05	-0.00203341
194	-15.2302	-15.1268	-15.1282	-14.9927	-15.0025	-15.0012	-14.9428	-14.9173	241	0.0976463	0.0945721	0.223424	0.220947	0.223858	0.268402	0.286218	194	-1.2877e-05	3.77082e-08	0	0.000559925	-6.17308e-07	0	0.000179941	0.000190026	-6.80393e-08	0.00212492	0.0115881	2.15398e-07	0.000348156	-9.92739e-06	-0.0117311	-0.0147611	2.28244e-08	0.00105658	-0.00209396	0.000149359	0.00494737	2.69418e-07	1.10466e-06	-4.14867e-07	-0.00725989	-1.69601e-08	2.14937e-05	-0.00167682
198	-15.2322	-15.1285	-15.1271	-14.9941	-15.0033	-15.0012	-14.9456	-14.9212	246	0.0960382	0.0947056	0.224006	0.218335	0.224097	0.2709	0.285862	198	-1.06576e-05	3.43128e-08	0	-0.00233084	-5.61346e-07	0	0.000117612	0.000190026	-5.90597e-08	0.00202609	0.0129446	1.86886e-07	0.000316806	-8.2164e-06	-0.012041	-0.0154815	1.97988e-08	0.00123315	-0.00258749	0.000123617	0.00393768	2.33704e-07	1.10466e-06	-3.77595e-07	-0.0137813	-1.61712e-08	1.95452e-05	-0.00121678
202	-15.2309	-15.1281	-15.1272	-14.9949	-15.003	-15.0019	-14.9458	-14.9226	251	0.0957884	0.0944585	0.224441	0.21822	0.224952	0.264768	0.287432	202	-9.70867e-06	3.27602e-08	0	-0.00093567	-5.35946e-07	0	0.000112241	0.000181388	-5.38473e-08	0.00130234	0.0135145	1.70319e-07	0.000459191	-6.82423e-06	-0.0111883	-0.0162686	1.80436e-08	0.002982	-0.00438067	-0.00123555	0.00371594	2.12986e-07	1.0549e-06	-3.44121e-07	-0.0212892	-1.4744e-08	1.78049e-05	-0.00104571
207	-15.2295	-15.1296	-15.1288	-14.9962	-15.0022	-15.0031	-14.947	-14.9245	256	0.0945034	0.094471	0.225917	0.219786	0.227528	0.260777	0.288987	207	-9.27717e-06	2.85892e-08	0	-0.00129149	-4.67612e-07	0	9.36167e-05	0.000165725	-4.69719e-08	0.00118988	0.0164146	1.5558e-07	0.000459191	-5.68716e-06	-0.0140932	-0.0158475	1.72488e-08	0.00288225	-0.00533905	-0.00465965	-0.00032223	1.85753e-07	1.00843e-06	-3.14081e-07	-0.0326046	-1.28615e-08	1.55412e-05	0.00148283
211	-15.2303	-15.129	-15.1287	-14.9954	-15.0017	-15.0016	-14.9462	-14.9261	261	0.0944704	0.0914842	0.227971	0.220618	0.22749	0.259356	0.289838	211	-8.48293e-06	2.50199e-08	0	-0.00108068	-4.47281e-07	0	8.18962e-05	0.000158551	-4.29675e-08	-0.00241681	0.0194916	1.36129e-07	0.000728208	-5.20027e-06	-0.0130654	-0.0119832	1.57846e-08	0.00252241	-0.00688693	-0.00466748	-0.00496583	1.77677e-07	1.00843e-06	-2.8742e-07	-0.0392239	-1.1765e-08	1.55412e-05	0.00129693
215	-15.2314	-15.1303	-15.1279	-14.9948	-15.0017	-15.0031	-14.9476	-14.9257	266	0.0943014	0.0916567	0.222826	0.219287	0.227262	0.258055	0.288102	215	-7.77337e-06	2.19473e-08	0	-0.000907105	-4.09788e-07	0	7.83964e-05	0.000158551	-4.11155e-08	-0.00658921	0.0187029	1.19412e-07	0.00066717	-4.76255e-06	-0.0143861	-0.0100585	1.57846e-08	0.00221137	-0.00689108	-0.00507847	-0.00468956	1.62847e-07	9.65514e-07	-2.52123e-07	-0.043564	-1.07789e-08	1.42385e-05	0.000771893
220	-15.2304	-15.1302	-15.1287	-14.9978	-15.0044	-15.0058	-14.9488	-14.9282	271	0.0959752	0.0896131	0.223467	0.21963	0.226621	0.258062	0.287757	220	-7.1299e-06	2.10252e-08	0	-0.000763707	-4.09788e-07	0	6.89361e-05	0.000139444	-3.77399e-08	-0.00651696	0.0202001	1.00535e-07	0.000662525	-4.18631e-06	-0.0139082	-0.00918153	1.32991e-08	0.00283255	-0.00964826	-0.0044343	-0.00409972	1.37103e-07	9.65514e-07	-2.12345e-07	-0.0477839	-9.07826e-09	1.36452e-05	0.000856569
225	-15.2291	-15.1307	-15.1297	-14.9979	-15.0077	-15.0045	-14.9497	-14.9311	276	0.0964955	0.0919353	0.223893	0.219294	0.22378	0.25835	0.289144	225	-6.28424e-06	2.10252e-08	0	-0.00176554	-3.61184e-07	0	6.08029e-05	0.000122992	-3.32637e-08	-0.00482721	0.0174158	9.63975e-08	0.000560112	-3.6924e-06	-0.0150377	-0.00523382	1.2227e-08	0.00270968	-0.0102074	-0.0030537	-0.00254553	1.20842e-07	9.25944e-07	-1.95192e-07	-0.0498513	-8.34498e-09	1.25475e-05	-0.00138809
229	-15.2289	-15.1306	-15.1324	-14.9992	-15.0095	-15.0055	-14.949	-14.9308	282	0.0958088	0.0911945	0.227809	0.218552	0.218383	0.256659	0.288554	229	-5.78864e-06	2.01808e-08	0	-0.00273853	-3.32643e-07	0	5.83312e-05	0.000118033	-2.93849e-08	-0.00241028	0.0154548	9.24947e-08	0.000560112	-3.39889e-06	-0.0173627	-0.00446356	1.12628e-08	0.00410325	-0.0111529	-0.00269899	-0.00126806	1.06769e-07	8.5234e-07	-1.87321e-07	-0.0468162	-7.37438e-09	1.20395e-05	-0.00130233
234	-15.2313	-15.1299	-15.1313	-14.9973	-15.0098	-15.0058	-14.9486	-14.9312	287	0.0939598	0.0914746	0.223257	0.217524	0.21727	0.254454	0.288137	234	-5.78864e-06	1.938e-08	0	-0.00349381	-2.82995e-07	0	5.38111e-05	0.000104548	-2.6015e-08	-0.00174533	0.0138876	8.52994e-08	0.000537973	-3.13499e-06	-0.0200038	-0.00326302	1.03866e-08	0.00352453	-0.00969861	0.00159918	-0.00571578	9.85116e-08	8.5234e-07	-1.72778e-07	-0.0435458	-6.79959e-09	1.0664e-05	-0.00195448
239	-15.2318	-15.131	-15.1326	-14.9972	-15.0098	-15.0063	-14.9482	-14.932	293	0.0928516	0.0917468	0.22701	0.217619	0.21726	0.25407	0.286951	239	-5.3469e-06	1.72072e-08	0	-0.00324052	-2.61482e-07	0	5.17009e-05	0.000104548	-2.50067e-08	-0.00278863	0.0128444	7.2755e-08	0.000537973	-2.78352e-06	-0.0207437	-0.00366455	9.591e-09	0.00270196	-0.00989004	0.00350273	-0.00765268	8.40242e-08	6.98923e-07	-1.47461e-07	-0.0364237	-6.79959e-09	9.85492e-06	-0.00152882
244	-15.2305	-15.1328	-15.1328	-14.9978	-15.01	-15.0042	-14.9477	-14.9322	299	0.0898187	0.0884729	0.224943	0.218072	0.216998	0.256405	0.287748	244	-4.57681e-06	1.65454e-08	0	-0.0034862	-2.23822e-07	0	4.972e-05	9.66758e-05	-2.14018e-08	-0.000649887	0.0125392	7.2755e-08	0.000537973	-2.38226e-06	-0.0183035	0.00191935	8.87418e-09	0.00356341	-0.00839128	0.00790742	-0.00604783	7.47427e-08	6.72247e-07	-1.31213e-07	-0.0318507	-6.29138e-09	8.76901e-06	-0.00102006
249	-15.2296	-15.1328	-15.1337	-15.0003	-15.0097	-15.0036	-14.9516	-14.9335	304	0.0893132	0.090403	0.2237	0.219467	0.218421	0.256238	0.286271	249	-4.08096e-06	1.59257e-08	0	-0.00319591	-2.07369e-07	0	4.60586e-05	8.95435e-05	-1.90832e-08	-0.000467934	0.0111863	6.7417e-08	0.0004799	-2.04432e-06	-0.0159064	0.00281779	7.91162e-09	0.00422379	-0.00808521	0.00963041	-0.0064239	7.19538e-08	6.47163e-07	-1.21586e-07	-0.0314016	-5.82807e-09	7.819e-06	-0.00133435
255	-15.2331	-15.1339	-15.1346	-15.0009	-15.0092	-15.0025	-14.9567	-14.9314	310	0.0899745	0.0886312	0.223927	0.217595	0.220955	0.253771	0.28736	255	-3.78639e-06	1.5338e-08	0	-0.00255369	-1.78489e-07	0	4.11687e-05	8.00368e-05	-1.52484e-08	0.00049372	0.00978462	6.25771e-08	0.000299189	-1.82804e-06	-0.0133786	0.00838652	7.07362e-09	0.00428832	-0.0042435	0.00956854	-0.0101233	6.67881e-08	5.56955e-07	-1.12825e-07	-0.0269802	-4.83534e-09	7.25362e-06	-0.00296496
260	-15.2331	-15.1338	-15.1362	-15.0006	-15.0072	-15.0021	-14.9571	-14.931	316	0.0882407	0.0894529	0.224892	0.218143	0.221587	0.253995	0.286208	260	-3.39231e-06	1.47863e-08	0	-0.00204609	-1.59955e-07	0	3.55666e-05	7.43923e-05	-1.36668e-08	-0.000599242	0.00948028	5.81794e-08	0.000299189	-1.82804e-06	-0.0119137	0.00876962	6.5721e-09	0.00267564	-0.00382899	0.010038	-0.0103253	5.98207e-08	5.17537e-07	-1.08737e-07	-0.0149333	-4.49552e-09	7.25362e-06	-0.00233998
265	-15.2346	-15.1339	-15.1352	-14.9999	-15.0099	-15.0018	-14.9594	-14.9314	323	0.0880108	0.0894593	0.225674	0.221549	0.223103	0.250536	0.284861	265	-3.04604e-06	1.42638e-08	0	-0.00194698	-1.54302e-07	0	3.43098e-05	7.17449e-05	-1.22718e-08	-0.00209944	0.010112	5.22204e-08	0.000288691	-1.70179e-06	-0.00837794	0.00464156	5.69051e-09	0.00175589	-0.00194357	0.0108148	-0.00848428	5.56821e-08	5.17537e-07	-9.41631e-08	-0.00627976	-4.03612e-09	6.99821e-06	-0.00208081
271	-15.2352	-15.1331	-15.1372	-14.9997	-15.0092	-15.0032	-14.9595	-14.9317	329	0.0876145	0.0915988	0.225187	0.21943	0.22208	0.248676	0.284146	271	-2.64449e-06	1.32971e-08	0	-0.00254909	-1.29391e-07	0	3.19685e-05	6.68822e-05	-1.18427e-08	-0.00637852	0.00828876	4.53704e-08	0.000503759	-1.53003e-06	-0.00664843	0.00200003	5.11616e-09	0.00147222	0.00110431	0.00784566	-0.00289577	5.0087e-08	4.82519e-07	-8.47226e-08	-0.00231984	-3.63191e-09	6.52308e-06	-0.00152899
277	-15.2334	-15.1347	-15.1371	-14.9997	-15.0095	-15.0075	-14.9591	-14.9318	335	0.0888953	0.0919864	0.222799	0.217831	0.220778	0.249783	0.286245	277	-2.55515e-06	1.28478e-08	0	-0.00308683	-1.05167e-07	0	2.88229e-05	5.43612e-05	-1.14439e-08	-0.0108825	0.00904723	4.38219e-08	0.000438795	-1.47763e-06	-0.00540378	-0.00488673	4.94095e-09	0.00154389	0.00303087	0.00625785	0.00380159	4.36434e-08	4.35041e-07	-7.63679e-08	-0.0119438	-3.16203e-09	5.87981e-06	-0.000509914
282	-15.2342	-15.1356	-15.1375	-15.0016	-15.0103	-15.0105	-14.9609	-14.932	342	0.0890409	0.0908862	0.223886	0.216769	0.218888	0.246815	0.286651	282	-2.46941e-06	1.12172e-08	0	-0.00328196	-9.82731e-08	0	2.88229e-05	5.2537e-05	-9.99497e-09	-0.012449	0.00805542	4.09349e-08	0.000520973	-1.42838e-06	-0.0055691	-0.00680974	4.94095e-09	0.00323339	0.00456418	0.00513063	0.00758049	3.94093e-08	3.9288e-07	-7.13861e-08	-0.0261543	-2.95474e-09	5.49435e-06	-0.000648748
288	-15.2322	-15.1366	-15.1366	-15.0035	-15.0111	-15.0124	-14.9625	-14.9331	349	0.0920532	0.0868403	0.220864	0.216452	0.221093	0.247495	0.286053	288	-2.31115e-06	1.01519e-08	0	-0.00236017	-8.32122e-08	0	2.78779e-05	5.2537e-05	-9.04369e-09	-0.0154178	0.00798369	3.96059e-08	0.000441082	-1.38155e-06	-0.00735292	-0.00855727	4.77842e-09	0.00437116	0.000976482	0.00439697	0.00213615	3.56625e-08	3.9288e-07	-6.25018e-08	-0.0409315	-2.95474e-09	4.97199e-06	0.000159931
294	-15.233	-15.1388	-15.1362	-15.0031	-15.0105	-15.0116	-14.9616	-14.9337	356	0.0904448	0.0892279	0.219821	0.217745	0.222393	0.250426	0.288086	294	-2.16491e-06	9.82757e-09	0	-0.00129823	-7.54726e-08	0	2.69786e-05	4.9218e-05	-8.75567e-09	-0.0133504	0.00814585	3.59184e-08	0.000387276	-1.29427e-06	-0.0077193	-0.00764964	4.47654e-09	0.00227231	0.00179549	0.00607094	-0.00988491	3.33988e-08	3.80165e-07	-5.48422e-08	-0.0534363	-2.51007e-09	4.36407e-06	0.000487173
301	-15.2363	-15.1402	-15.1379	-15.0046	-15.01	-15.0104	-14.9617	-14.9337	363	0.091757	0.0896233	0.21773	0.216668	0.224297	0.248264	0.287119	301	-1.90556e-06	9.22106e-09	0	-0.000364941	-6.64038e-08	0	2.61381e-05	4.61617e-05	-8.21113e-09	-0.0124162	0.0103575	3.16282e-08	0.000229682	-1.21427e-06	-0.00649646	-0.00585445	4.06775e-09	0.000519616	0.00422224	0.00520633	-0.0174111	2.94096e-08	3.68285e-07	-4.52607e-08	-0.0603892	-2.35444e-09	4.22769e-06	-0.000229955
307	-15.2361	-15.1412	-15.1391	-15.0035	-15.0092	-15.0096	-14.9639	-14.9337	370	0.092342	0.0891023	0.220991	0.215858	0.225823	0.249224	0.28648	307	-1.79062e-06	8.39333e-09	0	-0.000342929	-6.04785e-08	0	2.53339e-05	4.20056e-05	-7.24408e-09	-0.00918818	0.0127939	2.70446e-08	0.000202611	-1.1408e-06	-0.00680036	-0.00485198	3.47825e-09	0.00156115	0.00559038	0.00409272	-0.0180377	2.51427e-08	3.68285e-07	-4.25098e-08	-0.0562672	-2.07694e-09	3.73124e-06	-0.000606861
313	-15.2357	-15.1416	-15.1387	-15.0031	-15.0107	-15.009	-14.9637	-14.9337	377	0.0880668	0.0884351	0.220411	0.218216	0.221239	0.249745	0.284832	313	-1.73619e-06	7.19637e-09	0	-0.00013933	-5.86402e-08	0	2.3102e-05	3.71618e-05	-6.60402e-09	-0.0104127	0.0156123	2.39215e-08	0.000173782	-1.00868e-06	-0.00543727	-0.00469086	3.27094e-09	0.000876894	0.00555834	0.00364674	-0.018131	2.09097e-08	3.68285e-07	-3.8772e-08	-0.0452606	-1.83692e-09	3.40349e-06	-0.00272857
320	-15.2362	-15.1427	-15.1394	-15.0024	-15.0104	-15.0091	-14.9655	-14.9352	384	0.0867469	0.0892167	0.222848	0.217095	0.221833	0.249166	0.283608	320	-1.58617e-06	6.57454e-09	0	0.000701703	-5.35586e-08	0	2.17532e-05	3.49795e-05	-6.03503e-09	-0.0108622	0.0167628	1.99642e-08	0.000168579	-9.2169e-07	-0.00451408	-0.00499574	2.81281e-09	-5.224e-05	0.0045016	0.00450707	-0.0151607	1.90978e-08	3.68285e-07	-3.6505e-08	-0.0293736	-1.62825e-09	2.9284e-06	-0.00667484
327	-15.2364	-15.1426	-15.1387	-15.0024	-15.0102	-15.0086	-14.9678	-14.9359	392	0.0890768	0.0887115	0.218489	0.215874	0.220086	0.24585	0.284575	327	-1.53965e-06	6.0166e-09	0	0.00119953	-5.05074e-08	0	2.05051e-05	3.49795e-05	-5.20599e-09	-0.00788891	0.0179065	1.82716e-08	0.0001543	-7.95424e-07	-0.00480313	-0.00451142	2.57568e-09	-0.00148988	0.00500555	0.00366001	-0.00707181	1.6972e-08	0.00146971	-3.54407e-08	-0.018693	-1.58119e-09	2.52789e-06	-0.0054327
334	-15.2367	-15.142	-15.1389	-15.0051	-15.011	-15.0098	-14.9683	-14.9365	399	0.0873566	0.0877347	0.21777	0.215069	0.220611	0.248153	0.28193	334	-1.45268e-06	5.36013e-09	0	0.0020361	-4.49889e-08	0	1.99226e-05	3.30092e-05	-4.77478e-09	-0.00374652	0.0158342	1.53611e-08	0.000126036	-7.08516e-07	-0.0065254	-0.00242998	2.29522e-09	-0.00098195	0.00346397	0.00804759	0.00566054	1.46857e-08	0.00134306	-3.15765e-08	-0.0213535	-1.53576e-09	2.25169e-06	-0.00403733
341	-15.2375	-15.142	-15.1399	-15.0057	-15.0117	-15.0115	-14.9692	-14.9368	407	0.0875537	0.0895827	0.216235	0.215547	0.221729	0.248602	0.282955	341	-1.26112e-06	4.92456e-09	0	0.00262733	-4.13364e-08	0	1.77853e-05	3.30092e-05	-4.51175e-09	-0.00302375	0.0157022	1.29587e-08	0.000103363	-6.50838e-07	-0.00669969	-0.00123164	2.23093e-09	-0.000677909	0.00255249	0.00847474	0.0136983	1.2748e-08	0.000365412	-2.66467e-08	-0.0204271	-1.37177e-09	2.06855e-06	-0.00323089
348	-15.2389	-15.1413	-15.1412	-15.0082	-15.013	-15.0113	-14.9691	-14.9367	415	0.0883066	0.0888071	0.215426	0.216239	0.218574	0.250597	0.284799	348	-1.22656e-06	4.52973e-09	0	0.00081832	-3.90994e-08	0	1.59099e-05	3.12324e-05	-3.92754e-09	-0.00833419	0.0121029	1.09691e-08	9.77917e-05	-5.66476e-07	-0.00530868	-0.000380764	1.88812e-09	0.000881883	0.00294462	0.0087949	0.0254489	1.10948e-08	0.000365412	-2.38443e-08	-0.0172404	-1.19414e-09	1.903e-06	-0.00308543
355	-15.2396	-15.1419	-15.1389	-15.01	-15.0114	-15.0115	-14.9681	-14.9356	423	0.088793	0.0872057	0.215728	0.217393	0.218466	0.248649	0.284188	355	-1.07017e-06	3.95157e-09	0	0.00175421	-3.50667e-08	0	1.54787e-05	2.87829e-05	-3.61951e-09	-0.0110909	0.011083	9.83633e-09	7.28108e-06	-5.66476e-07	-0.00377368	-0.000906697	1.60297e-09	0.00247035	0.00584044	0.00787762	0.0328285	9.68227e-09	0.000365412	-2.02462e-08	-0.0146078	-1.10048e-09	1.75362e-06	-0.00227765
362	-15.2376	-15.1415	-15.1394	-15.0105	-15.0119	-15.0097	-14.9691	-14.9357	432	0.0911418	0.0853644	0.215686	0.217174	0.217614	0.247607	0.281311	362	-9.36171e-07	3.55199e-09	0	0.00188247	-3.32454e-08	0	1.46779e-05	2.65565e-05	-3.08364e-09	-0.0114413	0.00990706	9.32542e-09	4.029e-05	-5.09087e-07	-0.00515578	-0.00231886	1.40276e-09	0.00447177	0.00610329	0.0053032	0.0338348	8.70134e-09	-0.00154418	-1.86801e-08	-0.0238198	-9.62896e-10	1.66194e-06	-0.00125699
370	-15.2371	-15.1429	-15.1399	-15.0089	-15.0132	-15.0094	-14.9696	-14.9375	440	0.0897926	0.085347	0.215235	0.216147	0.219723	0.246578	0.279831	370	-8.42801e-07	2.9566e-09	0	0.000749879	-2.84009e-08	0	1.35673e-05	2.45387e-05	-2.56605e-09	-0.0100718	0.00829915	9.08258e-09	-7.36464e-05	-4.70633e-07	-0.00721831	-0.00620505	1.26277e-09	0.00593639	0.00516204	0.00110515	0.0266808	8.70134e-09	-0.00414001	-1.63836e-08	-0.0402545	-8.22528e-10	1.61899e-06	-0.000603793
378	-15.2371	-15.1454	-15.1401	-15.0086	-15.0142	-15.0088	-14.9687	-14.9389	449	0.08774	0.0842806	0.215092	0.215308	0.219415	0.243876	0.279788	378	-7.4138e-07	2.6003e-09	0	0.00090246	-2.69757e-08	0	1.28865e-05	2.3919e-05	-2.25667e-09	-0.00574201	0.00896932	7.78733e-09	-7.17628e-05	-4.24696e-07	-0.00845634	-0.00994869	1.08226e-09	0.00647294	0.00619832	-0.00206713	0.0219894	7.45998e-09	-0.00374105	-1.40416e-08	-0.0507592	-7.61473e-10	1.61899e-06	0.000715068
386	-15.2378	-15.1447	-15.1385	-15.0081	-15.0147	-15.0098	-14.9695	-14.9413	458	0.0902646	0.0864299	0.214585	0.215468	0.218645	0.24501	0.283106	386	-6.87374e-07	2.53609e-09	0	0.000960908	-2.5017e-08	0	1.10767e-05	2.3919e-05	-2.09214e-09	-0.00552437	0.00752607	7.04534e-09	-6.48925e-05	-3.65259e-07	-0.00715448	-0.0116161	1.00336e-09	0.00589286	0.00607232	-0.00229382	0.0150391	6.74405e-09	0.00132808	-1.30196e-08	-0.0471634	-7.23875e-10	1.46446e-06	-0.000628971
394	-15.2397	-15.1441	-15.1402	-15.0102	-15.0153	-15.01	-14.9716	-14.9412	467	0.0903876	0.0882163	0.213277	0.215611	0.21911	0.246763	0.281895	394	-6.22952e-07	2.41462e-09	0	0.00176168	-2.2118e-08	0	1.02864e-05	2.22044e-05	-1.94252e-09	-0.00595482	0.00502727	6.54468e-09	-5.59631e-05	-3.07391e-07	-0.0066038	-0.0108666	8.86927e-10	0.00291836	0.00507447	-0.00252866	0.0131436	5.95929e-09	0.00678233	-1.18008e-08	-0.033509	-6.39758e-10	1.35981e-06	-0.00102657
402	-15.2399	-15.1444	-15.1409	-15.0104	-15.0162	-15.0111	-14.9711	-14.9423	476	0.0901204	0.090204	0.214486	0.215878	0.219995	0.245817	0.281732	402	-5.65509e-07	2.13977e-09	0	0.00301843	-1.9127e-08	0	9.56227e-06	2.11571e-05	-1.7634e-09	-0.00886374	0.00468289	5.6613e-09	-5.07967e-05	-2.6587e-07	-0.00611658	-0.00956054	8.25166e-10	0.00175556	0.00426221	-0.00249241	0.016043	5.67823e-09	0.0127811	-1.04551e-08	-0.0276884	-6.09478e-10	1.26475e-06	-0.00131268
411	-15.2398	-15.1435	-15.1417	-15.0122	-15.0148	-15.0132	-14.9707	-14.943	485	0.0909842	0.0921836	0.212827	0.215411	0.216712	0.247674	0.279862	411	-4.6774e-07	1.99259e-09	0	0.00415363	-1.73972e-08	0	9.3404e-06	1.83487e-05	-1.60401e-09	-0.00540358	0.00423553	5.02812e-09	-0.000103276	-2.36095e-07	-0.0066194	-0.00979487	7.68624e-10	0.000361894	0.00244946	-0.00381418	0.0290872	4.80998e-09	0.0117571	-9.06731e-09	-0.0349397	-5.28547e-10	1.20634e-06	-0.000420802
419	-15.2399	-15.145	-15.1432	-15.0128	-15.0146	-15.0138	-14.971	-14.9422	494	0.0912293	0.0894522	0.213078	0.215365	0.21509	0.246965	0.280026	419	-4.36264e-07	1.77403e-09	0	0.0035854	-1.54873e-08	0	8.51067e-06	1.55937e-05	-1.42854e-09	-0.00309772	0.00364003	4.80011e-09	-9.86197e-05	-2.20219e-07	-0.00749489	-0.0080991	7.0042e-10	-0.000601305	0.00101058	-0.0075371	0.0319743	4.38505e-09	0.00498155	-7.88974e-09	-0.0358499	-5.04579e-10	1.15132e-06	0.000503496
428	-15.2398	-15.1453	-15.1441	-15.0133	-15.0141	-15.0145	-14.9724	-14.9432	504	0.0894376	0.0887975	0.214916	0.215098	0.214526	0.249616	0.279723	428	-3.89358e-07	1.6951e-09	0	0.00300321	-1.29057e-08	0	7.42108e-06	1.4903e-05	-1.33431e-09	-0.00732229	0.00399925	4.58679e-09	-8.79843e-05	-1.79396e-07	-0.00808686	-0.0154367	6.5425e-10	0.000810909	3.77984e-05	-0.00689641	0.0219721	4.0021e-09	-0.00647395	-6.42718e-09	-0.0252201	-4.60609e-10	1.10044e-06	0.00154166
437	-15.2399	-15.1457	-15.1456	-15.0122	-15.0139	-15.0154	-14.9738	-14.9426	514	0.0902169	0.0910308	0.213172	0.214447	0.213991	0.249176	0.283409	437	-3.25664e-07	1.45017e-09	0	0.00173631	-1.18033e-08	0	6.78546e-06	1.39397e-05	-1.22039e-09	-0.0131426	0.00365757	3.83682e-09	-8.23014e-05	-1.67801e-07	-0.00850092	-0.0172586	6.2562e-10	-0.000434068	0.00122198	-0.00658324	0.0234356	3.50181e-09	-0.00584376	-5.49684e-09	-0.0261493	-4.02929e-10	1.00694e-06	0.00158205
446	-15.2395	-15.1463	-15.145	-15.0134	-15.0154	-15.0155	-14.9753	-14.943	524	0.0891368	0.0913219	0.213335	0.213776	0.214132	0.248808	0.285088	446	-2.91869e-07	1.35803e-09	0	9.10997e-05	-1.10501e-08	0	5.95111e-06	1.30521e-05	-1.1181e-09	-0.00886539	0.00557027	3.36456e-09	-7.87807e-05	-1.47175e-07	-0.00710826	-0.0154065	5.48615e-10	-0.0016458	0.00078636	-0.00653607	0.0159828	3.00445e-09	0.00152629	-4.82024e-09	-0.0323916	-3.53283e-10	9.63912e-07	0.000118902
456	-15.2387	-15.1453	-15.1453	-15.0142	-15.0151	-15.0153	-14.9746	-14.9406	534	0.0896352	0.0875567	0.213175	0.213397	0.215647	0.247381	0.281782	456	-2.62208e-07	1.30097e-09	0	0.000449688	-1.03582e-08	0	5.46207e-06	1.30521e-05	-1.00448e-09	-0.00681361	0.00477171	3.08806e-09	-7.39024e-05	-1.38017e-07	-0.00621674	-0.0112851	5.03368e-10	-0.00360172	-0.000987223	-0.00791609	0.00564947	2.64182e-09	0.0093893	-4.06018e-09	-0.0304252	-3.0413e-10	8.84456e-07	0.000879629
465	-15.2392	-15.1453	-15.1426	-15.0152	-15.0151	-15.0147	-14.975	-14.9417	545	0.088982	0.0884323	0.213039	0.216251	0.21502	0.248631	0.280254	465	-2.46191e-07	1.19574e-09	0	0.0021639	-9.93375e-09	0	5.12797e-06	1.25183e-05	-9.43372e-10	-0.00591126	0.00435561	2.72172e-09	-6.65269e-05	-1.29626e-07	-0.00516546	-0.0110252	4.72787e-10	-0.00290223	-0.000746746	-0.00930737	0.0201041	2.37806e-09	0.00530481	-3.73242e-09	-0.0348069	-2.79653e-10	8.30321e-07	0.00114853
475	-15.2406	-15.1467	-15.1429	-15.0148	-15.0153	-15.0145	-14.9748	-14.9416	556	0.0880699	0.0901928	0.21474	0.218941	0.218278	0.247673	0.281164	475	-2.13201e-07	1.12444e-09	0	0.00257415	-8.96174e-09	0	4.82057e-06	1.15238e-05	-9.43372e-10	-0.0033452	0.00460034	2.55834e-09	-6.38417e-05	-1.2184e-07	-0.00459338	-0.0133273	4.09155e-10	-0.00200281	-0.000774377	-0.0101448	0.0164431	2.19026e-09	0.00494424	-3.36849e-09	-0.029703	-2.47204e-10	6.89684e-07	0.000713198
485	-15.2399	-15.1459	-15.1425	-15.0153	-15.016	-15.0155	-14.9729	-14.9435	566	0.0889313	0.088338	0.2141	0.219202	0.217994	0.249586	0.280518	485	-1.85107e-07	9.96317e-10	0	0.0025133	-7.93768e-09	0	4.44579e-06	1.08501e-05	-8.52766e-10	-0.00156122	0.00404551	2.35963e-09	-6.13236e-05	-1.10174e-07	-0.00440524	-0.0121732	3.77406e-10	-0.000867741	-0.00119628	-0.00968392	0.00956835	2.02063e-09	0.00316888	-3.17052e-09	-0.0233	-2.23489e-10	6.35881e-07	0.0010233
495	-15.2396	-15.1464	-15.1435	-15.0153	-15.0156	-15.0164	-14.9741	-14.9431	577	0.0881051	0.0890832	0.214143	0.215791	0.21768	0.250575	0.281041	495	-1.71104e-07	9.20477e-10	0	0.00209907	-7.04732e-09	0	3.94865e-06	1.0639e-05	-8.19586e-10	-0.00182374	0.00281646	2.09561e-09	-0.000102875	-9.78502e-08	-0.00540251	-0.00599934	3.41774e-10	-0.000610908	-0.00191376	-0.00523204	0.0062857	1.75873e-09	-0.0033932	-2.9887e-09	-0.0195536	-1.90744e-10	6.2351e-07	0.00186707
505	-15.2408	-15.1462	-15.143	-15.0136	-15.0159	-15.0171	-14.9728	-14.9425	589	0.0874629	0.0901179	0.21296	0.215995	0.215224	0.251085	0.280213	505	-1.52349e-07	8.35525e-10	0	0.00277723	-6.52039e-09	0	3.58342e-06	1.00377e-05	-7.15553e-10	0.00517432	0.00268319	1.939e-09	-9.89604e-05	-8.71049e-08	-0.00782316	-0.00869003	2.98325e-10	0.00182688	-0.00203325	-0.00288076	0.0110373	1.62735e-09	-0.00417729	-2.60875e-09	-0.0228317	-1.87104e-10	5.88446e-07	0.000329962
516	-15.2408	-15.1458	-15.144	-15.0162	-15.0156	-15.0185	-14.9728	-14.9443	600	0.089276	0.08819	0.214014	0.215841	0.214311	0.247524	0.280928	516	-1.41182e-07	7.455e-10	0	0.00325186	-5.92973e-09	0	3.1371e-06	9.12843e-06	-6.14588e-10	0.00451313	0.00323074	1.73033e-09	-8.82788e-05	-7.92343e-08	-0.00659464	-0.0119603	2.56269e-10	0.00397982	-0.00208103	-0.00244583	0.0111759	1.45233e-09	-0.000787317	-2.15667e-09	-0.0213277	-1.70143e-10	4.95844e-07	0.000113822
527	-15.2418	-15.1462	-15.1435	-15.0161	-15.0158	-15.0184	-14.9737	-14.9451	612	0.0882538	0.0900223	0.213226	0.215798	0.215685	0.249058	0.28147	527	-1.31034e-07	6.42332e-10	0	0.00422134	-5.50406e-09	0	2.80554e-06	8.79254e-06	-5.81253e-10	0.00254972	0.00528948	1.54729e-09	-7.60383e-05	-7.21845e-08	-0.00382553	-0.00974488	2.29231e-10	0.00498892	-0.00107363	-0.00171213	0.00995527	1.22804e-09	0.010193	-1.89308e-09	-0.0158658	-1.57885e-10	4.6009e-07	7.64426e-05
538	-15.2424	-15.1461	-15.1443	-15.0158	-15.0163	-15.0174	-14.9737	-14.9468	624	0.0902077	0.0889069	0.213458	0.21571	0.218532	0.246125	0.281877	538	-1.19602e-07	5.55061e-10	0	0.00445722	-5.1166e-09	0	2.6077e-06	8.47713e-06	-5.30776e-10	0.00254975	0.0068168	1.31328e-09	-6.93956e-05	-6.83389e-08	-0.00461848	-0.00878343	1.94498e-10	0.00473804	0.000466818	-0.00164913	0.00518242	1.08099e-09	0.014305	-1.69714e-09	-0.020876	-1.46776e-10	4.12468e-07	0.000110748
549	-15.2417	-15.1467	-15.144	-15.016	-15.0153	-15.0183	-14.9735	-14.9464	636	0.0884726	0.0895078	0.212254	0.214907	0.21813	0.242501	0.282073	549	-1.09386e-07	4.89632e-10	0	0.00414622	-4.76416e-09	0	2.38495e-06	7.88994e-06	-4.6848e-10	0.0036097	0.00668333	1.17931e-09	-6.23245e-05	-6.13873e-08	-0.00638753	-0.00899013	1.6861e-10	0.00134248	0.000928589	-0.00212715	0.00324797	1.00608e-09	0.00888055	-1.52445e-09	-0.0212077	-1.3911e-10	3.70416e-07	0.00130401
561	-15.2415	-15.148	-15.1454	-15.0185	-15.0153	-15.0182	-14.9733	-14.9456	649	0.0890131	0.090221	0.210813	0.213765	0.216623	0.243946	0.282209	561	-1.01947e-07	4.48578e-10	0	0.00232253	-4.0694e-09	0	2.10977e-06	7.48517e-06	-4.21515e-10	0.00432351	0.00514201	1.13886e-09	-5.41811e-05	-5.06302e-08	-0.00745319	-0.00767388	1.491e-10	-0.00172665	0.00111836	-0.00373335	-0.00262432	9.21693e-10	0.00571583	-1.34826e-09	-0.0164591	-1.25207e-10	3.33548e-07	0.0041213
573	-15.242	-15.149	-15.1444	-15.0176	-15.0165	-15.0184	-14.9756	-14.948	661	0.0895148	0.090742	0.213427	0.21454	0.218466	0.243669	0.281763	573	-9.35846e-08	4.11683e-10	0	0.00169779	-3.86425e-09	0	1.8389e-06	7.35894e-06	-3.80312e-10	0.00433086	0.00334091	1.08135e-09	-2.33821e-05	-4.41274e-08	-0.00826309	-0.00771404	1.34518e-10	-0.00502914	0.000351772	-0.00202054	-0.0133969	8.17357e-10	0.00708211	-1.21651e-09	-0.012027	-1.11014e-10	2.95869e-07	0.00418432
585	-15.2415	-15.1498	-15.1456	-15.0168	-15.0171	-15.019	-14.9779	-14.9478	674	0.0924014	0.0913341	0.215812	0.214338	0.217622	0.247746	0.280489	585	-8.60608e-08	3.59725e-10	0	-0.00106532	-3.49366e-09	0	1.52802e-06	6.76579e-06	-3.67667e-10	0.00291838	0.00140204	9.45223e-10	-2.11307e-05	-3.92262e-08	-0.0095411	-0.00829539	1.21624e-10	-0.00429398	-0.000256384	-0.000824293	-0.0147399	7.14403e-10	0.00480779	-1.17613e-09	-0.010014	-9.70443e-11	2.67457e-07	0.00296709
597	-15.2408	-15.1482	-15.1471	-15.0174	-15.0166	-15.0184	-14.9802	-14.9479	688	0.09351	0.0912502	0.214093	0.216042	0.218885	0.245402	0.281156	597	-7.54376e-08	3.25849e-10	0	-0.00364626	-3.37978e-09	0	1.38416e-06	6.23214e-06	-3.5574e-10	0.00306204	0.00315587	8.55954e-10	-1.88326e-05	-3.4961e-08	-0.0100399	-0.00655583	1.08364e-10	-0.00412867	-0.00151983	0.000736213	0.0014381	6.79859e-10	0.00354668	-1.1195e-09	-0.00949564	-8.64713e-11	2.42256e-07	0.00202862
609	-15.2406	-15.1482	-15.1471	-15.0181	-15.0159	-15.0188	-14.9805	-14.9467	701	0.092801	0.0891279	0.213121	0.21571	0.219739	0.245797	0.281042	609	-6.62757e-08	2.90967e-10	0	-0.00400754	-3.01806e-09	0	1.21621e-06	6.03367e-06	-3.38936e-10	0.00481537	0.00303581	7.40101e-10	-1.88326e-05	-3.33061e-08	-0.00940031	-0.0103914	9.99494e-11	-0.00333896	-0.00216683	0.0018328	0.0160433	5.97243e-10	0.00195569	-9.8364e-10	-0.00918766	-7.59733e-11	2.27066e-07	0.00275066
622	-15.2429	-15.1494	-15.1481	-15.018	-15.0169	-15.0183	-14.9814	-14.9472	715	0.0931092	0.0903258	0.209554	0.215923	0.217112	0.245778	0.279316	622	-5.93207e-08	2.4058e-10	0	-0.00319848	-2.65893e-09	0	1.07139e-06	5.23212e-06	-3.03413e-10	0.00343839	0.00249008	6.51886e-10	-1.73983e-05	-3.17564e-08	-0.00785571	-0.00994449	9.37839e-11	-0.0051104	-0.00305417	0.00238158	0.0220399	5.34567e-10	0.00433719	-8.5301e-10	-0.00649716	-7.24364e-11	2.00047e-07	0.0022365
635	-15.2429	-15.1485	-15.1479	-15.0187	-15.0179	-15.0167	-14.9813	-14.9463	729	0.0935526	0.0907867	0.209498	0.216729	0.218185	0.244485	0.278837	635	-5.84123e-08	2.15794e-10	0	-0.00142696	-2.34825e-09	0	9.31622e-07	4.91679e-06	-2.63775e-10	-0.000507938	0.00374334	6.22214e-10	-1.63521e-05	-2.8056e-08	-0.00576942	-0.00855036	8.9543e-11	-0.00560547	-0.00295401	0.00201142	0.00871742	4.79575e-10	0.00768261	-8.01849e-10	-0.00309776	-6.60081e-11	1.88026e-07	2.95703e-05
649	-15.2427	-15.1483	-15.1469	-15.0195	-15.0179	-15.0168	-14.98	-14.9466	743	0.0918039	0.0913973	0.207765	0.215855	0.216288	0.24455	0.278218	649	-5.33324e-08	1.94042e-10	0	-0.000321396	-2.14388e-09	0	8.24698e-07	4.48794e-06	-2.30074e-10	-8.85591e-05	0.00509746	5.76616e-10	-1.51615e-05	-2.56007e-08	-0.00603141	-0.00646649	8.0504e-11	-0.00478096	-0.000863349	0.0038622	0.0118144	4.11775e-10	0.00717014	-7.10015e-10	-0.00499024	-5.75441e-11	1.76883e-07	-0.000684823
662	-15.2431	-15.1476	-15.1461	-15.0187	-15.0179	-15.0178	-14.9803	-14.9479	758	0.0911812	0.0899764	0.209552	0.218185	0.218651	0.243514	0.278426	662	-4.73474e-08	1.80108e-10	0	-0.000865021	-1.93162e-09	0	7.42996e-07	4.22784e-06	-2.01203e-10	0.000436938	0.00638129	5.35269e-10	-1.28698e-05	-2.20608e-08	-0.00422837	-0.00452991	7.58416e-11	-0.00504539	0.000500641	0.00548359	0.00990438	3.65469e-10	0.00782208	-6.58985e-10	-0.00484126	-5.10854e-11	1.74285e-07	-0.000300818
676	-15.2438	-15.1475	-15.1456	-15.0195	-15.0192	-15.019	-14.98	-14.9485	772	0.0903169	0.0925243	0.210539	0.215258	0.219421	0.244192	0.278672	676	-4.53039e-08	1.5558e-10	0	-0.000487729	-1.79545e-09	0	6.41988e-07	3.76228e-06	-1.84304e-10	-0.00322375	0.00738016	5.04874e-10	-1.2314e-05	-2.02115e-08	-0.00245201	-0.00366226	6.74771e-11	-0.00363739	0.00456462	0.00626887	0.000765105	3.25273e-10	0.00424363	-5.77759e-10	-0.00215479	-4.74923e-11	1.55064e-07	-0.00202248
690	-15.2432	-15.1463	-15.1459	-15.0197	-15.02	-15.0186	-14.9817	-14.9488	788	0.0903141	0.0921885	0.211458	0.215764	0.220006	0.243466	0.279615	690	-4.03912e-08	1.36758e-10	0	0.000180652	-1.74459e-09	0	5.72559e-07	3.30699e-06	-1.66723e-10	-0.00503239	0.00470979	4.63486e-10	-1.19655e-05	-1.77736e-08	-0.00187255	-0.00264724	5.68347e-11	-0.00213917	0.0073489	0.00589462	-0.00073656	2.90095e-10	2.02908e-05	-5.37775e-10	-0.00674943	-4.29629e-11	1.36319e-07	-0.00116251
705	-15.2437	-15.1468	-15.1468	-15.0211	-15.0204	-15.0208	-14.9816	-14.9485	803	0.09118	0.0920459	0.211504	0.217929	0.219451	0.244188	0.277549	705	-3.6609e-08	1.22264e-10	0	0.000729629	-1.64977e-09	0	5.26274e-07	3.21571e-06	-1.51144e-10	-0.00600084	0.00311374	4.26102e-10	-1.11524e-05	-1.70393e-08	-0.00359706	-0.005884	4.7355e-11	0.00209652	0.00817897	0.00320272	0.00168834	2.70405e-10	0.00261057	-4.87676e-10	-0.00706585	-3.78701e-11	1.23585e-07	-0.00192381
720	-15.2433	-15.1468	-15.1469	-15.0216	-15.0208	-15.0197	-14.9829	-14.9498	819	0.089977	0.0908571	0.211579	0.218541	0.218921	0.243898	0.275558	720	-3.19108e-08	1.11046e-10	0	0.00129792	-1.49894e-09	0	4.84775e-07	2.88164e-06	-1.39191e-10	-0.00678322	0.00174476	4.08937e-10	-2.84703e-05	-1.48505e-08	-0.0042413	-0.0070596	4.48248e-11	0.00278887	0.00576236	0.000612539	-0.000358211	2.55875e-10	0.00665083	-4.42882e-10	-0.00551441	-3.25689e-11	1.15369e-07	-0.00322276
735	-15.2435	-15.1461	-15.1467	-15.022	-15.0214	-15.0192	-14.9836	-14.9506	835	0.0906124	0.0909856	0.213189	0.218257	0.217185	0.242205	0.27583	735	-2.78902e-08	1.11046e-10	0	0.0015988	-1.34578e-09	0	4.07017e-07	2.62268e-06	-1.30153e-10	-0.00587446	0.00222561	3.67239e-10	-1.17929e-05	-1.26336e-08	-0.00487008	-0.00658429	4.30384e-11	0.00179338	0.000105638	0.000369319	0.000789807	2.3291e-10	0.00578556	-3.81857e-10	-0.0133575	-2.80884e-11	1.10773e-07	-0.00248609
750	-15.2433	-15.1467	-15.1465	-15.0241	-15.0216	-15.0197	-14.9843	-14.9506	851	0.0899096	0.0905316	0.212398	0.21977	0.218046	0.243319	0.27585	750	-2.34948e-08	-0.000606939	0	0.00442057	-1.1794e-09	0	3.52053e-07	2.39119e-06	-1.14046e-10	-0.0066963	0.00126242	3.26038e-10	-1.01988e-05	-1.19839e-08	-0.00466668	-0.00433179	3.92471e-11	0.000805416	-0.000338392	-0.000784424	0.000460438	2.01475e-10	0.00361021	-3.34666e-10	-0.0184439	-2.56176e-11	1.03725e-07	-0.00311448
766	-15.2433	-15.1481	-15.1473	-15.0248	-15.022	-15.0182	-14.9848	-14.9506	868	0.091562	0.0936647	0.211112	0.218497	0.217915	0.243524	0.274932	766	-2.0378e-08	-0.000703714	0	0.00698331	-1.10588e-09	0	3.05354e-07	2.27113e-06	-1.05482e-10	-0.0107285	0.00149661	2.90203e-10	-8.84459e-06	-1.15279e-08	-0.00305406	-0.00456434	3.53894e-11	0.000492124	-0.000210881	-0.00287584	-0.000494847	1.81696e-10	0.000680972	-3.0567e-10	-0.0161813	-2.2805e-11	9.72082e-08	-0.0068862
782	-15.2437	-15.1488	-15.1478	-15.0254	-15.0214	-15.0183	-14.9859	-14.9513	885	0.0918929	0.0945216	0.211798	0.218647	0.218502	0.242086	0.275887	782	-1.84136e-08	-0.000572502	0	0.00587736	-1.06489e-09	0	2.79335e-07	2.00054e-06	-1.01547e-10	-0.00828852	0.00101665	2.62245e-10	-7.99186e-06	-1.05492e-08	-0.00134177	-0.00626434	3.1982e-11	0.00131926	0.00359489	-0.0041462	-0.00898647	1.58045e-10	0.00202607	-2.56002e-10	-0.0154785	-2.08672e-11	8.78431e-08	-0.0073374
798	-15.2443	-15.1477	-15.147	-15.025	-15.0213	-15.0197	-14.9852	-14.9517	902	0.092484	0.0931948	0.214076	0.219503	0.219756	0.241243	0.276606	798	-1.70931e-08	-0.000650525	0	0.00731198	-9.52153e-10	0	2.59323e-07	1.8802e-06	-8.96894e-11	-0.00602833	0.00196384	2.40329e-10	-7.14833e-06	-9.20363e-09	8.28793e-05	-0.00587546	2.86042e-11	0.00152683	0.00593004	-0.00366721	-0.00152045	1.39556e-10	-0.000187052	-2.26158e-10	-0.0127443	-1.86621e-11	7.66386e-08	-0.00607008
815	-15.2449	-15.1484	-15.1479	-15.0241	-15.0217	-15.0208	-14.9846	-14.9528	920	0.0947155	0.0938196	0.21398	0.218321	0.218291	0.242696	0.277291	815	-1.5887e-08	-0.000591752	0	0.00547626	-8.63682e-10	0	2.35332e-07	1.74823e-06	-8.23808e-11	-0.00593261	0.00468756	2.20735e-10	-6.40628e-06	-8.45289e-09	0.000777261	-0.00590216	2.59467e-11	0.00126467	0.00491428	-0.0030448	0.00309338	1.25068e-10	0.00023368	-2.00266e-10	-0.012594	-1.6929e-11	7.03623e-08	-0.00573242
832	-15.2447	-15.149	-15.1482	-15.024	-15.0212	-15.0211	-14.9858	-14.9533	938	0.0950917	0.0954427	0.213873	0.216835	0.220677	0.241911	0.278109	832	-1.46177e-08	-0.00103392	0	0.0050886	-7.57604e-10	0	2.11412e-07	1.53342e-06	-7.66862e-11	-0.00417108	0.00530191	1.95927e-10	-5.75504e-06	-7.4147e-09	0.000416885	-0.00420103	2.24922e-11	0.000379286	0.00424329	-0.00213202	0.00350948	1.09697e-10	0.000527733	-1.77761e-10	-0.0128441	-1.50249e-11	6.70768e-08	-0.00554738
850	-15.2451	-15.1488	-15.1483	-15.025	-15.0203	-15.0211	-14.9859	-14.9533	956	0.0954967	0.0948836	0.212745	0.216868	0.221021	0.242587	0.278247	850	-1.33145e-08	-0.00101666	0	0.00819029	-6.66212e-10	0	1.9254e-07	1.30229e-06	-6.5904e-11	-0.00489429	0.00547643	1.82651e-10	-4.94371e-06	-6.7531e-09	0.000119642	-0.00371257	2.00154e-11	0.000552277	0.00262036	-0.00278646	0.00614205	9.99202e-11	-0.00312714	-1.58133e-10	-0.0125101	-1.38473e-11	6.10984e-08	-0.00402642
868	-15.2452	-15.1471	-15.1479	-15.0249	-15.0202	-15.0208	-14.9854	-14.9532	975	0.0929657	0.093646	0.212873	0.215693	0.221364	0.239846	0.277189	868	-1.21511e-08	-0.00109701	0	0.00784588	-5.80769e-10	0	1.77732e-07	1.14841e-06	-6.15274e-11	-0.0024482	0.00443217	1.76524e-10	-4.40978e-06	-6.52727e-09	0.00040484	-0.00502641	1.89059e-11	0.00255069	0.0032032	-0.00286898	0.00299294	8.9125e-11	-0.0017168	-1.37881e-10	-0.0134723	-1.24967e-11	5.63963e-08	-0.00475777
886	-15.2454	-15.147	-15.1474	-15.0252	-15.0201	-15.0207	-14.9869	-14.9532	994	0.0927138	0.0944849	0.214988	0.215441	0.221551	0.241375	0.277034	886	-1.06181e-08	-0.00130464	0	0.00624096	-5.25048e-10	0	1.69935e-07	1.00411e-06	-5.75262e-11	-0.00159384	0.00352984	1.68787e-10	-3.9428e-06	-6.10233e-09	-0.00255195	-0.0074489	1.748e-11	0.00664323	0.00220928	-0.0042817	0.00344037	8.24021e-11	0.00375979	-1.21881e-10	-0.0147697	-1.12942e-11	4.82151e-08	-0.00376395
904	-15.2461	-15.1467	-15.1479	-15.0259	-15.0196	-15.021	-14.9881	-14.9545	1013	0.0937131	0.0950384	0.213175	0.21529	0.222108	0.241205	0.27578	904	-1.00516e-08	-0.00132525	0	0.00424516	-4.70519e-10	0	1.50624e-07	9.19617e-07	-5.15474e-11	0.000532873	0.00354643	1.52935e-10	-3.6117e-06	-5.84004e-09	-0.00286321	-0.00684912	1.56616e-11	0.00352251	0.00210115	-0.00342484	0.00417269	7.88526e-11	0.00653939	-1.14081e-10	-0.0139664	-1.03427e-11	4.36657e-08	-0.00445857
923	-15.246	-15.147	-15.1477	-15.0257	-15.0208	-15.0203	-14.9891	-14.9548	1033	0.0934607	0.0954708	0.213163	0.215473	0.220997	0.240612	0.27523	923	-8.73968e-09	-0.000977919	0	0.00187613	-4.13453e-10	0	1.35246e-07	8.52897e-07	-4.72901e-11	0.000430023	0.00321789	1.43319e-10	-3.10668e-06	-5.53293e-09	-0.00344541	-0.00597372	1.42146e-11	0.00199934	0.00103728	-0.00254694	0.00108395	7.15799e-11	0.00589157	-1.01328e-10	-0.00777611	-9.59056e-12	4.04948e-08	-0.00154292
943	-15.2459	-15.1463	-15.1469	-15.0254	-15.0217	-15.0204	-14.9898	-14.9536	1053	0.0936678	0.0936828	0.214325	0.215511	0.220715	0.239557	0.273981	943	-7.62054e-09	-0.001014	0	0.00401832	-3.72084e-10	0	1.16739e-07	7.51684e-07	-4.03669e-11	-0.0041577	0.00422895	1.34561e-10	-2.73752e-06	-5.08572e-09	-0.00462731	-0.00460576	1.36268e-11	0.000224648	0.00109991	-0.00382197	0.000576393	6.64825e-11	0.00405938	-9.5127e-11	-0.00466936	-8.1867e-12	3.84074e-08	-0.000998907
962	-15.246	-15.1474	-15.1473	-15.0258	-15.0216	-15.0203	-14.9893	-14.9539	1074	0.094096	0.0945151	0.213363	0.217581	0.221114	0.238578	0.274576	962	-6.73173e-09	-0.00091988	0	0.00649868	-3.22037e-10	0	1.08596e-07	6.5058e-07	-3.6784e-11	-0.0040994	0.0017133	1.21349e-10	-5.63688e-06	-4.78096e-09	-0.00484193	-0.00237241	1.21646e-11	-0.00119922	0.00100721	-0.00469132	0.00504128	6.312e-11	0.00364733	-8.6692e-11	-0.00399483	-7.30828e-12	3.6482e-08	-0.00214138
983	-15.2455	-15.149	-15.1473	-15.0249	-15.0231	-15.0201	-14.9898	-14.9538	1095	0.0934361	0.0937576	0.212707	0.216778	0.220804	0.237988	0.274772	983	-5.96056e-09	-0.000836816	0	0.00776465	-2.85134e-10	0	9.91638e-08	5.70355e-07	-3.35743e-11	-0.00317728	0.00138518	1.11924e-10	-5.41416e-06	-4.19037e-09	-0.00428624	-0.00092039	1.14511e-11	0.00151904	-0.000883202	-0.00557579	0.00888954	5.82007e-11	0.00331993	-7.83394e-11	-0.00549885	-6.34254e-12	3.26378e-08	-0.0015326
1003	-15.2457	-15.1487	-15.1465	-15.0257	-15.0233	-15.0199	-14.9904	-14.9533	1116	0.0920265	0.0947744	0.21354	0.216903	0.220217	0.237399	0.276576	1003	-5.50528e-09	-0.000713819	0	0.00690163	-2.45739e-10	0	8.5453e-08	5.11459e-07	-3.13233e-11	-0.00183637	0.00170604	1.00366e-10	-5.10184e-06	-3.8714e-09	-0.00358242	-0.000810978	1.06827e-11	0.002807	0.000198175	-0.004691	0.00810638	5.37552e-11	0.00117667	-6.95617e-11	-0.00711691	-5.8014e-12	2.86939e-08	-0.000261123
1024	-15.2451	-15.1481	-15.1471	-15.0253	-15.0235	-15.0204	-14.99	-14.9548	1138	0.0914467	0.0942379	0.213586	0.218251	0.220835	0.238684	0.276265	1024	-4.75791e-09	-0.000667905	0	0.00592374	-2.18759e-10	0	7.75317e-08	4.73334e-07	-2.81534e-11	0.00176175	0.00299747	8.84607e-11	-4.45414e-06	-3.34649e-09	-0.00358087	0.000199411	9.78988e-12	0.00351047	8.26566e-05	-0.00398875	0.00753022	5.12031e-11	0.00185558	-6.31236e-11	-0.00777646	-5.26392e-12	2.62918e-08	0.000830243
1046	-15.2448	-15.1477	-15.1472	-15.0251	-15.0238	-15.0211	-14.9912	-14.9559	1160	0.0910384	0.0950384	0.213598	0.218846	0.220713	0.237602	0.277388	1046	-4.24559e-09	-0.000630892	0	0.00268062	-2.0268e-10	0	6.91663e-08	4.30295e-07	-2.53573e-11	0.00465452	0.00163891	7.66938e-11	-3.93574e-06	-3.04319e-09	-0.00348839	0.0011073	8.8186e-12	0.00216619	-0.000313759	-0.00551259	0.00485293	4.74561e-11	0.00330134	-5.85011e-11	-0.0110697	-4.7406e-12	2.32306e-08	0.00131775
1068	-15.245	-15.1474	-15.147	-15.0254	-15.0238	-15.0202	-14.9924	-14.9556	1183	0.0908355	0.0946881	0.212707	0.219956	0.219845	0.237319	0.277415	1068	-4.01389e-09	-0.000585046	0	0.00196358	-1.84615e-10	0	6.18309e-08	4.26296e-07	-2.30999e-11	0.00389531	0.000215745	6.98615e-11	-3.42261e-06	-2.67093e-09	-0.00170441	0.00208035	7.31846e-12	0.00185354	-0.0013006	-0.00592721	0.00443627	4.20388e-11	0.00245907	-5.08637e-11	-0.00943569	-4.0841e-12	2.09657e-08	0.00108145
1090	-15.2448	-15.1484	-15.147	-15.026	-15.0245	-15.0206	-14.9932	-14.9564	1206	0.0910186	0.0941928	0.214522	0.219779	0.219323	0.236984	0.276684	1090	-3.73145e-09	-0.000625332	0	0.00242916	-1.68475e-10	0	5.54022e-08	3.99902e-07	-2.16632e-11	0.00317172	-0.00235523	6.49371e-11	-3.15209e-06	-2.5516e-09	-0.000758033	0.00168662	6.497e-12	0.00299381	-0.00109358	-0.00445369	0.00389776	3.69966e-11	-0.00105245	-4.55867e-11	-0.00854692	-3.62683e-12	1.94879e-08	0.00107724
1113	-15.245	-15.149	-15.1466	-15.0253	-15.0248	-15.0214	-14.9939	-14.9558	1230	0.0910413	0.0939457	0.214517	0.220404	0.218578	0.236925	0.275852	1113	-3.41203e-09	-0.000592594	0	0.00331424	-1.48599e-10	0	5.02001e-08	3.5591e-07	-1.91088e-11	0.00130618	-0.00362304	6.04352e-11	-2.78013e-06	-2.2511e-09	-0.000605859	0.000985678	5.83592e-12	0.00335081	0.00029735	-0.00316148	0.000527516	3.35206e-11	-0.00642359	-4.16841e-11	-0.00758949	-3.31621e-12	1.81438e-08	0.00132705
1136	-15.2457	-15.1502	-15.1469	-15.0252	-15.0239	-15.0205	-14.9932	-14.9547	1254	0.091404	0.0941725	0.214662	0.21971	0.21767	0.238389	0.27666	1136	-3.01757e-09	-0.000529403	0	0.00261676	-1.31437e-10	0	4.55814e-08	3.28871e-07	-1.67544e-11	0.000403361	-0.00362892	5.58486e-11	-2.59122e-06	-2.044e-09	-0.00135749	0.000249686	5.29881e-12	0.00426274	9.9992e-05	-0.00128349	0.00165821	3.06999e-11	-0.00348331	-3.91942e-11	-0.00932457	-2.90708e-12	1.66146e-08	0.000767954
1160	-15.2452	-15.1505	-15.1469	-15.0256	-15.0235	-15.021	-14.9939	-14.9545	1279	0.0915853	0.0932597	0.215414	0.219632	0.218099	0.239061	0.277108	1160	-2.67529e-09	-0.000512623	0	0.0025966	-1.19562e-10	0	3.87044e-08	3.09669e-07	-1.43528e-11	0.0014853	-0.0026733	4.95084e-11	-2.39869e-06	-1.85933e-09	-0.0016319	0.00147446	4.78031e-12	0.00568263	0.00127828	6.437e-05	0.0014696	2.58491e-11	0.000877399	-3.41584e-11	-0.00714295	-2.66709e-12	1.47354e-08	0.000712489
1185	-15.2458	-15.1504	-15.148	-15.0266	-15.0225	-15.0214	-14.994	-14.9542	1304	0.0913251	0.0932789	0.216075	0.218726	0.218241	0.236918	0.277048	1185	-2.33729e-09	-0.000414456	0	0.00105216	-1.05406e-10	0	3.43967e-08	2.72999e-07	-1.30848e-11	0.00086515	-0.00125817	4.36397e-11	-2.16878e-06	-1.68095e-09	-0.00231392	0.000649698	4.17821e-12	0.00653861	0.00194202	0.000502237	0.00162662	2.37608e-11	0.00418958	-3.03575e-11	-0.0089657	-2.37091e-12	1.32045e-08	0.00123765
1210	-15.2457	-15.1502	-15.1487	-15.0271	-15.0222	-15.0221	-14.9941	-14.9542	1329	0.091741	0.093471	0.216016	0.219088	0.217463	0.238373	0.276661	1210	-2.09948e-09	-0.000442056	0	0.00259539	-9.23717e-11	0	3.30049e-08	2.57706e-07	-1.27658e-11	0.00107515	0.00129246	3.92114e-11	-1.94804e-06	-1.57393e-09	-0.00188223	0.000225839	3.81528e-12	0.00575898	0.00322195	-0.000549292	-0.00276072	2.11707e-11	0.00477407	-2.66113e-11	-0.00676323	-2.21934e-12	1.18605e-08	8.31777e-05
1235	-15.2455	-15.1501	-15.149	-15.0272	-15.022	-15.023	-14.9938	-14.9544	1355	0.0916529	0.0922086	0.215084	0.219605	0.21786	0.237988	0.276838	1235	-1.90592e-09	-0.000342043	0	0.00325425	-8.58839e-11	0	3.0203e-08	2.3395e-07	-1.1402e-11	-0.000247854	0.000369374	3.58757e-11	-1.75372e-06	-1.46386e-09	-0.00170866	0.000886125	3.63501e-12	0.00644119	0.00477859	0.000559171	-0.00159188	1.90623e-11	0.00101919	-2.26392e-11	-0.00501464	-2.04699e-12	1.12095e-08	-0.000687968
1261	-15.2454	-15.15	-15.1489	-15.0275	-15.0222	-15.0236	-14.9935	-14.9543	1382	0.0907853	0.092474	0.214222	0.218882	0.21792	0.238861	0.277519	1261	-1.67923e-09	-0.000350504	0	0.00202416	-7.81155e-11	0	2.72508e-08	1.9501e-07	-9.73188e-12	-0.00045107	0.000339237	3.26259e-11	-1.61987e-06	-1.35243e-09	-0.00259348	0.000580437	3.49415e-12	0.00595403	0.00513931	0.000239322	-0.00261584	1.78924e-11	0.000111744	-2.05895e-11	-0.00862997	-1.87634e-12	9.7988e-09	-0.000849511
1287	-15.2456	-15.15	-15.1497	-15.0267	-15.0222	-15.0237	-14.9934	-14.954	1409	0.0908009	0.0924111	0.213663	0.219312	0.217568	0.238856	0.277741	1287	-1.48333e-09	-0.000342934	0	0.000403077	-7.2297e-11	0	2.44459e-08	1.77696e-07	-8.79816e-12	-0.00155862	0.000216619	2.99534e-11	-1.52248e-06	-1.25137e-09	-0.00292131	-0.00043717	3.20852e-12	0.00476487	0.00430859	-2.45464e-06	-0.00382991	1.65565e-11	0.00359077	-1.72253e-11	-0.00742854	-1.68353e-12	8.85995e-09	-0.00100751
1314	-15.245	-15.1498	-15.1496	-15.0261	-15.0231	-15.0237	-14.9924	-14.9537	1436	0.0911317	0.0921007	0.214053	0.218787	0.217493	0.237634	0.276731	1314	-1.32351e-09	-0.000287497	0	0.00155567	-6.75239e-11	0	2.24827e-08	1.63452e-07	-7.91109e-12	-0.000466463	-0.000303894	2.77602e-11	-1.38974e-06	-1.1598e-09	-0.00324642	-0.000402966	2.8201e-12	0.00405698	0.0034488	-6.66024e-05	-0.00330858	1.55807e-11	0.00924498	-1.56059e-11	-0.00633724	-1.56033e-12	8.5271e-09	-0.00127042
1342	-15.2457	-15.1503	-15.1498	-15.027	-15.0229	-15.0235	-14.9933	-14.9539	1464	0.0911066	0.0925079	0.214148	0.218848	0.217824	0.236291	0.276816	1342	-1.2194e-09	-0.000353742	0	0.00187962	-5.90685e-11	0	2.07113e-08	1.54043e-07	-7.07509e-12	-0.000401464	-0.000299769	2.39196e-11	-1.20662e-06	-1.0609e-09	-0.00335508	0.000220439	2.43019e-12	0.00558619	0.00272863	0.00021864	-0.00186528	1.43565e-11	0.0057008	-1.38546e-11	-0.00920006	-1.3953e-12	0.000314082	-0.00176742
1370	-15.2459	-15.1502	-15.1505	-15.0282	-15.0234	-15.0236	-14.9939	-14.9529	1493	0.0908954	0.0929663	0.214326	0.217934	0.217706	0.237454	0.276836	1370	-1.0932e-09	-0.000378472	0	0.00218851	-5.18e-11	0	1.87034e-08	1.41148e-07	-6.16025e-12	-0.00189987	-0.000416193	2.22325e-11	-1.10552e-06	-9.79387e-10	-0.00279205	0.00165176	2.25979e-12	0.00360459	0.00177517	0.00117374	-0.00170224	1.25892e-11	0.00394424	-1.24203e-11	-0.00974195	-1.26908e-12	0.000285601	-0.00164431
1399	-15.2459	-15.1504	-15.1504	-15.0278	-15.0229	-15.0241	-14.9936	-14.9532	1522	0.0918666	0.093463	0.214132	0.218314	0.216996	0.236055	0.277605	1399	-1.00317e-09	-0.000470843	0	0.00126244	-4.58744e-11	0	1.68027e-08	1.27726e-07	-5.53295e-12	-0.0026879	-0.000550672	1.9693e-11	-1.02914e-06	-8.86079e-10	-0.00277298	0.00199551	1.91758e-12	0.00482693	0.000190433	0.00130064	-0.00235965	1.15539e-11	0.0015333	-1.12388e-11	-0.0098032	-1.08421e-12	0.000262129	-0.00198927
1428	-15.2465	-15.1503	-15.1508	-15.0277	-15.0232	-15.0237	-14.9943	-14.9531	1552	0.0921433	0.0929858	0.214613	0.218118	0.219037	0.236	0.27922	1428	-9.4207e-10	-0.000468042	0	0.00124953	-4.0721e-11	0	1.56654e-08	1.11846e-07	-4.87807e-12	-0.00258508	8.26494e-05	1.87472e-11	-9.20211e-07	-7.70288e-10	-0.000365148	0.00183479	1.72675e-12	0.00574109	9.43414e-05	0.000379448	-0.00461332	1.04054e-11	0.00175214	-1.00471e-11	-0.0101727	-9.56003e-13	0.000206476	-0.00214802
1458	-15.2462	-15.15	-15.1505	-15.0272	-15.0236	-15.0242	-14.9951	-14.9537	1582	0.0919535	0.0914147	0.213977	0.216982	0.2196	0.234922	0.277372	1458	-8.85654e-10	-0.00040808	0	-0.000503576	-3.67437e-11	0	1.38458e-08	9.88597e-08	-4.22487e-12	-0.0018575	-0.0013435	1.72663e-11	-8.41774e-07	-7.14443e-10	-0.00199147	0.00267389	1.57906e-12	0.00703134	0.000784099	-0.000395874	-0.00385995	8.82728e-12	-0.000340971	-9.19171e-12	-0.0143299	-8.80356e-13	0.000160064	-0.00191956
1489	-15.2464	-15.1507	-15.1503	-15.027	-15.0244	-15.0235	-14.9957	-14.955	1613	0.0914751	0.0906391	0.215149	0.216125	0.219521	0.235561	0.279084	1489	-8.17039e-10	-0.000414636	0	-0.00195302	-3.36687e-11	0	1.23517e-08	9.12084e-08	-3.69383e-12	-0.000950765	-0.0021564	1.50982e-11	-7.55869e-07	-6.41628e-10	-0.00270743	0.0022457	1.42723e-12	0.00765167	-0.000907292	-0.00107438	-0.00254801	7.61293e-12	-0.00353909	-8.53611e-12	-0.0152184	-8.06813e-13	0.000141567	-0.00231981
1520	-15.2463	-15.1512	-15.1502	-15.027	-15.0237	-15.0238	-14.996	-14.9553	1645	0.0913599	0.0915184	0.215453	0.216537	0.219569	0.235091	0.278239	1520	-7.49998e-10	-0.000369262	0	-0.00259981	-3.09077e-11	0	1.1417e-08	8.3169e-08	-3.25965e-12	-0.00167769	-0.00151222	1.39514e-11	-7.12433e-07	-5.85206e-10	-0.00291801	0.00346847	1.31046e-12	0.0060753	-0.00129386	-0.00247467	-0.00130724	6.80761e-12	-0.00284829	-7.53378e-12	-0.0156276	-7.35822e-13	0.000108434	-0.000925819
1552	-15.2468	-15.1509	-15.1506	-15.0266	-15.0241	-15.0237	-14.9961	-14.956	1677	0.0914724	0.0914466	0.214031	0.216836	0.219903	0.236923	0.277592	1552	-6.67846e-10	-0.000328758	0	-0.00215105	-2.78776e-11	0	1.07738e-08	7.55249e-08	-2.95923e-12	-0.00247751	-0.00169488	1.24253e-11	-6.68086e-07	-5.31318e-10	-0.00311736	0.00273821	1.1371e-12	0.00584279	-0.00204949	-0.00240829	-0.00023478	6.02234e-12	-0.00290036	-7.01649e-12	-0.0176279	-6.38519e-13	0.000102996	0.00122295
1584	-15.2473	-15.1511	-15.1521	-15.0275	-15.0244	-15.0235	-14.9959	-14.9558	1710	0.0908089	0.0913726	0.214245	0.216439	0.219559	0.236873	0.277388	1584	-5.99947e-10	-0.000284293	0	-1.56553e-05	-2.55241e-11	0	9.61581e-09	6.69782e-08	-2.65769e-12	0.000336135	-0.00157755	1.18143e-11	-6.15545e-07	-4.8017e-10	-0.00103916	0.00160931	1.0607e-12	0.00681355	-0.00289647	-0.002686	-0.000477539	5.37466e-12	-0.00337032	-6.34195e-12	-0.0163209	-5.69865e-13	9.79664e-05	0.000940616
1618	-15.2474	-15.1511	-15.1525	-15.0273	-15.0252	-15.0232	-14.9967	-14.956	1743	0.0909168	0.0908147	0.213962	0.216432	0.219936	0.237285	0.275746	1618	-5.3999e-10	-0.00025888	0	0.00117241	-2.41448e-11	-0.000232683	8.29024e-09	5.99289e-08	-2.34823e-12	-0.00260656	-0.00193516	1.09017e-11	-5.60972e-07	-4.26931e-10	-0.00172474	0.000977565	8.92157e-13	0.00625593	-0.00193034	-0.002014	5.24161e-05	5.0517e-12	-0.00391443	-5.60412e-12	-0.0138275	-4.88326e-13	8.98221e-05	0.00143952
1652	-15.2469	-15.1513	-15.1521	-15.0277	-15.0248	-15.0235	-14.9975	-14.9561	1778	0.0916999	0.0905737	0.214904	0.217351	0.219837	0.236988	0.27784	1652	-4.98994e-10	-0.000239646	0	0.00066275	-2.21814e-11	-0.000249612	7.21139e-09	5.24478e-08	-2.22338e-12	-0.00152547	-0.0018079	9.53928e-12	-5.21691e-07	-3.75933e-10	0.0013414	-1.75228e-05	7.52814e-13	0.00564027	-0.00222697	-0.00218409	0.00026696	4.58607e-12	-0.00014341	-5.14864e-12	-0.0190402	-4.29972e-13	8.66192e-05	-0.000270267
1686	-15.2466	-15.1514	-15.1523	-15.0287	-15.025	-15.0233	-14.9984	-14.9554	1812	0.0913158	0.0902697	0.214683	0.216702	0.219494	0.236325	0.27983	1686	-4.75893e-10	-0.000228801	0	0.000853326	-1.93469e-11	-0.000249222	6.48111e-09	4.63024e-08	-2.07035e-12	-0.000115127	-0.000587854	8.67513e-12	-4.63338e-07	-3.48003e-10	0.00115879	-0.000434274	6.33733e-13	0.00643504	-0.0045677	-0.00271932	0.00122165	4.24488e-12	7.56074e-05	-4.46433e-12	-0.0213069	-3.77293e-13	3.95057e-05	-0.000624958
1722	-15.2468	-15.1521	-15.152	-15.0285	-15.0252	-15.0233	-14.9981	-14.9551	1848	0.0916146	0.0908057	0.214246	0.218282	0.218481	0.23248	0.277841	1722	-4.23598e-10	-0.000231887	0	0.00120808	-1.64422e-11	-0.000198659	5.9388e-09	4.09758e-08	-1.83272e-12	-0.00132073	-0.00106167	7.85787e-12	-4.27117e-07	-3.09834e-10	0.00166259	-0.000441848	5.70622e-13	0.00527306	-0.00531178	-0.00247194	-0.000106186	3.88931e-12	-0.00138206	-3.97433e-12	-0.0226612	-3.4978e-13	6.82442e-05	-0.000784811
1758	-15.2468	-15.1519	-15.1527	-15.0286	-15.0244	-15.0234	-14.9979	-14.9549	1884	0.0916825	0.0910139	0.214749	0.218502	0.218474	0.233545	0.279867	1758	-3.78048e-10	-0.000231194	0	0.00120996	-1.52694e-11	-0.000234743	5.24e-09	3.65559e-08	-1.64448e-12	5.29859e-05	-0.00130673	6.97236e-12	-3.90019e-07	-2.84438e-10	0.0026772	-0.00129803	5.09086e-13	0.00650739	-0.00387829	-0.00272568	-0.0019821	3.55037e-12	-0.00223935	-3.58713e-12	-0.0293114	-3.06863e-13	5.00286e-05	-0.000247142
1795	-15.247	-15.1519	-15.153	-15.0284	-15.0242	-15.024	-14.998	-14.9552	1921	0.0917287	0.091332	0.214098	0.217951	0.218456	0.23441	0.279044	1795	-3.34373e-10	-0.00020676	0	0.00182717	-1.38145e-11	-0.000236541	4.76616e-09	3.30651e-08	-1.47899e-12	0.00305778	-0.000535659	6.30563e-12	-3.52692e-07	-2.51607e-10	0.00279109	-0.00166458	4.52858e-13	0.00637727	-0.00192314	-0.00205995	0.00142026	3.19323e-12	-0.00572274	-3.3174e-12	-0.0258811	-2.77581e-13	5.51386e-05	-0.000991543
1832	-15.2471	-15.1521	-15.1526	-15.0287	-15.0241	-15.0247	-14.9984	-14.9553	1958	0.0919375	0.0920866	0.214399	0.218447	0.218412	0.234295	0.279319	1832	-2.93295e-10	-0.000201711	0	0.000689569	-1.22473e-11	-0.000246117	4.34303e-09	3.01298e-08	-1.3552e-12	0.00375051	-0.000986912	5.62195e-12	-3.32151e-07	-2.33048e-10	0.00330677	-0.00235329	4.21816e-13	0.00615168	-0.0011879	-0.00227546	0.00153785	2.80109e-12	-0.00558433	-3.08958e-12	-0.0230423	-2.52902e-13	2.92877e-05	-0.000906094
1871	-15.2464	-15.1515	-15.1523	-15.029	-15.0242	-15.0251	-14.9989	-14.9555	1997	0.0928704	0.0924628	0.21388	0.218111	0.2184	0.234373	0.277324	1871	-2.67786e-10	-0.000168434	0	0.000539948	-1.11799e-11	-0.000223519	3.94426e-09	2.73565e-08	-1.2709e-12	0.00351595	-0.000889207	4.89094e-12	-3.03275e-07	-2.12778e-10	0.00401441	-0.00245372	3.74966e-13	0.00645142	-0.0023214	-0.00129399	0.00164874	2.37199e-12	-0.00332744	-2.79018e-12	-0.0205368	-2.30898e-13	2.74654e-05	-0.00120147
1910	-15.2461	-15.152	-15.1519	-15.0294	-15.0246	-15.0251	-14.9981	-14.9558	2036	0.0931837	0.0923647	0.213044	0.217604	0.21837	0.234987	0.2775	1910	-2.42391e-10	-0.000154211	0	0.00204891	-1.02284e-11	-0.000217697	3.60724e-09	-6.14454e-08	-1.13244e-12	0.00287052	-0.000791358	4.33526e-12	-2.70203e-07	-1.9667e-10	0.00374507	-0.0028975	3.53936e-13	0.00487094	-0.00227578	-0.000933646	0.00204938	2.07997e-12	-0.00429173	-2.55233e-12	-0.0180277	-2.11183e-13	2.44704e-05	-0.00186526
1950	-15.2462	-15.1518	-15.1519	-15.0289	-15.0245	-15.0253	-14.9983	-14.9559	2076	0.0931369	0.0924067	0.213432	0.217846	0.218484	0.234813	0.274968	1950	-2.19824e-10	-0.000146932	0	0.00231722	-9.13511e-12	-0.000200678	3.37461e-09	-5.40374e-08	-1.04308e-12	0.00172337	-0.00203424	-0.000290226	-2.42547e-07	-1.76552e-10	0.0033631	-0.00343733	3.17705e-13	0.00450649	-0.000111202	0.000334249	0.00170403	1.8768e-12	-0.00288195	-2.24482e-12	-0.0159697	-1.9349e-13	2.13006e-05	-0.00246626
1991	-15.2463	-15.1516	-15.1516	-15.0293	-15.0245	-15.0251	-14.9983	-14.9561	2116	0.0927588	0.0919228	0.213836	0.217575	0.217765	0.237541	0.275343	1991	-2.028e-10	-0.000138987	0	0.00290666	-8.13604e-12	-0.000214441	2.91632e-09	-4.81351e-08	-9.38437e-13	0.00328995	-0.00142995	-0.000286793	-2.14954e-07	-1.62051e-10	0.00332909	-0.00328162	2.93137e-13	0.00365732	0.00172132	0.0023504	0.000855978	1.67155e-12	-0.00141586	-2.01946e-12	-0.0154398	-1.74066e-13	1.83171e-05	-0.000761957
2033	-15.2462	-15.1516	-15.1522	-15.0301	-15.0254	-15.025	-14.9984	-14.956	2158	0.0933072	0.0915569	0.213438	0.21775	0.218188	0.23702	0.274764	2033	-1.84689e-10	-0.000125946	0	0.00426635	-7.40704e-12	-0.000225289	2.72181e-09	-4.31862e-08	-8.50406e-13	0.00358264	-0.00169024	-0.000259827	-1.97669e-07	-1.48306e-10	0.00294379	-0.00536996	2.60416e-13	0.00262407	0.00240402	0.00133443	0.000744241	1.49963e-12	-0.00119229	-1.80292e-12	-0.014088	-1.56165e-13	1.63496e-05	0.000544667
2075	-15.2464	-15.1519	-15.1525	-15.03	-15.025	-15.025	-14.9983	-14.9566	2200	0.0933969	0.0917104	0.213432	0.217084	0.218237	0.23758	0.274986	2075	-1.66038e-10	-0.000111599	0	0.00308813	-6.46912e-12	-0.000200536	2.53125e-09	-4.0553e-08	-7.53695e-13	0.00314613	-0.000933069	-0.000191363	-1.73473e-07	-1.2952e-10	0.000940396	-0.00589935	2.39865e-13	0.00119405	0.00157677	0.00146335	0.00155278	1.36139e-12	-0.00134732	-1.60579e-12	-0.0107483	-1.41767e-13	2.10109e-05	-0.000469568
2119	-15.2463	-15.152	-15.1526	-15.0305	-15.0255	-15.0252	-14.9983	-14.9561	2243	0.0938199	0.0917155	0.213537	0.217121	0.218394	0.237681	0.274961	2119	-1.4819e-10	-9.65889e-05	0	0.00295321	-6.02591e-12	-0.000184524	2.31315e-09	-3.77651e-08	-6.66367e-13	0.000457047	-0.00198757	-0.000193629	-1.57058e-07	-1.17812e-10	-0.000986072	-0.00746524	2.16179e-13	0.00112472	0.000844932	0.00387509	0.00242691	1.2094e-12	-0.000416672	-1.45377e-12	-0.0102149	-1.24169e-13	2.87709e-05	0.000203257
2163	-15.2465	-15.1518	-15.1534	-15.0305	-15.0251	-15.0253	-14.999	-14.9567	2287	0.0940761	0.091411	0.213153	0.21716	0.218689	0.23781	0.275124	2163	-1.35053e-10	-8.64203e-05	0	0.00233665	-5.46633e-12	-0.000173828	2.07887e-09	-3.57214e-08	-5.93496e-13	0.00110938	-0.000540379	-7.12676e-05	-1.45175e-07	-1.01557e-10	-0.000701685	-0.00874993	1.97937e-13	0.000532601	0.00214331	0.0036706	0.00136833	1.09717e-12	-0.000988265	-1.30658e-12	-0.013569	-1.10567e-13	5.94847e-05	0.000943788
2209	-15.2463	-15.1516	-15.1532	-15.0309	-15.026	-15.0258	-14.9982	-14.9566	2332	0.0944961	0.091926	0.213017	0.217444	0.218738	0.23457	0.274757	2209	-1.18915e-10	-8.77031e-05	0	0.00178451	-4.62044e-12	-0.000148302	1.88094e-09	-3.26216e-08	-5.27269e-13	-0.000399671	-0.000522845	0.000101761	-1.34995e-07	-8.86241e-11	0.000411565	-0.00839919	1.79102e-13	6.63746e-05	0.000612839	0.00370595	0.000503011	1.01125e-12	-0.00253559	-1.16094e-12	-0.0124489	-9.91594e-14	4.87354e-05	0.000668878
2255	-15.2468	-15.1518	-15.1533	-15.0311	-15.0258	-15.0257	-14.9977	-14.9565	2377	0.0947001	0.0926447	0.213552	0.218172	0.219117	0.233102	0.274963	2255	-1.09288e-10	-8.56935e-05	0	0.00189015	-4.13354e-12	-0.000126924	1.67555e-09	-2.9714e-08	-4.75904e-13	-0.000159115	-0.000414793	0.00027139	-1.17598e-07	-8.00099e-11	0.000676195	-0.00717852	1.61719e-13	-0.000461884	-0.0017654	0.00307063	0.00270714	9.08831e-13	-0.00247573	-1.06216e-12	-0.0121096	-8.6387e-14	4.47874e-05	0.00275058
2302	-15.247	-15.1516	-15.1533	-15.0312	-15.0255	-15.0255	-14.9984	-14.9562	2424	0.0943132	0.0926873	0.213252	0.218242	0.21913	0.231837	0.275739	2302	-9.7575e-11	-8.03688e-05	0	0.00152834	-3.61129e-12	-0.000109419	1.52248e-09	-2.57271e-08	-4.34181e-13	-0.000186608	-0.00180099	0.000249767	-1.05436e-07	-7.14439e-11	-0.000697038	-0.00558412	1.46911e-13	-0.000952846	-0.00107668	0.0025893	0.00106828	8.22026e-13	-0.00277561	-9.52722e-13	-0.0126279	-7.64563e-14	3.17426e-05	0.00118212
2351	-15.2465	-15.1514	-15.1531	-15.0313	-15.0257	-15.0252	-14.9992	-14.9565	2471	0.0939716	0.0923294	0.213723	0.218178	0.219359	0.232611	0.27701	2351	-8.73094e-11	-7.37908e-05	0	0.00167592	-3.3155e-12	-9.14624e-05	1.38614e-09	-2.30263e-08	-3.98702e-13	0.00257242	-0.00290864	0.000320175	-9.19683e-08	-6.47666e-11	-0.00176287	-0.00527952	1.30354e-13	-0.000558537	-0.00232582	0.00255965	0.00151428	7.51442e-13	-0.00247573	-8.8212e-13	-0.0117116	-6.90116e-14	2.85245e-05	0.0007026
2400	-15.2466	-15.1516	-15.1527	-15.0307	-15.0256	-15.0251	-14.9998	-14.9563	2519	0.0932036	0.0924042	0.213412	0.21712	0.219113	0.233277	0.278478	2400	-7.83201e-11	-6.48259e-05	0	0.00228953	-2.88822e-12	-7.76824e-05	1.29634e-09	-2.09154e-08	-3.54633e-13	0.00162975	-0.00214442	0.000217783	-8.18055e-08	-5.71264e-11	-0.00277086	-0.00486197	1.19907e-13	-9.69318e-07	-0.00153383	0.00106743	0.00222088	6.96946e-13	-0.00213372	-8.04605e-13	-0.0123011	-6.1127e-14	3.17155e-05	-4.28426e-05
2450	-15.2467	-15.1519	-15.1528	-15.0305	-15.0256	-15.0253	-14.9992	-14.9564	2569	0.0934368	0.0920018	0.213849	0.217069	0.219658	0.232432	0.277904	2450	-6.89789e-11	-6.08015e-05	0	0.00230037	-2.59653e-12	-6.51415e-05	1.18459e-09	-1.90333e-08	-3.13705e-13	0.00115711	0.000250711	0.000144631	-7.35488e-08	-5.09394e-11	-0.0020227	-0.00350101	1.11367e-13	0.000936839	-0.00236107	0.00218145	0.00147211	6.39513e-13	-0.00463087	-7.02854e-13	-0.0109762	-5.4951e-14	1.93941e-05	-0.000672564
2502	-15.2466	-15.1525	-15.1528	-15.0308	-15.0259	-15.0254	-14.9982	-14.9573	2619	0.093485	0.0921078	0.213837	0.217295	0.219839	0.233082	0.278054	2502	-6.28922e-11	-5.18965e-05	0	0.00191894	-2.35776e-12	-5.93903e-05	1.12449e-09	-1.7353e-08	-2.8714e-13	0.0013148	0.000499079	4.33167e-05	-6.76043e-08	-4.60732e-11	-0.00185532	-0.00379446	9.83192e-14	0.000574613	-0.00168158	0.00158888	0.00182156	5.9012e-13	-0.00516058	-6.35668e-13	-0.0121042	-4.85225e-14	1.84175e-05	-0.00107178
2554	-15.2468	-15.1526	-15.1532	-15.0304	-15.0264	-15.0252	-14.9985	-14.9583	2670	0.0930954	0.0920746	0.21428	0.217601	0.219947	0.232675	0.278969	2554	-5.72187e-11	-4.72215e-05	0	0.00296789	-2.17099e-12	-5.92695e-05	1.03539e-09	-1.54832e-08	-2.58226e-13	0.00134268	-0.00125185	-0.000117265	-6.05636e-08	-4.17556e-11	-0.000755237	-0.00366502	8.77184e-14	0.00217203	-0.000887302	-0.00150062	0.000894737	5.43421e-13	-0.00523296	-5.85207e-13	-0.0158427	-4.26226e-14	2.1897e-05	-0.000965399
2608	-15.2466	-15.1528	-15.1531	-15.0304	-15.0261	-15.0245	-14.9994	-14.9584	2723	0.0920018	0.092435	0.213959	0.217683	0.21979	0.231524	0.27869	2608	-5.03831e-11	-3.82014e-05	0	0.0023675	-1.93408e-12	-6.20514e-05	9.58714e-10	-1.3849e-08	-2.345e-13	0.00246091	-0.00124669	-6.67544e-05	-5.5206e-08	-3.79255e-11	2.50034e-05	-0.00308848	8.02723e-14	0.0018829	-0.00134247	-0.000309907	0.00215685	4.82339e-13	-0.00378141	-5.43836e-13	-0.0169843	-3.81115e-14	1.95854e-05	0.000714505
2663	-15.2465	-15.153	-15.1531	-15.0303	-15.0258	-15.0247	-14.9997	-14.9574	2776	0.091234	0.0926938	0.214051	0.217565	0.218605	0.231337	0.278412	2663	-4.34884e-11	-3.42509e-05	0	0.00241576	-1.80055e-12	-5.88669e-05	8.69251e-10	-1.26039e-08	-2.09429e-13	0.00231643	-0.00172359	-6.54725e-05	-4.89298e-08	-3.3367e-11	0.000227781	-0.00323926	7.47154e-14	0.001321	-0.00130468	-0.00113452	0.000310109	4.32335e-13	-0.00213339	-5.11924e-13	-0.0148851	-3.42898e-14	1.72882e-05	0.00172696
2719	-15.2468	-15.1537	-15.1529	-15.0308	-15.0255	-15.0251	-15	-14.9577	2830	0.0910978	0.0929664	0.214293	0.217579	0.218647	0.232343	0.277874	2719	-3.89259e-11	-2.73846e-05	0	0.00149299	-1.65393e-12	-5.36732e-05	8.07305e-10	-1.15331e-08	-1.8543e-13	0.00135839	-0.00146778	-6.96444e-05	-4.29925e-08	-3.03126e-11	-0.0010338	-0.00165775	6.71207e-14	0.00173377	0.000226869	-0.00232334	-0.000136067	3.91215e-13	-0.00173284	-4.61672e-13	-0.0111914	-3.19617e-14	1.58814e-05	0.00226167
2776	-15.2468	-15.1537	-15.1528	-15.0305	-15.0258	-15.0262	-15.0003	-14.9574	2886	0.0910104	0.0930521	0.213735	0.21777	0.218399	0.231937	0.278277	2776	-3.46692e-11	-2.36948e-05	0	0.0011162	-1.47299e-12	-4.81541e-05	7.26888e-10	-1.0423e-08	-1.62792e-13	-0.00169486	-0.000861073	1.59086e-05	-3.88508e-08	-2.78857e-11	-0.00150212	-0.00110533	6.10961e-14	0.00183192	0.000908793	-0.00397145	-0.00135895	3.49712e-13	-0.000396747	-4.21767e-13	-0.0140963	-2.81569e-14	1.46647e-05	0.00210518
2834	-15.2469	-15.1537	-15.153	-15.0305	-15.0259	-15.0261	-15	-14.958	2942	0.0914704	0.0931487	0.213531	0.217121	0.218599	0.231285	0.277149	2834	-3.14982e-11	-2.21579e-05	0	0.00216605	-1.31497e-12	-4.36039e-05	6.65182e-10	-9.47292e-09	-1.45835e-13	-0.00182879	-0.000732532	-4.09555e-05	-3.50565e-08	-2.57948e-11	-0.000785792	-0.0019863	5.69213e-14	0.000901517	0.00214109	-0.0038854	-0.000604754	3.06707e-13	-3.55722e-05	-3.8056e-13	-0.0132311	-2.5409e-14	1.05597e-05	0.000351665
2893	-15.2467	-15.1539	-15.153	-15.0312	-15.026	-15.0265	-15.0008	-14.9582	3000	0.0911467	0.0936941	0.213351	0.216893	0.218728	0.232707	0.278864	2893	-2.83811e-11	-2.02464e-05	0	-9.92878e-06	-1.17265e-12	-3.88859e-05	6.20504e-10	-8.65467e-09	-1.35099e-13	-0.00183924	-0.000501294	-4.11961e-05	-3.10433e-08	-2.20633e-11	-0.000864854	-0.00241521	5.11144e-14	0.0023307	0.00269985	-0.00258469	-0.00149722	2.76343e-13	0.00117324	-3.46484e-13	-0.0157992	-2.26575e-14	6.34848e-06	0.000256386
2954	-15.2466	-15.1538	-15.153	-15.0314	-15.0263	-15.0262	-15.001	-14.9584	3058	0.0914719	0.0937789	0.213773	0.216589	0.219569	0.233174	0.278735	2954	-2.50251e-11	-1.86573e-05	0	-0.00227492	-1.10671e-12	-3.52325e-05	5.62212e-10	-7.81536e-09	-1.24067e-13	-0.00214315	-0.000692745	-4.62755e-05	-2.86981e-08	-1.97162e-11	-0.000173456	-0.0015064	4.67837e-14	0.00314584	-0.000440699	0.000146531	-0.0024964	2.55531e-13	0.000386418	-3.09713e-13	-0.0156076	-2.05297e-14	5.63521e-06	0.000650494
3016	-15.2468	-15.1539	-15.1525	-15.0317	-15.0264	-15.026	-15.0005	-14.9582	3118	0.0920222	0.0937496	0.213925	0.216399	0.219709	0.234706	0.278326	3016	-2.26459e-11	-1.68817e-05	0	-0.00401723	-9.68448e-13	-3.28485e-05	5.06916e-10	-7.14178e-09	-1.11158e-13	-0.00137307	0.00100498	-6.49688e-06	-2.54558e-08	-1.73137e-11	0.0011212	-0.00154911	4.16384e-14	0.00426919	-0.00277192	0.00380311	-0.00303479	2.25126e-13	-0.0013366	-2.8312e-13	-0.0192785	-1.83908e-14	4.98142e-06	0.000433054
3079	-15.2471	-15.1536	-15.1521	-15.0317	-15.0265	-15.0254	-15.0008	-14.9587	3179	0.0924351	0.0940977	0.213781	0.216872	0.22019	0.233875	0.278828	3079	-2.06683e-11	-1.53559e-05	0	-0.00283459	-8.92606e-13	-2.99804e-05	4.65734e-10	-6.4338e-09	-1.02123e-13	-0.00189267	0.00104673	1.01055e-05	-2.28509e-08	-1.58005e-11	0.000279291	-0.000151806	3.82533e-14	0.00371904	-0.00394395	0.00547103	-0.00312407	2.02806e-13	-0.00244346	-2.60069e-13	-0.0180555	-1.68407e-14	4.39984e-06	0.000388662
3144	-15.2469	-15.1535	-15.1521	-15.0319	-15.0269	-15.0253	-15.0016	-14.9586	3241	0.0924076	0.0937061	0.213934	0.217396	0.219916	0.234033	0.278307	3144	-1.83017e-11	-1.36856e-05	0	-0.000403156	-7.75384e-13	-2.67655e-05	4.1906e-10	-5.82658e-09	-9.3375e-14	-0.000705411	0.0007642	3.06427e-05	-2.02368e-08	-1.43101e-11	0.000573991	-0.000176352	3.37664e-14	0.00311793	-0.00353742	0.0075738	-0.00221372	1.87189e-13	-0.00311097	-2.36317e-13	-0.0186624	-1.59494e-14	1.58937e-06	-0.0010763
3210	-15.2469	-15.1531	-15.1523	-15.0318	-15.027	-15.0255	-15.0021	-14.9588	3305	0.0923707	0.0931551	0.21417	0.217468	0.219506	0.234263	0.280548	3210	-1.65573e-11	-1.26162e-05	0	-2.10435e-05	-6.99349e-13	-2.59412e-05	3.80231e-10	-5.33679e-09	-8.44467e-14	-0.000838628	0.000927511	-2.08686e-05	-1.8598e-08	-1.27863e-11	0.000431267	-0.00147121	3.08316e-14	0.00309925	-0.000880782	0.00624509	-0.00074195	1.62569e-13	-0.00213351	-2.17822e-13	-0.0174227	-1.45191e-14	1.38018e-06	-0.00096301
3277	-15.2468	-15.1533	-15.1526	-15.0316	-15.027	-15.0261	-15.0015	-14.9594	3369	0.0923722	0.0934039	0.214681	0.217623	0.219708	0.234621	0.280248	3277	-1.50568e-11	-1.11935e-05	0	0.00120613	-6.2623e-13	-2.46204e-05	3.32225e-10	-4.89727e-09	-7.58435e-14	-0.000988649	0.000975751	1.32988e-05	-1.72246e-08	-1.15887e-11	-0.000592267	-0.00109115	2.71806e-14	0.00298419	0.000375264	0.00397332	-0.000758335	1.4602e-13	-0.00174929	-2.01157e-13	-0.0181425	-1.31236e-14	1.26654e-06	-0.000790879
3346	-15.2469	-15.1535	-15.1525	-15.0315	-15.0271	-15.0262	-15.0014	-14.9591	3435	0.0920856	0.0937825	0.214727	0.217919	0.220103	0.234101	0.280062	3346	-1.38846e-11	-9.89474e-06	0	0.000107945	-5.55318e-13	-2.12497e-05	3.03574e-10	-4.54302e-09	-6.86809e-14	-0.0015315	-0.000594759	1.53625e-05	-1.55489e-08	-1.03068e-11	-0.000186691	-0.000773656	2.42471e-14	0.00169384	0.00124437	0.00357757	3.94729e-05	1.33034e-13	-0.0026464	-1.86585e-13	-0.0168763	-1.1707e-14	-2.95846e-07	-0.00070799
3416	-15.2468	-15.1536	-15.1526	-15.0315	-15.0268	-15.0262	-15.0018	-14.9594	3503	0.0922569	0.0939066	0.215032	0.218092	0.220021	0.234947	0.280695	3416	-1.27102e-11	-8.95178e-06	0	0.000628565	-5.17403e-13	-1.83956e-05	2.75498e-10	-4.11039e-09	-6.25067e-14	-0.00133302	-0.000663134	7.11428e-06	-1.43147e-08	-9.46267e-12	-0.000470547	-0.00211473	2.21296e-14	0.00267936	0.0020287	0.00272275	0.000796042	1.21776e-13	-0.00178456	-1.64907e-13	-0.018419	-1.07789e-14	-2.62945e-07	-0.000555794
3488	-15.2467	-15.1534	-15.1526	-15.0311	-15.0268	-15.0261	-15.0016	-14.9593	3571	0.0921722	0.09336	0.214574	0.218117	0.219226	0.235996	0.280864	3488	-1.15574e-11	-8.1394e-06	0	0.000717221	-4.67774e-13	-1.56977e-05	2.46863e-10	-3.69445e-09	-5.79954e-14	5.74903e-05	-0.000298235	-1.12363e-05	-1.32037e-08	-8.72751e-12	-0.000198982	-0.00123552	1.96019e-14	0.00285067	0.0015031	0.0025407	0.000466757	1.14271e-13	-0.00165206	-1.49934e-13	-0.0205402	-9.85752e-15	2.48659e-06	-0.00144901
3561	-15.2469	-15.1534	-15.1525	-15.0317	-15.0269	-15.0267	-15.0008	-14.9588	3641	0.092108	0.0935838	0.214903	0.217844	0.218886	0.235151	0.281102	3561	-1.03799e-11	-7.02657e-06	0	-0.000916118	-4.20178e-13	-1.36344e-05	2.26158e-10	-3.30903e-09	-5.10727e-14	0.000641339	0.000305839	1.19796e-05	-1.19266e-08	-7.9064e-12	0.00025878	-0.00104565	1.76572e-14	0.00229776	0.000851823	0.00190152	0.00115396	1.02952e-13	-0.00147525	-1.33916e-13	-0.016645	-9.0834e-15	2.23355e-06	-0.0020653
3636	-15.2467	-15.1532	-15.1525	-15.0313	-15.0267	-15.027	-15.0006	-14.9587	3712	0.0924547	0.0933134	0.215546	0.217986	0.219284	0.236689	0.281635	3636	-9.16556e-12	-6.4317e-06	0	-0.000572629	-3.70962e-13	-1.11403e-05	2.04731e-10	-2.92955e-09	-4.62365e-14	-0.000237989	0.000801776	3.02486e-05	-1.0765e-08	-7.25661e-12	0.00106882	-0.000245562	1.63392e-14	0.00237012	0.00106678	-0.000842264	0.0022522	8.86632e-14	-0.000577897	-1.20552e-13	-0.0143424	-8.1761e-15	2.02727e-06	-0.00252364
3712	-15.2468	-15.1532	-15.1524	-15.0307	-15.027	-15.0267	-15.0002	-14.9579	3785	0.0915	0.0921895	0.215637	0.218064	0.21888	0.235506	0.281778	3712	-7.8532e-12	-5.73928e-06	0	-0.00099177	-3.41063e-13	-9.16493e-06	1.83717e-10	-2.64272e-09	-4.11521e-14	-0.000627198	0.00035718	3.22927e-05	-9.7374e-09	-6.58151e-12	0.000497109	-0.00037641	1.50228e-14	0.00252732	-0.000166857	-0.00114022	0.00313137	7.74191e-14	-0.000712395	-1.07012e-13	-0.0127192	-7.33525e-15	1.8587e-06	-0.00243869
3790	-15.2471	-15.1536	-15.1527	-15.0305	-15.0268	-15.0269	-15.0005	-14.958	3859	0.0917545	0.0921284	0.215264	0.218235	0.219405	0.236954	0.28077	3790	-7.00677e-12	-5.17507e-06	0	-0.000979244	-3.05922e-13	-7.7543e-06	1.64326e-10	-2.38233e-09	-3.75973e-14	-0.00162183	0.000899556	4.36305e-05	-8.50506e-09	-5.82513e-12	0.00152468	0.000197366	1.36892e-14	0.000889878	-0.00253722	-9.29537e-05	0.00310694	7.16784e-14	-0.000336393	-9.59854e-14	-0.0126877	-6.54465e-15	1.67146e-06	-0.00156933
3869	-15.2472	-15.1534	-15.1527	-15.0309	-15.027	-15.0269	-15.0001	-14.9581	3934	0.0919643	0.0917044	0.215254	0.21804	0.219095	0.237127	0.280346	3869	-6.18354e-12	-4.81171e-06	0	-0.000144709	-2.82253e-13	-6.49762e-06	1.53592e-10	-2.18077e-09	-3.45095e-14	-0.000697682	0.00229561	8.8963e-06	-7.52683e-09	-5.30461e-12	0.000385639	-0.000550072	1.224e-14	0.000211022	-0.001949	0.000355189	0.00215805	6.29412e-14	0.000167352	-8.6951e-14	-0.013411	-6.00654e-15	1.52997e-06	0.000120971
3951	-15.2474	-15.1533	-15.1529	-15.0311	-15.0272	-15.027	-15.0002	-14.9586	4011	0.0925432	0.0921116	0.214443	0.21842	0.218413	0.236986	0.280189	3951	-5.38951e-12	-4.19374e-06	0	-0.000856073	-2.5101e-13	-5.35446e-06	1.41197e-10	-1.98977e-09	-3.10054e-14	-0.000750671	0.00268656	-6.10212e-07	-6.67734e-09	-4.77887e-12	-0.000248189	-0.000177075	1.08034e-14	0.000534628	-0.00262059	-0.00105136	0.00371097	5.48518e-14	-0.000189389	-7.79295e-14	-0.0148428	-5.3981e-15	1.35049e-06	0.00128965
4034	-15.2475	-15.1532	-15.153	-15.0316	-15.0273	-15.0272	-15.0003	-14.9588	4090	0.092774	0.0922481	0.214061	0.21896	0.217884	0.23664	0.282335	4034	-4.8049e-12	-3.7857e-06	0	-0.00132656	-2.32921e-13	-4.35287e-06	1.24966e-10	-1.81872e-09	-2.69624e-14	-0.000390636	0.00274057	-6.92956e-06	-5.80686e-09	-4.28152e-12	-0.00045469	-0.000369739	9.82522e-15	0.000633639	-0.00113491	-4.02359e-05	0.00415392	5.01304e-14	0.000908753	-7.2656e-14	-0.0171426	-4.86105e-15	1.18916e-06	0.00276632
4118	-15.2475	-15.1532	-15.1532	-15.0318	-15.0272	-15.027	-15.0007	-14.9592	4170	0.0930157	0.091677	0.21407	0.218909	0.217841	0.236267	0.282867	4118	-4.33647e-12	-3.39974e-06	0	-0.00063029	-2.05652e-13	-3.55368e-06	1.15012e-10	-1.64539e-09	-2.34017e-14	-0.00069693	0.00230892	-9.48871e-06	-5.22722e-09	-3.8542e-12	-0.00143822	-0.000379848	8.82331e-15	0.0017646	0.000956833	0.00101395	0.00401782	4.60165e-14	0.00126906	-6.66963e-14	-0.012969	-4.42944e-15	-2.42253e-07	0.00110047
4205	-15.2478	-15.1533	-15.153	-15.032	-15.0272	-15.027	-15.001	-14.9591	4251	0.0931425	0.091946	0.213778	0.219018	0.217673	0.236035	0.282944	4205	-3.95953e-12	-2.98798e-06	0	-0.000151065	-1.85085e-13	-2.89243e-06	1.04259e-10	-1.49161e-09	-2.10627e-14	-0.000634801	0.00190134	-3.86078e-05	-4.67085e-09	-3.48543e-12	-0.000289527	-0.000133445	7.99731e-15	0.00185998	9.36643e-05	0.000356924	0.00382375	4.21136e-14	0.00100114	-5.91675e-14	-0.0132511	-3.98706e-15	-2.15928e-07	-0.000174564
4293	-15.2479	-15.1532	-15.1532	-15.0322	-15.0273	-15.0272	-15.0009	-14.9598	4335	0.0933313	0.0916334	0.213881	0.218376	0.217298	0.236437	0.282463	4293	-3.6479e-12	-2.63852e-06	0	-0.000424994	-1.63437e-13	-2.45984e-06	9.40345e-11	-1.37402e-09	-1.88637e-14	-0.00102225	0.00237861	-1.6861e-05	-4.19312e-09	-3.13611e-12	-0.000425847	0.000859499	7.19688e-15	0.00193216	-0.00266937	-0.000447625	0.00445341	3.78983e-14	0.000827916	-5.2376e-14	-0.0123761	-3.47939e-15	-1.96141e-07	-0.000443003
4383	-15.2483	-15.1528	-15.1531	-15.0321	-15.0275	-15.0275	-15.0007	-14.9596	4419	0.0939395	0.0917608	0.213939	0.218623	0.217459	0.23616	0.281997	4383	-3.22935e-12	-3.3487e-06	0	-0.000448333	-1.50466e-13	-2.03293e-06	8.65753e-11	-1.21651e-09	-1.72487e-14	-0.000164398	-0.00018436	4.02149e-06	-3.75561e-09	-2.88708e-12	-0.000829019	0.000860251	6.4905e-15	0.00159148	-0.00255419	-0.000409251	0.00356367	3.45654e-14	0.000246672	-4.76617e-14	-0.0150243	-3.09468e-15	-1.78067e-07	-0.0001235
4475	-15.2479	-15.1535	-15.1527	-15.0321	-15.0276	-15.0276	-15.0012	-14.9597	4506	0.0934332	0.0920291	0.213696	0.218143	0.217061	0.238479	0.281832	4475	-2.90507e-12	-3.06772e-06	0	-0.000427116	-1.34156e-13	-1.65653e-06	7.78877e-11	-1.07973e-09	-1.58712e-14	0.000180562	0.00020096	1.60656e-06	-3.3553e-09	-2.62651e-12	-0.000583231	0.000194917	5.63129e-15	0.00267367	-0.00239844	5.79442e-06	0.00286883	3.18124e-14	-0.000444489	-4.2495e-14	-0.0147166	-2.84094e-15	-1.60944e-07	0.000148416
4569	-15.2477	-15.1536	-15.1526	-15.0322	-15.0279	-15.0278	-15.0021	-14.9596	4594	0.0937215	0.0921774	0.213719	0.21785	0.216746	0.237514	0.281562	4569	-2.65972e-12	-2.72339e-06	0	-0.000400087	-1.20422e-13	-1.36733e-06	7.05304e-11	-9.90837e-10	0.000154177	-0.000437208	0.000693015	1.19088e-05	-3.02526e-09	-2.4313e-12	-0.00047078	0.000418682	5.03292e-15	0.00250357	0.000190203	0.00120779	0.00221449	2.7936e-14	-0.00198018	-3.74753e-14	-0.015772	-2.60121e-15	-1.42242e-07	5.16257e-05
4664	-15.2475	-15.1537	-15.153	-15.032	-15.0278	-15.0278	-15.002	-14.9598	4684	0.0931991	0.0920577	0.21283	0.218586	0.217079	0.237516	0.281513	4664	-2.35181e-12	-2.40801e-06	0	-0.000275719	-1.08109e-13	-1.1407e-06	6.3581e-11	-9.26702e-10	0.000160758	-0.000428344	0.000408119	8.64752e-06	-2.74557e-09	-2.23503e-12	-0.00100611	0.000589187	4.50817e-15	0.00279	0.000840757	0.00142307	0.00256366	2.60687e-14	-0.00173897	-3.45196e-14	-0.0139839	-2.32506e-15	-1.29073e-07	0.000141328
4762	-15.2476	-15.1538	-15.1528	-15.0321	-15.0278	-15.0279	-15.0026	-14.9597	4776	0.0930303	0.0922666	0.212851	0.218365	0.217291	0.237175	0.282008	4762	-2.12937e-12	-2.13902e-06	0	-0.000872606	-9.623e-14	-9.3109e-07	5.70837e-11	-8.26706e-10	0.000168853	-0.000593164	0.000135359	1.90641e-05	-2.47013e-09	-2.02377e-12	-0.00113759	-7.52026e-05	3.92097e-15	0.00203215	-0.00111964	0.00115985	0.0029724	2.43128e-14	-0.000832131	-3.12504e-14	-0.0144506	-2.11384e-15	-1.17611e-07	0.000262882
4862	-15.2477	-15.1537	-15.153	-15.0322	-15.0282	-15.028	-15.0028	-14.9595	4869	0.0931451	0.092441	0.213142	0.217762	0.21673	0.235851	0.282361	4862	-1.93169e-12	0.000146878	0	-0.00151481	-8.51578e-14	-7.60019e-07	5.29831e-11	-7.31607e-10	0.000144926	0.000183744	0.000767278	1.78552e-05	-2.23146e-09	-1.79827e-12	-0.00105954	9.21976e-05	3.49107e-15	0.0014859	-0.00204211	0.00221356	0.00309203	2.19225e-14	-0.000423091	-2.82926e-14	-0.0142957	-1.92167e-15	-1.05172e-07	0.000140085
4964	-15.2477	-15.154	-15.1529	-15.0322	-15.0281	-15.0277	-15.0024	-14.9594	4964	0.0925499	0.09232	0.212772	0.216756	0.217046	0.236444	0.282574	4964	-1.74875e-12	0.000111637	0	-0.000775608	-7.80439e-14	-6.29378e-07	4.71954e-11	-6.67787e-10	0.000119585	0.00028615	0.000914666	9.50665e-06	-2.02838e-09	-1.63467e-12	-0.000953382	-0.000796542	3.14161e-15	0.000974217	-0.00226746	0.00201954	0.00300937	1.96063e-14	-0.000603066	-2.54559e-14	-0.0127252	-1.74331e-15	-9.44383e-08	0.000729797

## Sheet: Right panel (Be)
Iteration	Total energy ewm (E0)	Total energy ewm (E1)	Total energy ewm (E2)	Total energy ewm (E3)	Total energy ewm (E4)	Total energy ewm (E5)	Total energy ewm (E6)	Total energy ewm (E7)	Iteration	Excitation energy ewm (E0→E1)	Excitation energy ewm (E0→E2)	Excitation energy ewm (E0→E3)	Excitation energy ewm (E0→E4)	Excitation energy ewm (E0→E5)	Excitation energy ewm (E0→E6)	Excitation energy ewm (E0→E7)	Iteration	Overlap ewm (0/1)	Overlap ewm (0/2)	Overlap ewm (0/3)	Overlap ewm (0/4)	Overlap ewm (0/5)	Overlap ewm (0/6)	Overlap ewm (0/7)	Overlap ewm (1/2)	Overlap ewm (1/3)	Overlap ewm (1/4)	Overlap ewm (1/5)	Overlap ewm (1/6)	Overlap ewm (1/7)	Overlap ewm (2/3)	Overlap ewm (2/4)	Overlap ewm (2/5)	Overlap ewm (2/6)	Overlap ewm (2/7)	Overlap ewm (3/4)	Overlap ewm (3/5)	Overlap ewm (3/6)	Overlap ewm (3/7)	Overlap ewm (4/5)	Overlap ewm (4/6)	Overlap ewm (4/7)	Overlap ewm (5/6)	Overlap ewm (5/7)	Overlap ewm (6/7)		TBE excitation energy
10	-14.5985	-14.5093	-14.5308	-14.5361	-14.3731	-14.3688	-14.3653	-14.349	15	0.109153	0.108742	0.101959	0.231592	0.257451	0.255415	0.262316	10	0.00825869	-0.00127115	0.00822071	-0.0183592	-0.00300773	0.000722852	0	-0.0320297	-0.023335	0.0139901	-0.000715493	0.00351414	0.0118569	-0.0166864	-0.00161112	-0.00180279	-0.00356277	-0.00868601	-0.00346714	-6.01729e-05	0.000148969	-0.008383	0.00226278	0.0135576	-0.00870699	-0.0140096	-0.0139054	-0.00229317		0.1001
10	-14.5985	-14.5093	-14.5308	-14.5361	-14.3731	-14.3688	-14.3653	-14.349	15	0.109153	0.108742	0.101959	0.231592	0.257451	0.255415	0.262316	10	0.00825869	-0.00127115	0.00822071	-0.0183592	-0.00300773	0.000722852	0	-0.0320297	-0.023335	0.0139901	-0.000715493	0.00351414	0.0118569	-0.0166864	-0.00161112	-0.00180279	-0.00356277	-0.00868601	-0.00346714	-6.01729e-05	0.000148969	-0.008383	0.00226278	0.0135576	-0.00870699	-0.0140096	-0.0139054	-0.00229317		0.1939
10	-14.5985	-14.5093	-14.5308	-14.5361	-14.3731	-14.3688	-14.3653	-14.349	15	0.109153	0.108742	0.101959	0.231592	0.257451	0.255415	0.262316	10	0.00825869	-0.00127115	0.00822071	-0.0183592	-0.00300773	0.000722852	0	-0.0320297	-0.023335	0.0139901	-0.000715493	0.00351414	0.0118569	-0.0166864	-0.00161112	-0.00180279	-0.00356277	-0.00868601	-0.00346714	-6.01729e-05	0.000148969	-0.008383	0.00226278	0.0135576	-0.00870699	-0.0140096	-0.0139054	-0.00229317		0.2373
10	-14.5985	-14.5093	-14.5308	-14.5361	-14.3731	-14.3688	-14.3653	-14.349	16	0.12154	0.0940832	0.112796	0.217411	0.239589	0.253709	0.258755	10	0.00825869	-0.00127115	0.00822071	-0.0183592	-0.00300773	0.000722852	0	-0.0320297	-0.023335	0.0139901	-0.000715493	0.00351414	0.0118569	-0.0166864	-0.00161112	-0.00180279	-0.00356277	-0.00868601	-0.00346714	-6.01729e-05	0.000148969	-0.008383	0.00226278	0.0135576	-0.00870699	-0.0140096	-0.0139054	-0.00229317		0.2491
10	-14.5985	-14.5093	-14.5308	-14.5361	-14.3731	-14.3688	-14.3653	-14.349	16	0.12154	0.0940832	0.112796	0.217411	0.239589	0.253709	0.258755	10	0.00825869	-0.00127115	0.00822071	-0.0183592	-0.00300773	0.000722852	0	-0.0320297	-0.023335	0.0139901	-0.000715493	0.00351414	0.0118569	-0.0166864	-0.00161112	-0.00180279	-0.00356277	-0.00868601	-0.00346714	-6.01729e-05	0.000148969	-0.008383	0.00226278	0.0135576	-0.00870699	-0.0140096	-0.0139054	-0.00229317		0.2592
11	-14.596	-14.5186	-14.5215	-14.5232	-14.3698	-14.3669	-14.3658	-14.3443	16	0.12154	0.0940832	0.112796	0.217411	0.239589	0.253709	0.258755	11	0.00559459	-0.000861101	0.00556887	-0.0124369	-0.0020375	0.000722852	0	-0.0216976	-0.0211926	0.00947718	-0.000715493	0.00409038	0.0102191	-0.0195064	-0.0010914	-0.00122125	-0.00241349	-0.00588407	0.000102459	-4.07623e-05	0.000100915	-0.00227209	0.00153285	0.00918417	-0.00275025	-0.00949039	-0.00941976	-0.00155344		0.2684
11	-14.596	-14.5186	-14.5215	-14.5232	-14.3698	-14.3669	-14.3658	-14.3443	17	0.111288	0.10558	0.103787	0.215981	0.260941	0.258376	0.259618	11	0.00559459	-0.000861101	0.00556887	-0.0124369	-0.0020375	0.000722852	0	-0.0216976	-0.0211926	0.00947718	-0.000715493	0.00409038	0.0102191	-0.0195064	-0.0010914	-0.00122125	-0.00241349	-0.00588407	0.000102459	-4.07623e-05	0.000100915	-0.00227209	0.00153285	0.00918417	-0.00275025	-0.00949039	-0.00941976	-0.00155344		0.272
11	-14.596	-14.5186	-14.5215	-14.5232	-14.3698	-14.3669	-14.3658	-14.3443	17	0.111288	0.10558	0.103787	0.215981	0.260941	0.258376	0.259618	11	0.00559459	-0.000861101	0.00556887	-0.0124369	-0.0020375	0.000722852	0	-0.0216976	-0.0211926	0.00947718	-0.000715493	0.00409038	0.0102191	-0.0195064	-0.0010914	-0.00122125	-0.00241349	-0.00588407	0.000102459	-4.07623e-05	0.000100915	-0.00227209	0.00153285	0.00918417	-0.00275025	-0.00949039	-0.00941976	-0.00155344
11	-14.596	-14.5186	-14.5215	-14.5232	-14.3698	-14.3669	-14.3658	-14.3443	17	0.111288	0.10558	0.103787	0.215981	0.260941	0.258376	0.259618	11	0.00559459	-0.000861101	0.00556887	-0.0124369	-0.0020375	0.000722852	0	-0.0216976	-0.0211926	0.00947718	-0.000715493	0.00409038	0.0102191	-0.0195064	-0.0010914	-0.00122125	-0.00241349	-0.00588407	0.000102459	-4.07623e-05	0.000100915	-0.00227209	0.00153285	0.00918417	-0.00275025	-0.00949039	-0.00941976	-0.00155344
12	-14.6116	-14.5308	-14.528	-14.5219	-14.3662	-14.365	-14.3667	-14.3443	18	0.118111	0.0950094	0.0943407	0.204494	0.24378	0.238944	0.259618	12	0.00384628	-0.000861101	0.0038286	-0.00855034	-0.0020375	0.000496961	0	-0.0149171	-0.0211926	0.00361651	-0.000715493	0.00409038	0.00483805	-0.0134106	-0.00353412	-0.000839608	-0.00165927	-0.0040453	0.0052983	-2.80241e-05	6.93789e-05	-0.00156206	0.00105384	0.00631411	-0.0018908	-0.00652464	-0.00647609	-0.00106799
12	-14.6116	-14.5308	-14.528	-14.5219	-14.3662	-14.365	-14.3667	-14.3443	18	0.118111	0.0950094	0.0943407	0.204494	0.24378	0.238944	0.259618	12	0.00384628	-0.000861101	0.0038286	-0.00855034	-0.0020375	0.000496961	0	-0.0149171	-0.0211926	0.00361651	-0.000715493	0.00409038	0.00483805	-0.0134106	-0.00353412	-0.000839608	-0.00165927	-0.0040453	0.0052983	-2.80241e-05	6.93789e-05	-0.00156206	0.00105384	0.00631411	-0.0018908	-0.00652464	-0.00647609	-0.00106799
12	-14.6116	-14.5308	-14.528	-14.5219	-14.3662	-14.365	-14.3667	-14.3443	18	0.118111	0.0950094	0.0943407	0.204494	0.24378	0.238944	0.259618	12	0.00384628	-0.000861101	0.0038286	-0.00855034	-0.0020375	0.000496961	0	-0.0149171	-0.0211926	0.00361651	-0.000715493	0.00409038	0.00483805	-0.0134106	-0.00353412	-0.000839608	-0.00165927	-0.0040453	0.0052983	-2.80241e-05	6.93789e-05	-0.00156206	0.00105384	0.00631411	-0.0018908	-0.00652464	-0.00647609	-0.00106799
12	-14.6116	-14.5308	-14.528	-14.5219	-14.3662	-14.365	-14.3667	-14.3443	19	0.116167	0.106287	0.101659	0.200337	0.21137	0.226459	0.290133	12	0.00384628	-0.000861101	0.0038286	-0.00855034	-0.0020375	0.000496961	0	-0.0149171	-0.0211926	0.00361651	-0.000715493	0.00409038	0.00483805	-0.0134106	-0.00353412	-0.000839608	-0.00165927	-0.0040453	0.0052983	-2.80241e-05	6.93789e-05	-0.00156206	0.00105384	0.00631411	-0.0018908	-0.00652464	-0.00647609	-0.00106799
13	-14.6268	-14.5246	-14.5386	-14.5188	-14.3717	-14.3609	-14.3591	-14.3345	19	0.116167	0.106287	0.101659	0.200337	0.21137	0.226459	0.290133	13	0.00826549	-0.000861101	0.00821375	-0.0122373	-0.00142007	0.000346366	0	-0.0103967	-0.0211926	0.000559815	-0.000498677	0.00285087	0.00337198	-0.00934679	-0.00246318	-0.000585181	9.29302e-05	-0.00281945	0.00369276	-2.80241e-05	6.93789e-05	-0.00575053	0.00105384	0.0144479	0.0037371	-0.00454748	-0.00451364	-0.0033807
13	-14.6268	-14.5246	-14.5386	-14.5188	-14.3717	-14.3609	-14.3591	-14.3345	19	0.116167	0.106287	0.101659	0.200337	0.21137	0.226459	0.290133	13	0.00826549	-0.000861101	0.00821375	-0.0122373	-0.00142007	0.000346366	0	-0.0103967	-0.0211926	0.000559815	-0.000498677	0.00285087	0.00337198	-0.00934679	-0.00246318	-0.000585181	9.29302e-05	-0.00281945	0.00369276	-2.80241e-05	6.93789e-05	-0.00575053	0.00105384	0.0144479	0.0037371	-0.00454748	-0.00451364	-0.0033807
13	-14.6268	-14.5246	-14.5386	-14.5188	-14.3717	-14.3609	-14.3591	-14.3345	20	0.116167	0.108029	0.102728	0.199337	0.241561	0.235817	0.290133	13	0.00826549	-0.000861101	0.00821375	-0.0122373	-0.00142007	0.000346366	0	-0.0103967	-0.0211926	0.000559815	-0.000498677	0.00285087	0.00337198	-0.00934679	-0.00246318	-0.000585181	9.29302e-05	-0.00281945	0.00369276	-2.80241e-05	6.93789e-05	-0.00575053	0.00105384	0.0144479	0.0037371	-0.00454748	-0.00451364	-0.0033807
13	-14.6268	-14.5246	-14.5386	-14.5188	-14.3717	-14.3609	-14.3591	-14.3345	20	0.116167	0.108029	0.102728	0.199337	0.241561	0.235817	0.290133	13	0.00826549	-0.000861101	0.00821375	-0.0122373	-0.00142007	0.000346366	0	-0.0103967	-0.0211926	0.000559815	-0.000498677	0.00285087	0.00337198	-0.00934679	-0.00246318	-0.000585181	9.29302e-05	-0.00281945	0.00369276	-2.80241e-05	6.93789e-05	-0.00575053	0.00105384	0.0144479	0.0037371	-0.00454748	-0.00451364	-0.0033807
14	-14.6434	-14.5094	-14.5247	-14.505	-14.3753	-14.3732	-14.3409	-14.3355	21	0.0967607	0.103201	0.0959305	0.196512	0.246029	0.228422	0.280773	14	0.00583446	-0.000607836	0.00579794	-0.00863809	-0.00100241	0.000244494	0	-0.0141203	-0.0196028	-0.00187771	-0.000352007	0.00201238	0.00238022	-0.00659774	-0.00246318	-0.000585181	-0.00203842	-0.0019902	0.00260665	-2.80241e-05	4.89733e-05	-0.0040592	0.00328053	0.00326935	0.00263796	-0.00320998	-0.00925056	-0.00238637
14	-14.6434	-14.5094	-14.5247	-14.505	-14.3753	-14.3732	-14.3409	-14.3355	21	0.0967607	0.103201	0.0959305	0.196512	0.246029	0.228422	0.280773	14	0.00583446	-0.000607836	0.00579794	-0.00863809	-0.00100241	0.000244494	0	-0.0141203	-0.0196028	-0.00187771	-0.000352007	0.00201238	0.00238022	-0.00659774	-0.00246318	-0.000585181	-0.00203842	-0.0019902	0.00260665	-2.80241e-05	4.89733e-05	-0.0040592	0.00328053	0.00326935	0.00263796	-0.00320998	-0.00925056	-0.00238637
14	-14.6434	-14.5094	-14.5247	-14.505	-14.3753	-14.3732	-14.3409	-14.3355	21	0.0967607	0.103201	0.0959305	0.196512	0.246029	0.228422	0.280773	14	0.00583446	-0.000607836	0.00579794	-0.00863809	-0.00100241	0.000244494	0	-0.0141203	-0.0196028	-0.00187771	-0.000352007	0.00201238	0.00238022	-0.00659774	-0.00246318	-0.000585181	-0.00203842	-0.0019902	0.00260665	-2.80241e-05	4.89733e-05	-0.0040592	0.00328053	0.00326935	0.00263796	-0.00320998	-0.00925056	-0.00238637
15	-14.6539	-14.5147	-14.5151	-14.4965	-14.3605	-14.379	-14.3367	-14.3361	22	0.122272	0.107129	0.109183	0.19771	0.256916	0.231804	0.293386	15	0.00578968	-0.000607836	0.00888005	-0.00617007	-0.000716004	0.000244494	0	-0.0100859	-0.0274341	-0.00700475	-0.000352007	0.00143741	0.00364249	-0.00471267	-0.00246318	-0.000417987	0.000478342	-0.00548056	0.00186189	-2.80241e-05	3.4981e-05	-0.00289943	0.00234324	0.00129978	0.00526554	-0.00229285	-0.00660754	-0.00170455
15	-14.6539	-14.5147	-14.5151	-14.4965	-14.3605	-14.379	-14.3367	-14.3361	22	0.122272	0.107129	0.109183	0.19771	0.256916	0.231804	0.293386	15	0.00578968	-0.000607836	0.00888005	-0.00617007	-0.000716004	0.000244494	0	-0.0100859	-0.0274341	-0.00700475	-0.000352007	0.00143741	0.00364249	-0.00471267	-0.00246318	-0.000417987	0.000478342	-0.00548056	0.00186189	-2.80241e-05	3.4981e-05	-0.00289943	0.00234324	0.00129978	0.00526554	-0.00229285	-0.00660754	-0.00170455
15	-14.6539	-14.5147	-14.5151	-14.4965	-14.3605	-14.379	-14.3367	-14.3361	23	0.116002	0.110558	0.128439	0.193179	0.245126	0.21832	0.291101	15	0.00578968	-0.000607836	0.00888005	-0.00617007	-0.000716004	0.000244494	0	-0.0100859	-0.0274341	-0.00700475	-0.000352007	0.00143741	0.00364249	-0.00471267	-0.00246318	-0.000417987	0.000478342	-0.00548056	0.00186189	-2.80241e-05	3.4981e-05	-0.00289943	0.00234324	0.00129978	0.00526554	-0.00229285	-0.00660754	-0.00170455
16	-14.6478	-14.5001	-14.5311	-14.4857	-14.3733	-14.3843	-14.337	-14.3397	23	0.116002	0.110558	0.128439	0.193179	0.245126	0.21832	0.291101	16	0.00418144	-0.000438992	0.00641337	-0.00445616	-0.000517114	0.000176579	0	-0.0137327	-0.0210489	-0.00737851	-0.000254227	0.00103813	0.00263069	-0.00340359	-0.00246318	-0.000301879	0.000345469	-0.00395818	0.0013447	-2.80241e-05	3.4981e-05	-0.00209403	0.00373947	0.000938727	-0.00319015	-0.00165594	-0.0116461	-0.00123107
16	-14.6478	-14.5001	-14.5311	-14.4857	-14.3733	-14.3843	-14.337	-14.3397	24	0.104524	0.110293	0.133534	0.194671	0.245126	0.220566	0.290783	16	0.00418144	-0.000438992	0.00641337	-0.00445616	-0.000517114	0.000176579	0	-0.0137327	-0.0210489	-0.00737851	-0.000254227	0.00103813	0.00263069	-0.00340359	-0.00246318	-0.000301879	0.000345469	-0.00395818	0.0013447	-2.80241e-05	3.4981e-05	-0.00209403	0.00373947	0.000938727	-0.00319015	-0.00165594	-0.0116461	-0.00123107
16	-14.6478	-14.5001	-14.5311	-14.4857	-14.3733	-14.3843	-14.337	-14.3397	24	0.104524	0.110293	0.133534	0.194671	0.245126	0.220566	0.290783	16	0.00418144	-0.000438992	0.00641337	-0.00445616	-0.000517114	0.000176579	0	-0.0137327	-0.0210489	-0.00737851	-0.000254227	0.00103813	0.00263069	-0.00340359	-0.00246318	-0.000301879	0.000345469	-0.00395818	0.0013447	-2.80241e-05	3.4981e-05	-0.00209403	0.00373947	0.000938727	-0.00319015	-0.00165594	-0.0116461	-0.00123107
17	-14.6495	-14.5084	-14.5183	-14.4947	-14.3747	-14.3755	-14.3323	-14.3388	25	0.0959433	0.11049	0.135254	0.202454	0.243711	0.217163	0.29891	17	0.00305132	-0.000438992	0.0086594	-0.00325179	-0.000517114	0.000128855	0	-0.00782697	-0.0215673	-0.00722326	-0.000254227	0.00103813	0.00556916	0.00385811	-0.00240526	-0.000301879	0.00351683	-0.00791571	0.00371779	-2.045e-05	2.55266e-05	-0.00152808	0.0027288	-0.00428211	-0.00895674	-0.00120839	-0.0084985	-0.000898345
17	-14.6495	-14.5084	-14.5183	-14.4947	-14.3747	-14.3755	-14.3323	-14.3388	25	0.0959433	0.11049	0.135254	0.202454	0.243711	0.217163	0.29891	17	0.00305132	-0.000438992	0.0086594	-0.00325179	-0.000517114	0.000128855	0	-0.00782697	-0.0215673	-0.00722326	-0.000254227	0.00103813	0.00556916	0.00385811	-0.00240526	-0.000301879	0.00351683	-0.00791571	0.00371779	-2.045e-05	2.55266e-05	-0.00152808	0.0027288	-0.00428211	-0.00895674	-0.00120839	-0.0084985	-0.000898345
17	-14.6495	-14.5084	-14.5183	-14.4947	-14.3747	-14.3755	-14.3323	-14.3388	26	0.100756	0.106166	0.12742	0.214158	0.248184	0.211398	0.284575	17	0.00305132	-0.000438992	0.0086594	-0.00325179	-0.000517114	0.000128855	0	-0.00782697	-0.0215673	-0.00722326	-0.000254227	0.00103813	0.00556916	0.00385811	-0.00240526	-0.000301879	0.00351683	-0.00791571	0.00371779	-2.045e-05	2.55266e-05	-0.00152808	0.0027288	-0.00428211	-0.00895674	-0.00120839	-0.0084985	-0.000898345
18	-14.6439	-14.5057	-14.5247	-14.5041	-14.3862	-14.3779	-14.3518	-14.3388	26	0.100756	0.106166	0.12742	0.214158	0.248184	0.211398	0.284575	18	0.00224834	-0.000438992	0.00638061	-0.00325179	-0.000517114	0.000128855	0	-0.00853319	-0.020606	-0.0053224	-0.000254227	0.00290429	0.00556916	0.00585462	-0.0050818	-0.000222437	0.00959163	-0.00583263	0.00790035	-2.045e-05	2.55266e-05	-0.00152808	0.0020107	-0.00315524	-0.0111664	0.00192864	-0.00626206	0.00453798
18	-14.6439	-14.5057	-14.5247	-14.5041	-14.3862	-14.3779	-14.3518	-14.3388	27	0.0885546	0.114198	0.136906	0.227795	0.246778	0.221981	0.278507	18	0.00224834	-0.000438992	0.00638061	-0.00325179	-0.000517114	0.000128855	0	-0.00853319	-0.020606	-0.0053224	-0.000254227	0.00290429	0.00556916	0.00585462	-0.0050818	-0.000222437	0.00959163	-0.00583263	0.00790035	-2.045e-05	2.55266e-05	-0.00152808	0.0020107	-0.00315524	-0.0111664	0.00192864	-0.00626206	0.00453798
19	-14.6364	-14.5077	-14.5176	-14.4968	-14.3904	-14.3871	-14.3643	-14.3337	27	0.0885546	0.114198	0.136906	0.227795	0.246778	0.221981	0.278507	19	0.00224834	-0.00032643	0.00474456	-0.002418	-0.000384521	9.58152e-05	0	-0.0063452	-0.0153224	-0.00395768	-0.000189041	0.00290429	0.00556916	0.00842107	-0.00377878	-0.000165402	0.0149507	-0.00433708	0.00587462	-1.52064e-05	2.55266e-05	-0.00152808	0.00149513	-0.00376572	-0.00830322	0.00143412	-0.0046564	0.0033744
19	-14.6364	-14.5077	-14.5176	-14.4968	-14.3904	-14.3871	-14.3643	-14.3337	28	0.0803794	0.113415	0.10913	0.227306	0.246683	0.249237	0.289807	19	0.00224834	-0.00032643	0.00474456	-0.002418	-0.000384521	9.58152e-05	0	-0.0063452	-0.0153224	-0.00395768	-0.000189041	0.00290429	0.00556916	0.00842107	-0.00377878	-0.000165402	0.0149507	-0.00433708	0.00587462	-1.52064e-05	2.55266e-05	-0.00152808	0.00149513	-0.00376572	-0.00830322	0.00143412	-0.0046564	0.0033744
19	-14.6364	-14.5077	-14.5176	-14.4968	-14.3904	-14.3871	-14.3643	-14.3337	28	0.0803794	0.113415	0.10913	0.227306	0.246683	0.249237	0.289807	19	0.00224834	-0.00032643	0.00474456	-0.002418	-0.000384521	9.58152e-05	0	-0.0063452	-0.0153224	-0.00395768	-0.000189041	0.00290429	0.00556916	0.00842107	-0.00377878	-0.000165402	0.0149507	-0.00433708	0.00587462	-1.52064e-05	2.55266e-05	-0.00152808	0.00149513	-0.00376572	-0.00830322	0.00143412	-0.0046564	0.0033744
20	-14.6216	-14.5077	-14.5172	-14.4957	-14.3914	-14.3823	-14.3626	-14.3337	29	0.0704972	0.105806	0.113655	0.238184	0.235641	0.24667	0.290397	20	0.00259214	-0.000244823	0.00541266	-0.0042645	-0.000384521	9.58152e-05	0	-0.00344493	-0.0190275	-0.00296826	-0.000141781	0.00217822	0.00556916	0.0063158	-0.00283408	-0.000124052	0.0134828	-0.00325281	0.00660396	-1.52064e-05	2.55266e-05	-1.88171e-05	0.00112135	-0.0106094	-0.00167428	0.0012337	-0.0034923	0.0025308
20	-14.6216	-14.5077	-14.5172	-14.4957	-14.3914	-14.3823	-14.3626	-14.3337	29	0.0704972	0.105806	0.113655	0.238184	0.235641	0.24667	0.290397	20	0.00259214	-0.000244823	0.00541266	-0.0042645	-0.000384521	9.58152e-05	0	-0.00344493	-0.0190275	-0.00296826	-0.000141781	0.00217822	0.00556916	0.0063158	-0.00283408	-0.000124052	0.0134828	-0.00325281	0.00660396	-1.52064e-05	2.55266e-05	-1.88171e-05	0.00112135	-0.0106094	-0.00167428	0.0012337	-0.0034923	0.0025308
21	-14.6153	-14.5017	-14.5251	-14.5025	-14.3942	-14.3778	-14.37	-14.3389	30	0.0739388	0.0938714	0.106698	0.210391	0.234226	0.243485	0.278749	21	0.00195991	-0.00018511	0.0040925	-0.0042645	-0.000384521	7.24456e-05	0	-0.00260471	-0.0209249	-0.0080076	-0.000141781	0.00164695	0.00659684	0.00477536	-0.00214284	-9.37951e-05	0.0101943	-0.00245944	0.00499324	-1.52064e-05	1.93006e-05	-1.42276e-05	-0.000564733	-0.00802176	-0.00126592	0.000932796	-0.00264052	0.00191353
21	-14.6153	-14.5017	-14.5251	-14.5025	-14.3942	-14.3778	-14.37	-14.3389	30	0.0739388	0.0938714	0.106698	0.210391	0.234226	0.243485	0.278749	21	0.00195991	-0.00018511	0.0040925	-0.0042645	-0.000384521	7.24456e-05	0	-0.00260471	-0.0209249	-0.0080076	-0.000141781	0.00164695	0.00659684	0.00477536	-0.00214284	-9.37951e-05	0.0101943	-0.00245944	0.00499324	-1.52064e-05	1.93006e-05	-1.42276e-05	-0.000564733	-0.00802176	-0.00126592	0.000932796	-0.00264052	0.00191353
22	-14.6251	-14.5016	-14.5145	-14.5147	-14.4007	-14.3795	-14.3667	-14.3305	31	0.089245	0.0844908	0.102152	0.22472	0.23071	0.25463	0.274555	22	0.00378028	-0.00018511	0.0031181	-0.00324915	-0.000384521	7.24456e-05	0	-0.00352587	-0.024433	-0.0039214	-0.000141781	0.00125482	0.00467291	0.00363837	-0.00163264	-7.14629e-05	0.00776712	-0.00187386	0.00848657	-1.15858e-05	1.47052e-05	-0.00247133	0.00137686	-0.00611182	-0.000964512	0.000710702	-0.00201182	0.00529923
22	-14.6251	-14.5016	-14.5145	-14.5147	-14.4007	-14.3795	-14.3667	-14.3305	32	0.0779915	0.0725455	0.0932352	0.215496	0.232125	0.259017	0.272781	22	0.00378028	-0.00018511	0.0031181	-0.00324915	-0.000384521	7.24456e-05	0	-0.00352587	-0.024433	-0.0039214	-0.000141781	0.00125482	0.00467291	0.00363837	-0.00163264	-7.14629e-05	0.00776712	-0.00187386	0.00848657	-1.15858e-05	1.47052e-05	-0.00247133	0.00137686	-0.00611182	-0.000964512	0.000710702	-0.00201182	0.00529923
22	-14.6251	-14.5016	-14.5145	-14.5147	-14.4007	-14.3795	-14.3667	-14.3305	32	0.0779915	0.0725455	0.0932352	0.215496	0.232125	0.259017	0.272781	22	0.00378028	-0.00018511	0.0031181	-0.00324915	-0.000384521	7.24456e-05	0	-0.00352587	-0.024433	-0.0039214	-0.000141781	0.00125482	0.00467291	0.00363837	-0.00163264	-7.14629e-05	0.00776712	-0.00187386	0.00848657	-1.15858e-05	1.47052e-05	-0.00247133	0.00137686	-0.00611182	-0.000964512	0.000710702	-0.00201182	0.00529923
23	-14.6339	-14.5079	-14.5133	-14.4954	-14.3975	-14.3787	-14.3801	-14.3328	33	0.0826921	0.0711771	0.0910741	0.209338	0.23071	0.255534	0.278696	23	0.00605113	-0.00018511	0.0031181	-0.00712544	-0.000295097	5.55978e-05	0	-0.0027059	-0.0226085	-0.00300944	-0.000108808	0.00125482	0.00358619	0.00279224	-0.00125296	-7.14629e-05	0.00596081	-0.00143808	0.0120438	-1.15858e-05	1.47052e-05	-0.0018966	-0.00207674	-0.0111016	0.0024256	0.000710702	-0.00201182	0.00406685
23	-14.6339	-14.5079	-14.5133	-14.4954	-14.3975	-14.3787	-14.3801	-14.3328	34	0.0838008	0.068694	0.102132	0.215871	0.236172	0.255306	0.267469	23	0.00605113	-0.00018511	0.0031181	-0.00712544	-0.000295097	5.55978e-05	0	-0.0027059	-0.0226085	-0.00300944	-0.000108808	0.00125482	0.00358619	0.00279224	-0.00125296	-7.14629e-05	0.00596081	-0.00143808	0.0120438	-1.15858e-05	1.47052e-05	-0.0018966	-0.00207674	-0.0111016	0.0024256	0.000710702	-0.00201182	0.00406685
24	-14.6239	-14.5238	-14.5136	-14.4903	-14.4038	-14.3787	-14.3779	-14.3317	34	0.0838008	0.068694	0.102132	0.215871	0.236172	0.255306	0.267469	24	0.00467587	-0.000143039	0.00773697	-0.0076954	-0.00022803	5.55978e-05	0	-0.00209092	-0.0174702	-0.00533467	-0.000108808	0.00125482	0.00277114	0.00638998	-0.00125296	-5.52213e-05	0.00330523	-0.00111124	0.0140342	-1.15858e-05	1.13631e-05	-0.00146556	-0.00207674	-0.0158762	0.00187433	-0.00131111	-0.00155459	0.00314257
24	-14.6239	-14.5238	-14.5136	-14.4903	-14.4038	-14.3787	-14.3779	-14.3317	35	0.0805019	0.068694	0.101794	0.216756	0.238317	0.264012	0.251949	24	0.00467587	-0.000143039	0.00773697	-0.0076954	-0.00022803	5.55978e-05	0	-0.00209092	-0.0174702	-0.00533467	-0.000108808	0.00125482	0.00277114	0.00638998	-0.00125296	-5.52213e-05	0.00330523	-0.00111124	0.0140342	-1.15858e-05	1.13631e-05	-0.00146556	-0.00207674	-0.0158762	0.00187433	-0.00131111	-0.00155459	0.00314257
25	-14.6197	-14.5265	-14.5134	-14.4886	-14.396	-14.3787	-14.3813	-14.3263	36	0.091577	0.0691699	0.109373	0.216212	0.234608	0.264343	0.257422	25	0.00363679	-0.000143039	0.00601765	-0.0114493	-0.000177356	5.55978e-05	0	-0.00753897	-0.0161087	-0.0131128	-0.000108808	0.00288094	0.00386164	0.00638998	-0.000974523	-4.29499e-05	0.00257073	-0.00111124	0.0109155	-9.01121e-06	8.838e-06	-0.00113988	-0.00753005	-0.0192289	-0.00156568	-0.00101975	0.00110434	0.00244422
25	-14.6197	-14.5265	-14.5134	-14.4886	-14.396	-14.3787	-14.3813	-14.3263	36	0.091577	0.0691699	0.109373	0.216212	0.234608	0.264343	0.257422	25	0.00363679	-0.000143039	0.00601765	-0.0114493	-0.000177356	5.55978e-05	0	-0.00753897	-0.0161087	-0.0131128	-0.000108808	0.00288094	0.00386164	0.00638998	-0.000974523	-4.29499e-05	0.00257073	-0.00111124	0.0109155	-9.01121e-06	8.838e-06	-0.00113988	-0.00753005	-0.0192289	-0.00156568	-0.00101975	0.00110434	0.00244422
26	-14.6252	-14.5295	-14.5177	-14.4978	-14.3843	-14.3757	-14.3871	-14.3379	37	0.0938302	0.0754905	0.0984193	0.223715	0.235632	0.257457	0.258232	26	0.00284618	-0.000111944	0.00612772	-0.0142579	-0.000138801	4.35113e-05	0	-0.00221495	-0.0154604	-0.0102622	-8.51544e-05	0.00288094	0.00302215	0.0118197	-0.000974523	-3.3613e-05	-0.00160549	-0.000869669	0.00854255	-9.01121e-06	6.9167e-06	-0.00214398	-0.00627061	-0.0150487	0.00344431	-0.00101975	0.000864269	0.00191287
27	-14.6224	-14.5375	-14.511	-14.4936	-14.3961	-14.3771	-14.3765	-14.3439	38	0.0886793	0.0810568	0.0980603	0.222674	0.228919	0.251613	0.2491	27	0.00224061	-8.8126e-05	0.0096377	-0.0112243	-0.000109269	3.42536e-05	0	-0.00174368	-0.0154604	-0.0164063	-8.51544e-05	0.00226797	0.00302215	0.00930489	-0.000767178	-2.64613e-05	-0.0012639	-0.000684633	0.00808669	-9.01121e-06	5.44506e-06	-0.00168781	-0.00493644	-0.0118469	0.0077274	-0.000802783	0.000680382	0.00150587
27	-14.6224	-14.5375	-14.511	-14.4936	-14.3961	-14.3771	-14.3765	-14.3439	39	0.0843501	0.0736559	0.0851091	0.227126	0.224551	0.2497	0.25228	27	0.00224061	-8.8126e-05	0.0096377	-0.0112243	-0.000109269	3.42536e-05	0	-0.00174368	-0.0154604	-0.0164063	-8.51544e-05	0.00226797	0.00302215	0.00930489	-0.000767178	-2.64613e-05	-0.0012639	-0.000684633	0.00808669	-9.01121e-06	5.44506e-06	-0.00168781	-0.00493644	-0.0118469	0.0077274	-0.000802783	0.000680382	0.00150587
28	-14.6305	-14.5457	-14.5149	-14.5125	-14.3965	-14.3838	-14.3746	-14.3404	39	0.0843501	0.0736559	0.0851091	0.227126	0.224551	0.2497	0.25228	28	0.00233157	-8.8126e-05	0.0117662	-0.00888591	-0.000109269	3.42536e-05	0	-0.00501712	-0.0122395	-0.017266	-8.51544e-05	0.00226797	0.00239254	0.00450102	-0.000767178	-2.09485e-05	-0.00448647	-0.000542001	0.00808669	-7.13387e-06	5.44506e-06	-0.00306633	-0.00390801	-0.00937876	0.000748064	-0.000802783	0.000538635	0.00119215
28	-14.6305	-14.5457	-14.5149	-14.5125	-14.3965	-14.3838	-14.3746	-14.3404	40	0.0780783	0.0787588	0.0829795	0.230789	0.22624	0.246279	0.259246	28	0.00233157	-8.8126e-05	0.0117662	-0.00888591	-0.000109269	3.42536e-05	0	-0.00501712	-0.0122395	-0.017266	-8.51544e-05	0.00226797	0.00239254	0.00450102	-0.000767178	-2.09485e-05	-0.00448647	-0.000542001	0.00808669	-7.13387e-06	5.44506e-06	-0.00306633	-0.00390801	-0.00937876	0.000748064	-0.000802783	0.000538635	0.00119215
29	-14.6283	-14.5498	-14.5244	-14.5166	-14.3835	-14.3882	-14.3772	-14.3398	41	0.0784024	0.0738852	0.0888918	0.226898	0.230905	0.237225	0.262435	29	0.00185574	-7.01411e-05	0.0086452	-0.0102064	-8.69689e-05	2.72631e-05	0	-0.00399322	-0.0131378	-0.0173485	-6.7776e-05	0.00180512	0.00239254	0.00358245	-0.000610611	-2.09485e-05	-0.00577826	-0.000431389	0.00643635	-5.67798e-06	4.33382e-06	-0.00244055	-0.00311046	-0.00949374	0.000595398	-0.000638949	0.000538635	0.000948854
30	-14.6216	-14.5464	-14.5364	-14.5194	-14.3856	-14.3882	-14.3804	-14.3473	42	0.0826897	0.0768386	0.0927092	0.231156	0.227827	0.240481	0.261569	30	0.00148459	-7.01411e-05	0.00691616	-0.0046775	-8.69689e-05	2.18105e-05	0	-0.0094775	-0.0172103	-0.0138788	-6.7776e-05	0.00222573	0.000198028	0.00286596	-0.000610611	-2.09485e-05	-0.00966069	-0.000345111	0.00107911	-4.54238e-06	4.33382e-06	-0.00195244	-0.00248837	-0.0102486	-0.00118534	-0.00051116	-0.00265919	0.000759083
30	-14.6216	-14.5464	-14.5364	-14.5194	-14.3856	-14.3882	-14.3804	-14.3473	43	0.0825993	0.0799497	0.0861693	0.226702	0.229667	0.238266	0.261694	30	0.00148459	-7.01411e-05	0.00691616	-0.0046775	-8.69689e-05	2.18105e-05	0	-0.0094775	-0.0172103	-0.0138788	-6.7776e-05	0.00222573	0.000198028	0.00286596	-0.000610611	-2.09485e-05	-0.00966069	-0.000345111	0.00107911	-4.54238e-06	4.33382e-06	-0.00195244	-0.00248837	-0.0102486	-0.00118534	-0.00051116	-0.00265919	0.000759083
31	-14.6302	-14.5375	-14.5416	-14.5239	-14.3991	-14.3917	-14.3692	-14.3515	43	0.0825993	0.0799497	0.0861693	0.226702	0.229667	0.238266	0.261694	31	0.00119349	-5.6388e-05	0.00556005	-0.00476919	-8.69689e-05	2.18105e-05	0	-0.010807	-0.0198657	-0.0111575	-6.7776e-05	0.00178931	0.000159199	0.002304	-0.000610611	-1.6841e-05	-0.00842999	-0.000277442	0.000867519	-4.54238e-06	3.48405e-06	-0.00156961	-0.00524537	-0.00823911	-0.00095292	-0.000410932	-0.00723838	-0.00176934
31	-14.6302	-14.5375	-14.5416	-14.5239	-14.3991	-14.3917	-14.3692	-14.3515	44	0.0828666	0.0748664	0.0824552	0.216278	0.226779	0.23775	0.261941	31	0.00119349	-5.6388e-05	0.00556005	-0.00476919	-8.69689e-05	2.18105e-05	0	-0.010807	-0.0198657	-0.0111575	-6.7776e-05	0.00178931	0.000159199	0.002304	-0.000610611	-1.6841e-05	-0.00842999	-0.000277442	0.000867519	-4.54238e-06	3.48405e-06	-0.00156961	-0.00524537	-0.00823911	-0.00095292	-0.000410932	-0.00723838	-0.00176934
32	-14.6261	-14.5373	-14.5462	-14.5329	-14.4084	-14.3917	-14.3626	-14.3533	45	0.0817353	0.0748101	0.0834324	0.225503	0.235282	0.237084	0.265573	32	0.000963975	-5.6388e-05	0.0055405	-0.00476919	-7.02441e-05	1.76161e-05	0	-0.0127144	-0.0174264	-0.00901183	-6.7776e-05	0.00144521	0.00247823	-0.000461819	-0.000493186	-1.36023e-05	-0.00680884	-0.000224088	0.000700689	-3.66885e-06	3.48405e-06	-0.00126776	-0.00423665	-0.00989864	-0.000769667	-0.000410932	-0.00723838	-0.00176934
33	-14.6203	-14.5326	-14.5483	-14.535	-14.4131	-14.3917	-14.3697	-14.3474	46	0.079328	0.077072	0.0871011	0.226284	0.239782	0.235797	0.259461	33	0.000782093	-4.57487e-05	0.00449512	-0.00386934	-5.69905e-05	1.42923e-05	0	-0.0174817	-0.0159414	-0.00731148	-5.4988e-05	0.00117253	0.00247823	-0.000374683	-0.000493186	-1.10358e-05	-0.0132687	-0.000181807	-0.00513077	-2.97661e-06	2.82668e-06	-0.00102856	-0.00343728	-0.00803097	-0.000624446	-0.00013785	-0.00587265	-0.0014355
34	-14.6268	-14.5316	-14.5466	-14.524	-14.4125	-14.3863	-14.3671	-14.3593	47	0.0891818	0.0737767	0.0905594	0.217046	0.223541	0.239791	0.257244	34	0.000782093	-3.72767e-05	0.00865009	-0.00394913	-4.64367e-05	1.16456e-05	0	-0.0174496	-0.0129893	-0.0059575	-4.48051e-05	0.00117253	0.00464877	-0.000374683	-9.65772e-05	-8.99217e-06	-0.0132591	-0.000148139	-0.00788838	-2.97661e-06	2.82668e-06	-0.00102856	-0.00657733	-0.00654376	-0.000508808	-0.00013785	-0.00478512	-0.0014355
34	-14.6268	-14.5316	-14.5466	-14.524	-14.4125	-14.3863	-14.3671	-14.3593	48	0.0872259	0.0711862	0.0879873	0.213029	0.220518	0.234164	0.263996	34	0.000782093	-3.72767e-05	0.00865009	-0.00394913	-4.64367e-05	1.16456e-05	0	-0.0174496	-0.0129893	-0.0059575	-4.48051e-05	0.00117253	0.00464877	-0.000374683	-9.65772e-05	-8.99217e-06	-0.0132591	-0.000148139	-0.00788838	-2.97661e-06	2.82668e-06	-0.00102856	-0.00657733	-0.00654376	-0.000508808	-0.00013785	-0.00478512	-0.0014355
35	-14.6243	-14.5313	-14.5466	-14.5243	-14.4135	-14.3841	-14.3612	-14.3675	49	0.0885042	0.0716412	0.0887021	0.214059	0.218478	0.242077	0.265067	35	0.000639894	-3.04992e-05	0.00707734	-0.000622949	-4.64367e-05	1.16456e-05	0	-0.0173188	-0.0162214	-0.00385985	-4.48051e-05	0.000959342	0.00690094	-0.000306559	-7.90177e-05	-8.99217e-06	-0.00754982	-0.000121205	-0.0105329	-2.97661e-06	2.31274e-06	0.000376719	-0.00881742	-0.00535398	-0.00237297	-0.00150499	-0.00342248	-0.0011745
36	-14.6301	-14.5238	-14.5461	-14.5167	-14.414	-14.3937	-14.3595	-14.3621	50	0.0977924	0.0816069	0.0830512	0.216631	0.215682	0.250353	0.267481	36	0.000525627	-2.50529e-05	0.00938738	0.00124961	-3.81444e-05	-0.000193797	0	-0.014727	-0.018926	-0.00254214	-3.68042e-05	0.000788031	0.00566863	-0.000251816	-7.90177e-05	-7.38643e-06	-0.0124538	-9.95611e-05	-0.0140816	-2.44507e-06	2.31274e-06	0.000376719	-0.0105025	-0.00303181	0.000218187	-0.00123624	-0.00281132	0.000715273
36	-14.6301	-14.5238	-14.5461	-14.5167	-14.414	-14.3937	-14.3595	-14.3621	51	0.0887477	0.0888272	0.084933	0.213893	0.211512	0.25004	0.267704	36	0.000525627	-2.50529e-05	0.00938738	0.00124961	-3.81444e-05	-0.000193797	0	-0.014727	-0.018926	-0.00254214	-3.68042e-05	0.000788031	0.00566863	-0.000251816	-7.90177e-05	-7.38643e-06	-0.0124538	-9.95611e-05	-0.0140816	-2.44507e-06	2.31274e-06	0.000376719	-0.0105025	-0.00303181	0.000218187	-0.00123624	-0.00281132	0.000715273
37	-14.6279	-14.5246	-14.5398	-14.5277	-14.4065	-14.3927	-14.3664	-14.3613	52	0.0899386	0.0783378	0.0876575	0.211369	0.213	0.245946	0.2696	37	0.000433412	-2.06576e-05	0.00774047	0.00103038	-3.14524e-05	-0.000159797	0	-0.0121433	-0.0156057	-0.00209615	-3.03473e-05	0.000788031	0.00467413	-0.000207638	-6.5155e-05	-7.38643e-06	-0.0102689	-9.95611e-05	-0.0130237	-2.01611e-06	1.907e-06	0.000376719	-0.00551386	-0.00249991	0.000179909	-0.00169921	-0.00231811	0.000589786
38	-14.6187	-14.5267	-14.5374	-14.528	-14.4076	-14.3994	-14.3722	-14.3662	53	0.0798305	0.0789054	0.0923359	0.201385	0.221784	0.242844	0.269262	38	0.000358686	-2.06576e-05	0.00669051	0.000852726	-2.60296e-05	-0.000132246	0	-0.0100497	-0.0176273	-0.00173475	-3.03473e-05	0.000652164	0.00467413	-0.000171838	0.000600755	-6.1129e-06	-0.00778047	-8.23954e-05	-0.0107782	-1.66851e-06	1.57821e-06	0.000376719	-0.00207614	-0.000738002	0.00175638	-0.00169921	-0.00267184	0.000488099
39	-14.6195	-14.531	-14.5417	-14.5344	-14.4031	-14.4038	-14.3755	-14.363	54	0.0713035	0.080217	0.0894061	0.203826	0.214265	0.240281	0.264809	39	0.000297892	-2.06576e-05	0.00555653	0.000708196	-2.16178e-05	-0.000109831	0	-0.00834633	-0.0146396	0.000106829	-2.52037e-05	0.000541628	0.00388191	-0.000142713	0.00159443	-6.1129e-06	-0.00569524	-6.84301e-05	-0.0137021	-1.66851e-06	1.57821e-06	0.000312868	-0.00172425	0.000537408	0.00145869	-0.00292587	0.000405047	-9.28022e-05
40	-14.6153	-14.5337	-14.5366	-14.5323	-14.3994	-14.404	-14.3842	-14.356	55	0.0744844	0.0794072	0.0905285	0.207793	0.214436	0.233051	0.270613	40	0.000248243	-1.72147e-05	0.00463044	-0.00237686	-2.16178e-05	-9.15262e-05	0	-0.00529107	-0.016773	8.9024e-05	-2.10031e-05	0.000541628	0.00323492	-0.000118928	-5.21903e-05	-5.09409e-06	-0.00474603	-6.84301e-05	-0.0162861	-1.66851e-06	1.57821e-06	0.000260724	-0.00143687	0.00044784	0.00145869	-0.00292587	-0.00471428	-7.73351e-05
41	-14.6185	-14.5356	-14.5379	-14.5306	-14.3992	-14.3993	-14.3911	-14.3529	56	0.0748212	0.080878	0.0899709	0.21257	0.21773	0.234272	0.268498	41	0.000207547	-1.43926e-05	0.00152595	-0.00295704	-2.16178e-05	-7.65219e-05	0	-0.00442368	-0.0140233	-0.0024549	-2.10031e-05	0.000541628	0.00164198	-0.00175941	-4.36346e-05	-4.25899e-06	-0.00689441	-5.7212e-05	-0.0136163	-1.39498e-06	1.57821e-06	-0.000486741	-9.7121e-05	0.000374424	0.00121956	-0.00432294	-0.010278	-6.46572e-05
41	-14.6185	-14.5356	-14.5379	-14.5306	-14.3992	-14.3993	-14.3911	-14.3529	57	0.0814163	0.0829612	0.0921182	0.210499	0.216867	0.230568	0.273078	41	0.000207547	-1.43926e-05	0.00152595	-0.00295704	-2.16178e-05	-7.65219e-05	0	-0.00442368	-0.0140233	-0.0024549	-2.10031e-05	0.000541628	0.00164198	-0.00175941	-4.36346e-05	-4.25899e-06	-0.00689441	-5.7212e-05	-0.0136163	-1.39498e-06	1.57821e-06	-0.000486741	-9.7121e-05	0.000374424	0.00121956	-0.00432294	-0.010278	-6.46572e-05
42	-14.6154	-14.5329	-14.5385	-14.5226	-14.3949	-14.3983	-14.3878	-14.3502	58	0.0771525	0.0914518	0.0869393	0.216656	0.213772	0.230765	0.276411	42	0.000174072	-1.43926e-05	0.00127983	-0.00295704	-1.81311e-05	-6.41797e-05	0	-0.00375592	-0.0129576	-0.00205895	-1.76155e-05	0.000541628	-0.000358553	-0.00147563	0.00107896	-4.25899e-06	-0.00578241	-4.79843e-05	-0.0114201	-1.16999e-06	1.32366e-06	-0.000486741	-8.14563e-05	0.000314033	-0.0016591	-0.00432294	-0.00862025	-6.46572e-05
43	-14.6175	-14.5369	-14.5318	-14.5291	-14.3994	-14.3964	-14.3842	-14.3523	59	0.088999	0.0880878	0.0850608	0.217456	0.21458	0.2258	0.264347	43	0.000146442	-1.21081e-05	0.00107668	-0.00467149	-1.81311e-05	-5.39924e-05	0	-0.00315974	-0.0143555	-0.00173213	-1.76155e-05	0.000541628	-0.00172743	-0.0012414	0.000907697	-4.25899e-06	-0.00486457	-4.03677e-05	-0.00501457	-9.84273e-07	1.32366e-06	-0.000486741	-6.85267e-05	0.000264186	-0.00435953	-0.00647286	-0.00725196	-6.46572e-05
44	-14.6118	-14.5366	-14.5407	-14.5293	-14.4098	-14.3993	-14.3906	-14.3521	61	0.0912968	0.0984958	0.0943747	0.222688	0.218617	0.225931	0.266457	44	0.000146442	-1.21081e-05	0.00222056	-0.00394157	-1.52981e-05	-5.39924e-05	0	-0.00266603	-0.0175131	-0.00146149	-1.48631e-05	0.000541628	0.0016976	-0.00104743	0.000907697	-4.25899e-06	-0.00410448	-3.40603e-05	0.0007989	-9.84273e-07	1.32366e-06	0.000809088	-5.78194e-05	0.000222907	-0.00367835	-0.00546147	-0.00611884	-5.45546e-05
45	-14.614	-14.5402	-14.5447	-14.5306	-14.4006	-14.3908	-14.3854	-14.35	62	0.0997211	0.0951293	0.0913809	0.220562	0.218457	0.220674	0.26701	45	0.000146442	-1.21081e-05	0.00187893	-0.00692753	-1.29445e-05	-4.56859e-05	0	-0.00225587	-0.0148188	-0.00123664	-1.25764e-05	0.000541628	0.00143643	-0.000886291	0.000907697	-4.25899e-06	-0.00347302	-2.88202e-05	-0.00253142	-9.84273e-07	1.12002e-06	0.000684613	-4.89241e-05	0.000188614	-0.00585704	-0.00470617	-0.00517748	-5.45546e-05
46	-14.6156	-14.5426	-14.5424	-14.5285	-14.3998	-14.387	-14.3866	-14.3561	63	0.108039	0.0992779	0.0903737	0.220243	0.223214	0.220961	0.265761	46	0.000124253	-1.21081e-05	0.00159425	-0.0058779	-1.29445e-05	-3.87638e-05	0	-0.00478056	-0.0168428	-0.00123664	-1.25764e-05	0.000541628	-0.0017839	-0.000886291	0.000770167	-3.61369e-06	-0.00485906	-2.44535e-05	-0.00214787	-8.35141e-07	1.12002e-06	0.00248333	-4.15114e-05	0.000160036	-0.00496961	-0.00668459	-0.00439301	-4.62887e-05
47	-14.6195	-14.5403	-14.5481	-14.5289	-14.4017	-14.396	-14.3907	-14.3622	64	0.109138	0.100379	0.0875484	0.220596	0.223305	0.226883	0.273089	47	0.000105708	-1.21081e-05	0.0013563	-0.00153375	-1.10125e-05	-3.87638e-05	0	-0.00406704	-0.0168974	-0.00195326	-1.25764e-05	0.000460788	-0.00451208	-0.000754008	0.000770167	-3.07433e-06	-0.00413383	-2.08037e-05	-0.00182729	-7.10493e-07	9.5285e-07	0.00248333	0.00182922	0.00124526	-0.00907408	-0.00568689	-0.00458395	-3.93799e-05
48	-14.6219	-14.5422	-14.5507	-14.5315	-14.4022	-14.3947	-14.3942	-14.3579	65	0.111388	0.10286	0.0936296	0.223798	0.221292	0.225819	0.279899	48	9.01628e-05	-1.21081e-05	0.00115684	-0.00399767	-1.10125e-05	-3.30632e-05	0	-0.00127369	-0.0144125	-0.00166602	-1.0727e-05	0.000460788	-0.000421361	-0.000643125	0.000656907	-2.62222e-06	-0.00502881	-1.77444e-05	-0.00155857	-6.06009e-07	8.12725e-07	0.00211814	0.0039835	0.00106214	-0.00684965	-0.00485058	-0.00390984	-3.35888e-05
49	-14.6251	-14.5432	-14.5503	-14.5308	-14.4012	-14.3968	-14.3881	-14.3568	67	0.113787	0.108391	0.102947	0.222063	0.221619	0.231393	0.288782	49	7.70958e-05	-1.21081e-05	0.00235373	-0.0034183	-1.10125e-05	-3.30632e-05	0	-0.00108909	-0.0123237	-0.00166602	-1.0727e-05	0.000394007	-0.000360294	-0.000549918	0.000561703	-2.24219e-06	-0.0043	-1.51727e-05	-0.00420799	-5.18181e-07	6.94939e-07	0.00211814	0.00166646	0.000908204	-0.00585695	-0.00798554	-0.00169482	-3.35888e-05
50	-14.6295	-14.54	-14.5478	-14.5389	-14.3986	-14.3996	-14.3799	-14.3544	68	0.116334	0.104643	0.106465	0.225347	0.224019	0.22778	0.289172	50	7.70958e-05	-1.03783e-05	0.00201748	-0.00606557	-9.43929e-06	-2.83399e-05	0	-0.00093351	-0.0105632	-0.00358875	-9.19454e-06	0.00033772	-0.00264166	-0.00206666	0.00120487	-2.24219e-06	-0.0062805	-1.51727e-05	0.000489759	-5.18181e-07	5.95662e-07	0.000968904	0.00142839	0.000778461	-0.00349862	-0.0115838	-0.00458364	-2.87904e-05
51	-14.6294	-14.5454	-14.549	-14.537	-14.4046	-14.4038	-14.3802	-14.3542	69	0.111818	0.104386	0.105783	0.224795	0.223493	0.22691	0.294113	51	7.70958e-05	-8.91661e-06	0.00350277	-0.00521126	-8.10981e-06	-2.83399e-05	0	-0.00093351	-0.00907542	-0.00642232	-7.89953e-06	0.000290154	-0.0022696	-0.00206666	0.00120487	-2.24219e-06	-0.00539592	-1.51727e-05	0.0055824	-4.45198e-07	5.95662e-07	0.000832438	0.00237726	0.000202262	-0.00300586	-0.0099523	-0.00502042	-2.87904e-05
52	-14.6317	-14.5478	-14.5531	-14.5342	-14.404	-14.4024	-14.3801	-14.3523	71	0.114922	0.104064	0.104739	0.232979	0.231426	0.225718	0.289827	52	6.6388e-05	-8.91661e-06	0.00301627	-0.00448748	-6.98345e-06	-2.83399e-05	0	-0.000803856	-0.00781495	-0.00642232	-6.80238e-06	0.000290154	-0.00195437	-0.00177963	0.000624369	-1.93078e-06	-0.00946017	-1.51727e-05	0.00480707	-3.83365e-07	5.12931e-07	-0.000208051	0.0036918	0.00017417	-0.00300604	-0.00857004	-0.000786588	-2.47917e-05
53	-14.6378	-14.5516	-14.5526	-14.5372	-14.4127	-14.3936	-14.3833	-14.3526	72	0.115215	0.106715	0.103699	0.231543	0.222989	0.225841	0.289032	53	5.72938e-05	-8.91661e-06	0.00260308	-0.00756137	-6.98345e-06	-2.83399e-05	0	-0.000693738	-0.00694049	-0.00554255	-5.87054e-06	0.000250407	-0.00425954	-0.00153584	0.000538839	-1.93078e-06	-0.0107189	-1.30943e-05	0.00414856	-3.83365e-07	4.42666e-07	-0.000179551	0.000469155	0.00017417	-0.0040454	-0.00739606	-0.00381279	-2.13956e-05
54	-14.6341	-14.5595	-14.5513	-14.54	-14.4102	-14.3975	-14.3801	-14.3571	74	0.11883	0.112294	0.103568	0.232199	0.216966	0.2385	0.280983	54	4.95514e-05	-8.91661e-06	0.00260308	-0.00653956	-6.03974e-06	-2.83399e-05	0	-0.00059999	-0.00473714	-0.00561364	-5.87054e-06	0.000216568	-0.00435761	-0.0013283	0.000538839	-1.66986e-06	-0.0133124	-1.30943e-05	0.00358795	-3.31559e-07	3.82847e-07	-0.000155287	0.000405755	0.000150633	-0.0080249	-0.00639659	-0.00435834	-2.13956e-05
56	-14.6308	-14.5569	-14.5509	-14.5415	-14.4069	-14.3963	-14.3844	-14.3609	75	0.118123	0.110643	0.106463	0.226923	0.218027	0.241278	0.277539	56	4.30315e-05	-7.72773e-06	0.00344874	-0.00492188	-5.23444e-06	-2.13295e-05	0	-0.000519991	-0.00290599	-0.004225	-5.0981e-06	0.000187692	-0.0063227	-0.00115119	0.000405547	-1.45014e-06	-0.0195741	-1.30943e-05	0.0033012	-2.87933e-07	3.32472e-07	-0.000134582	0.00423219	0.00085541	-0.00438279	-0.0142009	-0.00475422	-1.85804e-05
57	-14.6318	-14.5504	-14.5488	-14.5394	-14.409	-14.3987	-14.3889	-14.3647	77	0.11117	0.11635	0.102376	0.229489	0.216042	0.236005	0.280289	57	3.7443e-05	-7.72773e-06	0.00300085	-0.00708029	-5.23444e-06	-1.85595e-05	0	-0.000519991	-0.000643439	-0.0036763	-5.0981e-06	0.000187692	-0.0113424	-0.00115119	0.000405547	-1.45014e-06	-0.017032	-1.30943e-05	0.00287247	-2.87933e-07	2.89294e-07	-0.000117104	0.00554599	0.000744317	-0.00313234	-0.016998	-0.00379476	-1.85804e-05
58	-14.6364	-14.5593	-14.545	-14.5438	-14.4052	-14.4018	-14.3887	-14.3614	78	0.112744	0.113922	0.110187	0.231695	0.214841	0.237153	0.278991	58	3.26426e-05	-7.72773e-06	0.00300085	-0.00617256	-4.56336e-06	-1.85595e-05	0	0.00195067	-0.000560947	-0.00320498	-5.0981e-06	0.000163629	-0.0124368	-0.0010036	0.000353554	-1.45014e-06	-0.0162051	-1.30943e-05	0.00250421	-2.87933e-07	2.52205e-07	0.000726547	0.0104891	0.000648892	-0.00273076	-0.0148188	-0.00330825	-1.85804e-05
59	-14.6444	-14.5554	-14.5484	-14.5467	-14.4076	-14.4049	-14.3895	-14.3671	80	0.107157	0.116503	0.110871	0.228513	0.2277	0.2364	0.284078	59	2.85106e-05	-6.74953e-06	0.00500143	-0.00539123	-4.56336e-06	-1.85595e-05	0	0.00195067	-0.00267569	-0.00279929	-4.45277e-06	0.000163629	-0.0133862	-0.000876563	0.000353554	-1.26658e-06	-0.01731	-1.14368e-05	0.00387887	-2.51486e-07	2.2028e-07	0.000107322	0.00916139	0.000566754	-0.00011052	-0.0178561	-0.00437845	-1.85804e-05
60	-14.6444	-14.5542	-14.5483	-14.5433	-14.4082	-14.4059	-14.3939	-14.3657	81	0.102895	0.120382	0.109981	0.228489	0.231186	0.2347	0.284405	60	2.49468e-05	-6.74953e-06	0.0078826	-0.00322168	-4.56336e-06	-1.62395e-05	0	0.00195067	-0.00323197	-0.00244938	-3.89618e-06	0.000163629	-0.0187733	-0.000876563	0.000353554	-1.10826e-06	-0.0151462	-1.14368e-05	0.00339401	-2.2005e-07	1.92745e-07	9.39069e-05	0.00801621	0.00049591	-0.00133242	-0.0168598	-0.00659457	-1.62578e-05
62	-14.6558	-14.5514	-14.5492	-14.5404	-14.4089	-14.4034	-14.3934	-14.3648	83	0.100608	0.113968	0.110674	0.232834	0.238712	0.233639	0.290811	62	2.19045e-05	-6.74953e-06	0.00886482	-0.00168284	-4.00685e-06	-1.42591e-05	0	0.00092812	-0.00408407	-0.00188516	-2.99868e-06	0.000143428	-0.0176289	-0.00100346	0.000272112	-1.10826e-06	-0.0112453	-1.14368e-05	0.00261219	-1.93215e-07	1.48346e-07	8.23134e-05	0.00696055	0.000381676	-0.000200909	-0.0144872	-0.00825531	-1.42507e-05
63	-14.6562	-14.5478	-14.5519	-14.5414	-14.4112	-14.4063	-14.3931	-14.366	84	0.0999357	0.111857	0.111694	0.234121	0.237845	0.234072	0.294114	63	1.92654e-05	-6.74953e-06	0.0124928	-0.00148009	-4.00685e-06	-1.42591e-05	0	0.00092812	-0.00653177	-0.00165803	-2.6374e-06	0.000126148	-0.0200574	-0.00140255	0.000239327	-9.74733e-07	-0.0108872	-1.00588e-05	0.00229747	-1.69936e-07	1.48346e-07	8.23134e-05	0.0101067	0.000335691	-0.000176703	-0.0127418	-0.0073443	-1.25337e-05
64	-14.6594	-14.5467	-14.5508	-14.5442	-14.4109	-14.4062	-14.3887	-14.3634	86	0.0998375	0.114312	0.110492	0.236538	0.242183	0.236166	0.287462	64	1.92654e-05	-5.94602e-06	0.014363	0.000124674	-3.52985e-06	-1.25616e-05	0	0.00092812	-0.00575418	-0.00165803	-2.6374e-06	0.00011113	-0.0176696	-0.00123558	0.000239327	-8.58693e-07	-0.00659948	-8.86136e-06	0.00478513	-1.49705e-07	1.30686e-07	7.25142e-05	0.012522	0.000295728	-0.000155667	-0.0112249	-0.00749869	-1.10416e-05
66	-14.6546	-14.5413	-14.5466	-14.5466	-14.41	-14.4098	-14.3894	-14.3607	88	0.0983869	0.102307	0.110999	0.231639	0.242803	0.241029	0.28811	66	1.92654e-05	-5.24649e-06	0.0111996	0.00115211	-2.75241e-06	-9.79494e-06	0	0.00092812	-0.00517644	-0.000659935	-2.05652e-06	8.6654e-05	-0.0240599	-0.0018799	0.000239327	-8.58693e-07	-0.00703249	-6.90968e-06	0.00373117	-1.49705e-07	1.1549e-07	5.65432e-05	0.00976411	0.000230595	-0.00088806	-0.00875266	-0.00864063	-9.75772e-06
67	-14.6613	-14.5425	-14.5478	-14.5482	-14.4144	-14.4078	-14.3842	-14.3624	89	0.0931204	0.104297	0.112824	0.230816	0.240903	0.244712	0.289494	67	1.7051e-05	-5.24649e-06	0.00991226	0.000490246	-2.75241e-06	-9.79494e-06	0	0.00092812	-0.00458145	-0.00058408	-1.82014e-06	7.66938e-05	-0.0238057	-0.000618225	0.000239327	-7.59993e-07	-0.00622416	-6.11546e-06	0.0033023	-1.32498e-07	1.1549e-07	5.65432e-05	0.0112496	0.00020409	-0.000785984	-0.0117227	-0.00764745	-9.75772e-06
68	-14.6625	-14.5406	-14.5523	-14.5493	-14.4191	-14.4054	-14.3917	-14.362	91	0.09589	0.103	0.114686	0.233712	0.238766	0.242937	0.2903	68	1.51134e-05	-5.24649e-06	0.0132581	0.000434536	-2.75241e-06	-8.68188e-06	0	0.00092812	-0.00439221	-0.00058408	-1.6133e-06	7.66938e-05	-0.0236937	0.000846826	0.000212131	-6.7363e-07	-0.00551687	-5.42052e-06	0.00292704	-1.17441e-07	1.02366e-07	5.65432e-05	0.00931097	0.000180898	-0.0013043	-0.0103906	-0.0114666	-9.75772e-06
70	-14.6664	-14.542	-14.5513	-14.5496	-14.4215	-14.4036	-14.4023	-14.3623	93	0.0987396	0.103787	0.107798	0.233992	0.23739	0.238277	0.282423	70	0.000131961	-5.24649e-06	0.0135574	0.000342855	-2.44659e-06	-6.85012e-06	0	0.00340807	-0.00389871	0.000860117	-1.27292e-06	6.05125e-05	-0.0228675	0.000751677	0.000212131	-5.97941e-07	-0.00435288	-5.42052e-06	0.00259816	-1.04392e-07	8.07681e-08	0.000347782	0.00734649	0.000142731	-0.0028872	-0.00819832	-0.0123494	-7.69898e-06
71	-14.6652	-14.5464	-14.5528	-14.5515	-14.4228	-14.4064	-14.4038	-14.3664	95	0.0984402	0.106225	0.107146	0.232171	0.237456	0.23709	0.284441	71	0.00011746	-5.24649e-06	0.0139146	0.000305179	-2.17773e-06	-6.85012e-06	0	0.00644128	-0.00347028	0.000765599	-1.27292e-06	6.05125e-05	-0.0238406	0.000751677	0.00018882	-5.97941e-07	-0.00387454	-4.82486e-06	0.00149675	-9.29205e-08	7.18925e-08	0.000309564	0.00731206	0.000127046	-0.00503151	-0.0072974	-0.01455	-6.85293e-06
73	-14.6621	-14.542	-14.5481	-14.5508	-14.4252	-14.4113	-14.3993	-14.3715	97	0.0986928	0.108459	0.108013	0.23159	0.235787	0.233594	0.283072	73	9.34352e-05	-5.24649e-06	0.0114	0.00293761	-2.17773e-06	-6.85012e-06	0	0.0119084	-0.000648916	0.000683276	-1.27292e-06	5.3935e-05	-0.0213371	0.00198847	0.0001502	-4.75641e-07	-0.00308207	-4.82486e-06	1.10418e-05	-9.29205e-08	5.71879e-08	-3.08202e-05	0.00581649	0.000101061	-0.00400239	-0.00261201	-0.013608	-6.11606e-06
74	-14.6632	-14.5436	-14.5446	-14.5533	-14.424	-14.4145	-14.3993	-14.3736	99	0.0993495	0.110368	0.106662	0.226758	0.233743	0.236424	0.283936	74	9.34352e-05	-4.68835e-06	0.0101872	0.0026251	-2.17773e-06	-6.12139e-06	0	0.0136214	-0.000579882	0.000610587	-1.27292e-06	5.3935e-05	-0.0230375	0.000670087	0.000134221	-4.75641e-07	-0.00275419	-4.82486e-06	-0.00252846	-8.30353e-08	5.11041e-08	-3.08202e-05	0.00519771	9.03095e-05	-0.00357661	0.000367934	-0.0121604	-6.11606e-06
76	-14.6644	-14.5482	-14.5408	-14.5493	-14.4276	-14.4119	-14.397	-14.3746	101	0.0997704	0.112451	0.109875	0.228161	0.232058	0.23456	0.28797	76	0.000129738	-3.75788e-06	0.00871363	0.00210411	-2.17773e-06	-4.90651e-06	0	0.0184147	0.00164796	-0.000251861	-1.14032e-06	5.3935e-05	-0.0152972	0.000600286	0.000107583	-4.26095e-07	-0.000328476	-4.82486e-06	-0.00139553	-7.43858e-08	5.11041e-08	-2.76098e-05	0.00416615	8.09023e-05	-0.00286678	0.00306291	-0.0114968	-5.47226e-06
78	-14.6588	-14.5505	-14.5474	-14.5512	-14.4252	-14.4169	-14.3943	-14.3756	103	0.103877	0.109397	0.103218	0.229214	0.231461	0.230612	0.29069	78	0.000104489	-3.75788e-06	0.00971149	0.00169462	-1.95551e-06	-4.40068e-06	0	0.0192121	0.000605815	0.000924668	-1.02276e-06	4.84314e-05	-0.0151827	0.000539032	0.000107583	-3.82168e-07	-0.00265501	-3.88588e-06	-0.00268316	-5.99093e-08	4.58357e-08	-2.76098e-05	0.00335536	6.51576e-05	-0.00164062	0.00573155	-0.00925933	-4.90811e-06
79	-14.6597	-14.5542	-14.5467	-14.5539	-14.4272	-14.417	-14.3939	-14.3751	105	0.100926	0.104749	0.102568	0.230746	0.233647	0.236954	0.283078	79	9.39344e-05	-3.75788e-06	0.00873053	0.00375927	-1.95551e-06	-4.40068e-06	0	0.0172715	0.000544621	0.000831267	-1.02276e-06	4.35394e-05	-0.0151721	0.000539032	9.67159e-05	-3.82168e-07	-0.00238683	-3.88588e-06	-0.00426996	-5.38579e-08	4.58357e-08	-2.48209e-05	0.00238919	6.51576e-05	-0.000265937	0.00773015	-0.0111242	-4.90811e-06
81	-14.6624	-14.5568	-14.546	-14.5551	-14.4329	-14.4133	-14.3971	-14.3769	107	0.102482	0.103868	0.102967	0.227589	0.235428	0.232288	0.282691	81	8.4634e-05	-3.38209e-06	0.0102097	0.00412708	-1.58571e-06	-3.56847e-06	0	0.011187	0.00297374	-3.61107e-06	-1.02276e-06	3.92286e-05	-0.0123029	0.00127236	7.84261e-05	-3.09897e-07	-0.00193546	-3.15102e-06	-0.00108883	-5.38579e-08	3.71677e-08	-2.48209e-05	0.00079323	5.28357e-05	-0.000215646	0.00767291	-0.0103457	-3.97995e-06
83	-14.6611	-14.5618	-14.5489	-14.5544	-14.4285	-14.4124	-14.3981	-14.3716	109	0.100694	0.101333	0.101234	0.22944	0.230867	0.235835	0.285113	83	7.64171e-05	-2.75435e-06	0.0101461	0.00399529	-1.29139e-06	-2.90613e-06	0	0.00964643	0.0026822	-3.26048e-06	-8.32931e-07	3.542e-05	-0.0106675	0.0010362	7.08119e-05	-2.79515e-07	-0.00440609	-3.15102e-06	-0.000809167	-4.38614e-08	3.02691e-08	-2.24111e-05	4.6302e-05	4.76557e-05	0.00133108	0.00624876	-0.0110929	-3.58975e-06
84	-14.663	-14.5609	-14.5503	-14.5535	-14.4283	-14.4133	-14.4024	-14.371	111	0.102059	0.101464	0.100898	0.230784	0.232083	0.23629	0.285884	84	6.90693e-05	-2.75435e-06	0.0116367	0.00361112	-1.16722e-06	-2.6267e-06	0	0.00383782	0.00430162	-0.000264155	-8.32931e-07	3.20142e-05	-0.00964178	0.000936569	7.08119e-05	-2.79515e-07	-0.00415966	-2.84804e-06	0.000596956	-4.38614e-08	2.73586e-08	-2.24111e-05	0.00184522	4.30734e-05	0.00120309	0.00592321	-0.00827185	-3.24459e-06
86	-14.6599	-14.5612	-14.5511	-14.5524	-14.4286	-14.4136	-14.4082	-14.3747	113	0.103348	0.102282	0.106586	0.232996	0.230388	0.239458	0.283541	86	6.90693e-05	-2.49203e-06	0.0116181	0.0052297	-1.0571e-06	-2.15234e-06	0	-0.0021041	0.00697539	-0.00172905	-6.82509e-07	2.89652e-05	-0.00706994	0.00029104	6.40679e-05	-2.29036e-07	-0.00378031	-2.84804e-06	0.00232938	-3.59403e-08	2.24178e-08	-2.02767e-05	-0.000746623	4.30734e-05	0.00151108	0.00722348	-0.00793842	2.37716e-05
88	-14.6582	-14.5615	-14.5565	-14.5522	-14.4313	-14.4134	-14.4101	-14.374	115	0.101727	0.107297	0.10683	0.22738	0.231045	0.237718	0.284895	88	6.90693e-05	-2.04995e-06	0.0108251	0.00430196	-8.69575e-07	-1.77052e-06	0	-0.00444565	0.0125973	-0.00171397	-6.18723e-07	2.62582e-05	-0.00581576	0.00023941	-0.000102008	-2.29036e-07	-0.00582316	-2.58187e-06	-0.000341163	-3.25814e-08	2.03227e-08	-2.02767e-05	-0.00309698	3.54323e-05	0.00238345	0.00594205	-0.0110283	1.95546e-05
90	-14.6578	-14.5623	-14.5561	-14.5502	-14.4318	-14.4174	-14.4132	-14.3737	118	0.102748	0.108952	0.107035	0.227409	0.229599	0.229041	0.288106	90	6.27327e-05	-1.69262e-06	0.00893816	0.00414938	-7.89798e-07	-1.60956e-06	0	-0.000786175	0.0174319	-0.00155672	-6.18723e-07	2.38711e-05	-0.004802	0.000217446	-8.42267e-05	-2.08024e-07	-0.00754309	-2.34715e-06	-0.000354845	-2.95923e-08	1.84752e-08	-1.84334e-05	-0.00629156	3.21817e-05	0.00196799	0.00539691	-0.0108864	1.77769e-05
92	-14.6595	-14.5603	-14.5596	-14.5524	-14.4309	-14.4207	-14.4171	-14.3759	120	0.104313	0.112528	0.110379	0.228571	0.231493	0.231679	0.289845	92	6.27327e-05	-1.40262e-06	0.00584471	0.0059675	-7.18645e-07	-1.33379e-06	0	-0.000651478	0.0203589	-0.000256459	-6.18723e-07	2.17397e-05	-0.000436607	0.000672169	-6.9796e-05	-1.89283e-07	-0.00927488	-2.13759e-06	-0.00166092	-2.95923e-08	1.68256e-08	-1.84334e-05	-0.0108531	-5.24679e-05	0.00241298	0.00626668	-0.0125848	1.47311e-05
94	-14.6585	-14.5605	-14.555	-14.5513	-14.4332	-14.4225	-14.4164	-14.377	122	0.102635	0.114947	0.107613	0.229912	0.231685	0.232632	0.291309	94	5.71811e-05	-1.16634e-06	0.00486016	0.00791484	-5.97587e-07	-1.21576e-06	0	0.00139349	0.0204801	-0.000213258	-5.63969e-07	1.80776e-05	0.000666858	0.000558941	-6.36735e-05	-1.57398e-07	-0.00771251	-1.7775e-06	-7.06919e-05	-2.69735e-08	1.68256e-08	-1.84334e-05	-0.0134856	-4.36296e-05	0.00200651	0.0118736	-0.0155714	1.34275e-05
96	-14.6614	-14.5615	-14.5535	-14.5546	-14.4293	-14.4249	-14.4202	-14.3767	125	0.102783	0.112081	0.106587	0.226677	0.222572	0.232939	0.295488	96	5.22517e-05	-1.0658e-06	0.00405499	0.00970725	-4.98587e-07	-1.11004e-06	0	0.0017225	0.0211723	-0.000177928	-5.63969e-07	1.65057e-05	0.00241219	0.000510756	-6.36735e-05	-1.43711e-07	-0.00881443	-1.7775e-06	-5.89805e-05	-2.69735e-08	1.40382e-08	-1.84334e-05	-0.0155339	-4.36296e-05	0.0016741	0.0181659	-0.0152567	1.1203e-05
98	-14.6651	-14.5596	-14.5521	-14.5541	-14.4318	-14.427	-14.4248	-14.3779	127	0.10395	0.10978	0.108164	0.228474	0.222279	0.232691	0.296681	98	5.22517e-05	-8.92102e-07	7.57074e-05	0.0116647	-4.55973e-07	-1.11004e-06	0	-8.39259e-05	0.0177218	-0.00014893	-5.15767e-07	1.38157e-05	0.00874148	0.000510756	-5.32965e-05	-1.31428e-07	-0.00865073	-1.48782e-06	-4.93683e-05	-2.25776e-08	1.28383e-08	-1.68579e-05	-0.0142772	-3.99322e-05	0.00153101	0.0215973	-0.01317	1.02455e-05
100	-14.6675	-14.5608	-14.5512	-14.5538	-14.4308	-14.4298	-14.4264	-14.377	130	0.102689	0.10831	0.102927	0.226121	0.219545	0.233218	0.291521	100	4.78974e-05	-8.17135e-07	-0.000233228	0.00979408	-3.82851e-07	-9.32029e-07	0	-7.04672e-05	0.0170585	0.00018315	-4.72786e-07	1.16002e-05	0.00988646	0.000467836	-4.47496e-05	-1.20476e-07	-0.00726347	-1.36279e-06	-0.00206479	-2.06803e-08	1.17595e-08	-1.68579e-05	-0.0132647	-3.65765e-05	-0.000176009	0.0215004	-0.0137474	9.38452e-06
102	-14.6675	-14.5609	-14.5513	-14.5536	-14.4322	-14.4316	-14.4296	-14.3742	132	0.106223	0.106525	0.102071	0.226062	0.215734	0.231061	0.290664	102	4.39389e-05	-8.17135e-07	-0.000490496	0.0082482	-3.22423e-07	-8.55633e-07	0	-0.000884316	0.016981	0.000154242	-4.33713e-07	1.16002e-05	0.00943174	0.000393993	-4.10816e-05	-1.20476e-07	-0.00846115	-1.25017e-06	-0.00173889	-2.06803e-08	9.90338e-09	-1.54761e-05	-0.0104784	-3.35537e-05	-0.00308688	0.0214907	-0.0164039	8.60894e-06
104	-14.666	-14.563	-14.5512	-14.5537	-14.4284	-14.4283	-14.4316	-14.3743	135	0.10419	0.106841	0.10463	0.227517	0.216538	0.230026	0.289433	104	4.39389e-05	-8.17135e-07	-0.000634474	0.00826756	-2.96209e-07	-7.22676e-07	0	-0.000746902	0.0152258	0.00070393	-3.98736e-07	9.79761e-06	0.00930663	0.000393993	-3.77417e-05	-1.10681e-07	-0.00914072	-1.14853e-06	-0.00146868	-2.06803e-08	9.10472e-09	-1.4228e-05	-0.00489005	-2.83398e-05	-0.00382799	0.0181512	-0.0142639	7.90902e-06
106	-14.6656	-14.5636	-14.5555	-14.5547	-14.4328	-14.4308	-14.428	-14.3757	137	0.102291	0.107776	0.104903	0.228438	0.217675	0.231826	0.286444	106	3.72156e-05	-8.17135e-07	-0.00053739	0.00939882	-2.72513e-07	-6.64862e-07	0	-0.00233161	0.0157845	0.000596218	-3.98736e-07	9.0138e-06	0.0102829	0.00123752	-3.19666e-05	-1.01826e-07	-0.00808385	-1.05737e-06	-0.00124395	-1.75159e-08	9.10472e-09	-1.20509e-05	0.000247592	-2.60906e-05	-0.00614453	0.0153738	-0.0151384	7.90902e-06
108	-14.6658	-14.5669	-14.5553	-14.5569	-14.4337	-14.4309	-14.4299	-14.3727	140	0.099801	0.107111	0.104518	0.227327	0.217035	0.226745	0.285523	108	3.72156e-05	-8.17135e-07	-0.00160039	0.00798229	-2.51055e-07	-5.64659e-07	0	-0.00446473	0.0134055	0.000549271	-3.38641e-07	9.0138e-06	0.0114785	0.00105101	-3.19666e-05	-9.38712e-08	-0.0068655	-1.05737e-06	-0.00105647	-1.75159e-08	8.38781e-09	-1.11094e-05	0.000210277	-2.21584e-05	-0.00613421	0.0120293	-0.0156772	7.90902e-06
111	-14.6656	-14.5651	-14.5599	-14.5605	-14.4303	-14.4302	-14.4269	-14.3736	143	0.101346	0.108897	0.104573	0.228301	0.216318	0.220978	0.285063	111	3.171e-05	-7.53791e-07	-0.00360627	0.00632108	-2.31743e-07	-4.81124e-07	0	-0.00408753	0.00860889	0.000506692	-2.66348e-07	7.67544e-06	0.0136501	0.00103481	-2.94886e-05	-8.00358e-08	-0.00801382	-8.31644e-07	-9.87087e-05	-1.49343e-08	7.74752e-09	-1.02549e-05	0.000165387	-1.7428e-05	-0.00504471	0.00817554	-0.0171192	7.30064e-06
113	-14.6671	-14.5638	-14.5591	-14.5585	-14.4306	-14.4284	-14.4259	-14.375	146	0.100476	0.110913	0.102742	0.229828	0.216119	0.222344	0.286391	113	2.93077e-05	-6.96686e-07	-0.00500538	0.00540294	-1.98082e-07	-4.81124e-07	0	-0.00280751	0.00735846	0.00102382	-2.4617e-07	7.67544e-06	0.0127066	-3.76715e-05	-2.94886e-05	-8.00358e-08	-0.00844783	-7.69115e-07	0.000614416	-1.38114e-08	7.165e-09	-9.48381e-06	-0.00136524	-1.48966e-05	-0.00369045	0.00698805	-0.0147089	6.75172e-06
115	-14.6657	-14.5643	-14.5578	-14.5583	-14.4308	-14.4313	-14.4246	-14.375	148	0.103581	0.110684	0.102029	0.228413	0.217693	0.220487	0.288694	115	2.71368e-05	-6.96686e-07	-0.00528607	0.00462939	-1.833e-07	-4.1224e-07	0	-0.00240555	0.00325765	0.00094742	-2.27799e-07	7.67544e-06	0.0132017	-3.22779e-05	-2.52666e-05	-8.00358e-08	-0.00792237	-7.12143e-07	0.000526448	-1.38114e-08	6.13917e-09	-8.12599e-06	-0.00262518	-1.27638e-05	-0.00463786	0.00551932	-0.0138171	6.24786e-06
118	-14.6664	-14.5629	-14.5585	-14.5581	-14.4295	-14.4315	-14.4306	-14.3733	151	0.103779	0.112808	0.102805	0.22822	0.220178	0.221577	0.2886	118	2.16174e-05	-6.96686e-07	-0.00590905	0.00267625	-1.57608e-07	-3.81928e-07	0	-0.00340326	0.00116444	0.000877756	-2.27799e-07	7.11107e-06	0.0139924	-0.000353839	-2.1725e-05	-7.41938e-08	-0.0035933	-6.5978e-07	0.000705821	-1.18686e-08	5.27259e-09	-6.97896e-06	-0.00625061	-1.09621e-05	-0.00369457	-0.000470207	-0.0121463	5.37211e-06
120	-14.6633	-14.5617	-14.5567	-14.5589	-14.4292	-14.4315	-14.428	-14.3753	154	0.10589	0.112742	0.10007	0.228755	0.220427	0.223692	0.28882	120	2.00622e-05	-6.96686e-07	-0.00481556	0.00248371	-1.4635e-07	-3.81928e-07	0	-0.00426569	0.000362501	0.000815059	-2.11528e-07	7.11107e-06	0.014285	-0.000304927	-1.87219e-05	-6.88942e-08	-0.000436307	-5.68577e-07	0.000805813	-1.0228e-08	4.89327e-09	-6.01424e-06	-0.00538657	-9.44681e-06	-0.00528085	-0.0025993	-0.0136609	4.62951e-06
123	-14.6617	-14.563	-14.5552	-14.5581	-14.4298	-14.4337	-14.4291	-14.3731	157	0.107124	0.11287	0.1026	0.225728	0.221245	0.221094	0.287919	123	1.61151e-05	-6.96686e-07	-0.00227944	0.00199505	-1.17556e-07	-3.29853e-07	0	-0.00459483	-0.00216801	0.000757254	-1.82881e-07	6.14147e-06	0.013187	-0.000304927	-1.74127e-05	-6.40425e-08	0.00500074	-5.28816e-07	-0.00032207	-8.83808e-09	4.89327e-09	-6.01424e-06	-0.00178891	-7.58819e-06	-0.00400116	-0.00165017	-0.0155048	3.71868e-06
125	-14.6603	-14.563	-14.5551	-14.5594	-14.4318	-14.4344	-14.4294	-14.372	160	0.107025	0.110986	0.10026	0.223147	0.222433	0.220564	0.28655	125	1.50037e-05	-6.96686e-07	-0.00147623	0.00172847	-1.09449e-07	-3.29853e-07	0	-0.00398086	-0.00187832	0.000704667	-1.70181e-07	5.32084e-06	0.0114249	-0.000264183	-1.62035e-05	-5.95951e-08	0.00933958	-5.28816e-07	-0.00141826	-7.65713e-09	4.89327e-09	-5.59947e-06	-0.00126431	-7.06123e-06	-0.00346652	-0.00142967	-0.0158531	3.46222e-06
128	-14.6627	-14.5634	-14.557	-14.5586	-14.4326	-14.4378	-14.4294	-14.3741	164	0.106927	0.104187	0.101967	0.225662	0.218563	0.219828	0.284457	128	1.3976e-05	-6.96686e-07	-0.00065036	0.00154056	-8.85968e-08	-2.86358e-07	0	-0.00222023	-0.00152046	0.00092552	-1.47813e-07	4.96133e-06	0.0100438	0.000355334	-1.62035e-05	-4.82411e-08	0.0117095	-4.28067e-07	-0.00123186	-6.1983e-09	4.89327e-09	-4.86595e-06	-0.000376743	-6.13316e-06	-0.00218743	-0.00450251	-0.016813	2.8026e-06
131	-14.6644	-14.561	-14.5575	-14.5624	-14.4346	-14.4398	-14.4284	-14.3754	167	0.106699	0.104151	0.102455	0.225923	0.217997	0.21823	0.282615	131	1.1363e-05	-6.96686e-07	-0.000995584	0.00170945	-7.71407e-08	-2.49567e-07	0	-0.00180512	0.000384555	0.00056796	-1.20177e-07	4.63276e-06	0.00908494	0.00140506	-1.62035e-05	-4.82411e-08	0.0162173	-3.99718e-07	-0.00264603	-5.39937e-09	4.56705e-09	-4.23875e-06	0.00302131	-5.3401e-06	-0.000990193	-0.00264944	-0.0147685	2.61451e-06
133	-14.6653	-14.5616	-14.5585	-14.5617	-14.4365	-14.4425	-14.4308	-14.3765	170	0.108068	0.106369	0.102333	0.223442	0.216454	0.219955	0.278074	133	9.92158e-06	-6.96686e-07	-0.000869295	0.00149261	-7.20656e-08	-2.33256e-07	0	-0.00311875	0.00263702	0.000495915	-1.04933e-07	4.32997e-06	0.00805518	0.00131262	-1.51444e-05	-4.50881e-08	0.0145099	-3.49014e-07	-0.00216246	-4.71447e-09	4.56705e-09	-3.96171e-06	0.00245013	-4.98878e-06	-0.000262896	-0.00338654	-0.0116662	2.28286e-06
136	-14.6655	-14.5627	-14.5591	-14.5613	-14.4384	-14.4413	-14.4316	-14.3777	173	0.108777	0.107702	0.104649	0.22283	0.215612	0.220493	0.277493	136	8.12245e-06	0.00778778	-0.00138665	0.00309236	-6.74162e-08	-2.18109e-07	0	-0.00478835	0.00290564	0.000434182	-9.18292e-08	3.71737e-05	0.00794994	0.00131262	-1.32592e-05	-3.94754e-08	0.0144965	-3.49014e-07	-0.0021896	-3.85957e-09	3.73889e-09	-3.96171e-06	0.00384004	-4.36776e-06	0.000404367	-0.00608603	-0.00938334	2.13652e-06
139	-14.6651	-14.5643	-14.5579	-14.5603	-14.4379	-14.4417	-14.4331	-14.3804	177	0.107242	0.111284	0.105434	0.22042	0.216586	0.221456	0.279884	139	6.67573e-06	0.0140822	-0.00113967	0.00254157	-6.74162e-08	-1.79261e-07	0	-0.00719375	0.00507326	0.000380959	-8.06073e-08	3.05525e-05	0.00726381	0.00160924	-1.24253e-05	-3.46514e-08	0.0130784	-3.06363e-07	-0.00273797	-3.85957e-09	3.28198e-09	-3.71255e-06	0.00419237	-3.834e-06	0.00041095	-0.00938584	-0.0102738	2.00044e-06
142	-14.6653	-14.5628	-14.557	-14.5612	-14.4361	-14.4449	-14.4364	-14.3821	180	0.105993	0.109822	0.105144	0.220565	0.216802	0.219269	0.276735	142	6.67573e-06	0.0184267	-0.000940223	0.00199541	-5.92771e-08	-1.57749e-07	0	-0.00525642	0.00794063	0.000314289	-7.08756e-08	2.52056e-05	0.00610085	0.00160924	-1.09297e-05	-3.0493e-08	0.0108276	-2.87452e-07	-0.00225881	-3.85957e-09	2.70762e-09	-3.26567e-06	0.00149783	-3.3739e-06	0.00160081	-0.0103204	-0.0076263	1.65035e-06
145	-14.6664	-14.5618	-14.5555	-14.5633	-14.4365	-14.4449	-14.4373	-14.3787	184	0.10642	0.108155	0.104897	0.217829	0.217838	0.21985	0.277863	145	6.67573e-06	0.018538	-0.000778501	0.00121107	-5.56626e-08	-1.30615e-07	0	-0.00371781	0.0136564	0.000295008	-6.24955e-08	2.08702e-05	0.00416816	0.00241965	-9.04973e-06	-2.52481e-08	0.00896519	-2.53365e-07	-0.00212023	-3.62423e-09	2.54352e-09	-3.06654e-06	0.000830882	-2.79358e-06	0.00162854	-0.0127983	-0.0048686	1.45522e-06
148	-14.6663	-14.5587	-14.5547	-14.5635	-14.4367	-14.4437	-14.4373	-14.3771	187	0.106008	0.109426	0.102991	0.21917	0.217924	0.219599	0.276755	148	6.27836e-06	0.0204067	-0.000646855	0.00100628	-5.23494e-08	-1.15397e-07	0	-0.00238205	0.0171605	-0.000813455	-5.5256e-08	2.08702e-05	0.0050671	0.0031883	-7.99531e-06	-2.09786e-08	0.0107619	-2.23844e-07	-0.00175943	-3.40721e-09	2.39029e-09	-2.88181e-06	0.000533411	-2.62729e-06	0.00143989	-0.012778	-0.00517838	1.20914e-06
151	-14.6662	-14.5584	-14.5542	-14.5627	-14.4364	-14.4444	-14.4362	-14.3772	191	0.102503	0.108028	0.104452	0.219878	0.218634	0.220694	0.278072	151	5.23429e-06	0.0225711	-0.000539285	0.00147467	-4.92518e-08	-9.62066e-08	0	0.00321224	0.0221712	-0.00067818	-4.89644e-08	1.84802e-05	0.00371366	0.00299964	-7.07973e-06	-1.97372e-08	0.0115677	-1.86619e-07	-0.00146685	-2.8406e-09	2.24886e-09	-2.71328e-06	0.00107571	-2.32728e-06	0.00185627	-0.0143795	-0.00346605	1.13801e-06
154	-14.664	-14.5579	-14.5535	-14.5617	-14.4364	-14.4447	-14.4358	-14.3773	195	0.103335	0.106543	0.10436	0.220034	0.215709	0.220458	0.277962	154	5.23429e-06	0.0270912	0.000199814	0.00229441	-4.64212e-08	-8.04688e-08	0	0.00268677	0.02511	-0.000273125	-4.89644e-08	1.64113e-05	0.00175014	0.00388242	-5.9216e-06	-1.75214e-08	0.0121579	-1.56092e-07	-0.00227375	-2.37593e-09	1.99709e-09	-0.000124213	0.000899745	-2.06673e-06	0.00164729	-0.013874	-0.00170592	1.07223e-06
158	-14.6643	-14.557	-14.5544	-14.5618	-14.4404	-14.4435	-14.4379	-14.3778	199	0.103705	0.105128	0.102138	0.217546	0.217006	0.218727	0.276783	158	5.23429e-06	0.0286947	0.000561218	0.00247688	-4.37686e-08	-6.37238e-08	0	0.00212767	0.0281955	0.000202781	-4.89644e-08	1.54893e-05	0.00145219	0.00451458	-5.266e-06	-1.6537e-08	0.0100087	-1.31012e-07	-0.00262607	-1.88151e-09	1.99709e-09	-0.000110499	0.000712514	-1.83918e-06	-8.54361e-05	-0.0171039	-0.000479346	8.49105e-07
161	-14.6634	-14.5576	-14.5542	-14.561	-14.4403	-14.4438	-14.4384	-14.38	203	0.104026	0.103888	0.102342	0.21636	0.216562	0.220086	0.278978	161	4.40946e-06	0.0309191	0.00047278	0.00112731	-4.13234e-08	-5.3682e-08	0	0.00196635	0.0264573	0.000647716	-4.62441e-08	1.30485e-05	0.00191774	0.00380316	-5.266e-06	-1.47458e-08	0.0107571	-1.16821e-07	-0.00234238	-1.58502e-09	1.78077e-09	-0.000104394	0.00155346	-1.83918e-06	5.97065e-05	-0.0195498	-0.00118814	7.57378e-07
164	-14.6642	-14.5583	-14.5581	-14.5607	-14.4418	-14.4465	-14.4379	-14.3826	206	0.104186	0.102333	0.100763	0.216468	0.215072	0.221284	0.27908	164	3.93947e-06	0.0312176	1.57269e-05	0.00095242	-3.90529e-08	-4.53537e-08	0	0.000535831	0.0286736	0.000547228	-4.37309e-08	1.23355e-05	0.00464719	0.00380316	-4.44902e-06	-1.3174e-08	0.00908818	-1.04402e-07	-0.00286214	-1.41608e-09	1.78077e-09	-9.32668e-05	0.00387109	-1.83918e-06	0.00113814	-0.0199441	0.00164542	6.39876e-07
168	-14.6641	-14.5582	-14.5593	-14.5594	-14.4434	-14.4481	-14.4403	-14.3845	211	0.104519	0.103598	0.104725	0.216317	0.211643	0.220963	0.28143	168	3.52833e-06	0.0310389	1.26154e-05	0.000763992	-3.30964e-08	-3.63808e-08	0	-0.0024522	0.0299148	0.000892951	-3.91787e-08	1.16687e-05	0.0052463	0.00282046	-3.76931e-06	-1.05677e-08	0.00808389	-9.35055e-08	-0.0028563	-1.33994e-09	1.50916e-09	-7.90898e-05	0.00430864	-1.74082e-06	0.00172418	-0.0198871	0.000271169	5.13282e-07
171	-14.6653	-14.5571	-14.5571	-14.5614	-14.4448	-14.4498	-14.4403	-14.3863	215	0.103014	0.102402	0.107292	0.217907	0.213273	0.219258	0.280014	171	3.16669e-06	0.0290466	-0.0004527	0.000649597	-3.13545e-08	-3.09334e-08	0	-0.000990091	0.0270875	0.000846199	-3.51734e-08	1.04727e-05	0.00638578	0.00159893	-3.76931e-06	-1.00144e-08	0.00661343	-7.95047e-08	-0.00318658	-1.20225e-09	1.42973e-09	-7.10043e-05	0.0047429	-1.64872e-06	0.00146602	-0.0177372	0.000230566	4.60808e-07
175	-14.664	-14.5587	-14.5551	-14.5588	-14.4449	-14.4496	-14.4424	-14.385	219	0.102586	0.102752	0.102465	0.217585	0.211472	0.223401	0.28029	175	2.84943e-06	0.0286631	-0.000366123	0.000584517	-2.81894e-08	-2.63772e-08	0	-0.000229248	0.023993	0.000242038	-2.84467e-08	9.93007e-06	0.00376272	0.0024789	-3.38786e-06	-8.53698e-09	0.00534865	-6.77755e-08	-0.00430794	-1.13964e-09	1.28577e-09	-5.74251e-05	0.00540846	-1.64872e-06	0.00147581	-0.0148393	0.00115178	3.92826e-07
179	-14.6657	-14.5595	-14.5546	-14.5597	-14.4476	-14.4492	-14.4448	-14.3856	223	0.105224	0.100419	0.101613	0.215904	0.20977	0.226603	0.280317	179	2.43847e-06	0.0273368	-0.000297414	-0.000555923	-2.41237e-08	-2.37608e-08	0	0.000671776	0.0194903	0.000700175	-2.5625e-08	9.43107e-06	0.00561568	0.000894214	-3.05264e-06	-7.30179e-09	0.00434488	-6.11187e-08	-0.00473299	-1.08237e-09	1.22017e-09	-5.17571e-05	0.0035523	-1.56587e-06	0.00183917	-0.0115	0.00119408	3.54053e-07
182	-14.6654	-14.5601	-14.5557	-14.561	-14.4467	-14.4488	-14.4449	-14.3852	228	0.105277	0.101438	0.0995209	0.216185	0.20608	0.219765	0.281004	182	2.20244e-06	0.0264669	-0.000268626	-0.000502114	-2.1783e-08	-2.14609e-08	0	0.000576415	0.0216423	-0.000913295	-2.31386e-08	8.96419e-06	0.00481851	-0.000928119	-3.05264e-06	-6.93851e-09	0.0063946	-5.80779e-08	-0.00449751	-9.77094e-10	1.15916e-09	-4.67474e-05	0.00240256	-1.56587e-06	0.00175129	-0.00817227	0.00378819	3.36526e-07
186	-14.666	-14.5583	-14.5569	-14.5624	-14.4472	-14.4474	-14.4465	-14.3848	232	0.105403	0.101925	0.100416	0.21621	0.205131	0.219894	0.281562	186	1.80221e-06	0.0275254	-0.000689724	-0.00041087	-1.97146e-08	-2.0414e-08	0	0.0020434	0.0230144	-0.0018154	-2.31386e-08	7.33522e-06	0.00225081	-0.00196169	-2.90373e-06	-5.97032e-09	0.00609732	-4.99865e-08	-0.00406841	-9.77094e-10	1.10261e-09	-4.4467e-05	-0.0049456	-1.34771e-06	0.000688965	-0.00449027	0.00244814	2.89567e-07
190	-14.6664	-14.5608	-14.5568	-14.5623	-14.4458	-14.446	-14.444	-14.3857	237	0.106501	0.104886	0.10098	0.21673	0.207418	0.219388	0.281007	190	1.63387e-06	0.0291048	-0.000962545	-0.000777893	-1.87758e-08	-2.0414e-08	0	0.0024101	0.0251551	-0.00293212	-2.09723e-08	6.65006e-06	0.000167807	-0.00169214	-2.50473e-06	-5.41396e-09	0.00460982	-4.31386e-08	-0.00356811	-8.43443e-10	9.51794e-10	-4.23188e-05	-0.00872765	-1.10716e-06	-0.000257068	-1.69824e-05	0.00211174	2.75778e-07
194	-14.6664	-14.5606	-14.5586	-14.5622	-14.4467	-14.4482	-14.444	-14.3839	241	0.106098	0.105305	0.100136	0.217614	0.208687	0.217731	0.280645	194	1.4844e-06	0.0307489	-0.000793748	-0.00101717	-1.78943e-08	-1.85379e-08	0	0.0028315	0.024808	-0.00496415	-1.81506e-08	6.0389e-06	-0.00017742	0.00106232	-2.50473e-06	-4.68556e-09	0.00365605	-3.73174e-08	-0.00308734	-8.03658e-10	9.51794e-10	-3.84296e-05	-0.00912782	-1.00494e-06	0.00142641	0.00408558	0.00291515	2.27416e-07
198	-14.6661	-14.5605	-14.5589	-14.5629	-14.4477	-14.4509	-14.446	-14.3841	246	0.104266	0.105089	0.101381	0.216687	0.209123	0.215568	0.278838	198	1.35104e-06	0.029247	-0.000468345	-0.000882923	-1.48102e-08	-1.68725e-08	0	0.00258915	0.0253151	-0.00441418	-1.73064e-08	5.49267e-06	-0.00123065	0.00155216	-2.38823e-06	-4.06534e-09	0.00352563	-3.39344e-08	-0.00305211	-8.03658e-10	9.07932e-10	-3.49615e-05	-0.00986861	-8.71919e-07	0.000794198	0.00459239	0.00396821	1.97314e-07
202	-14.6641	-14.5602	-14.5597	-14.563	-14.4485	-14.452	-14.445	-14.3837	251	0.104275	0.104307	0.100279	0.215591	0.210127	0.215337	0.278494	202	1.12212e-06	0.0266461	-0.000407513	-0.000733322	-1.23008e-08	-1.53701e-08	0	0.00250627	0.0248695	-0.00430057	-1.50521e-08	5.0036e-06	-0.00182053	0.00147146	-2.17652e-06	-3.53579e-09	0.00328792	-3.09195e-08	-0.0025995	-7.32572e-10	8.27624e-10	-3.33723e-05	-0.00895424	-7.94626e-07	-0.00169732	0.00292454	0.00329584	1.63881e-07
207	-14.6637	-14.5601	-14.5622	-14.5629	-14.4484	-14.4547	-14.4437	-14.3818	256	0.101945	0.104468	0.0998244	0.216475	0.208043	0.215294	0.278763	207	9.35731e-07	0.0230545	-0.000324651	-0.000584212	-1.17492e-08	-1.28144e-08	0	0.000825574	0.0222875	-0.00348406	-1.31275e-08	4.36473e-06	-0.00063728	0.000358657	-2.08064e-06	-3.08689e-09	0.00268016	-2.9533e-08	-0.00355383	-7.00158e-10	7.90676e-10	-2.91173e-05	-0.00836041	-7.58993e-07	-0.00160658	-0.000893142	0.00262568	1.36631e-07
211	-14.6635	-14.5608	-14.562	-14.5604	-14.4495	-14.4558	-14.4441	-14.383	261	0.101996	0.104135	0.0978625	0.215952	0.208156	0.217922	0.279656	211	8.18907e-07	0.0198227	-0.000638701	-0.00051097	-1.12361e-08	-1.17173e-08	0	-0.000239699	0.0184566	-0.00291535	-1.20084e-08	3.99105e-06	0.00149067	-0.000756023	-1.99018e-06	-3.08689e-09	0.00397264	-2.58356e-08	-0.00340762	-5.8587e-10	7.2327e-10	-2.91173e-05	-0.00714584	-7.58993e-07	-0.00505138	-0.00196838	0.00452797	1.19573e-07
215	-14.665	-14.561	-14.5629	-14.5589	-14.4482	-14.4542	-14.4458	-14.3844	266	0.102992	0.103284	0.100079	0.215435	0.208776	0.21617	0.280448	215	6.87378e-07	0.0154335	-0.000560049	-0.00051097	-1.02943e-08	-1.17173e-08	0	-0.000612183	0.0154922	-0.00269778	-1.05337e-08	3.99105e-06	0.00450505	-0.00242693	-1.82266e-06	-2.9544e-09	0.00611429	-2.1686e-08	-0.00214284	-5.13626e-10	6.62772e-10	-2.44406e-05	-0.0059981	-7.58993e-07	-0.00424005	-0.0041539	0.00508884	1.14463e-07
220	-14.6651	-14.5613	-14.5632	-14.5612	-14.4482	-14.4557	-14.4439	-14.3837	271	0.10465	0.103313	0.101651	0.214448	0.20816	0.214336	0.281547	220	6.04322e-07	0.012455	-0.000471775	-0.000469019	-9.05205e-09	-1.17173e-08	0	-0.000937508	0.0124997	-0.00209552	-9.25748e-09	3.82406e-06	0.00643033	-0.00220539	-1.67301e-06	-2.4892e-09	0.0103211	-1.7497e-08	-0.00172892	-4.92046e-10	5.82473e-10	-2.14834e-05	-0.00483949	-7.58993e-07	-0.00406843	-0.00380843	0.00544499	9.64214e-08
225	-14.6654	-14.5604	-14.564	-14.5628	-14.4486	-14.4566	-14.4444	-14.3835	276	0.104456	0.104601	0.103728	0.214673	0.208752	0.216273	0.282152	225	6.04322e-07	0.00730218	-0.00043382	-0.000396448	-7.97986e-09	-1.12331e-08	0	-0.00270653	0.0118451	-0.00275532	-8.51118e-09	3.66734e-06	0.00488945	-0.00356804	-1.47511e-06	-2.28813e-09	0.0114338	-1.47923e-08	-0.00140127	-4.71629e-10	5.13752e-10	-1.74119e-05	-0.00451335	-6.69209e-07	-0.00436467	-0.00146785	0.00572754	8.50454e-08
229	-14.667	-14.5605	-14.5641	-14.5646	-14.45	-14.4598	-14.4471	-14.3834	282	0.10583	0.100818	0.10506	0.213018	0.208894	0.217234	0.281846	229	5.80052e-07	0.00409378	-0.000383233	-0.000365058	-7.65678e-09	-9.52471e-09	0	-0.0034053	0.0100436	-0.00159198	-7.83995e-09	3.52005e-06	0.00146995	-0.00285562	-1.35831e-06	-2.10696e-09	0.0103532	-1.36188e-08	-0.00118815	-4.52611e-10	5.13752e-10	-1.6036e-05	-0.00442988	-6.16432e-07	-0.00378112	-0.00155457	0.00452956	7.21112e-08
234	-14.6661	-14.5603	-14.5629	-14.5633	-14.4477	-14.4589	-14.4473	-14.3838	287	0.104908	0.102133	0.10529	0.211832	0.207559	0.215642	0.282017	234	5.13615e-07	0.00246673	-0.000325926	-0.000298149	-6.77982e-09	-8.43104e-09	0	-0.00444136	0.00812792	-0.00223729	-6.94657e-09	2.99418e-06	0.00348014	-0.00198864	-1.15501e-06	-1.79131e-09	0.00844311	-1.20669e-08	-0.00121189	-4.34579e-10	4.55208e-10	-1.47837e-05	-0.00528024	-5.24084e-07	-0.00287249	-0.00181497	0.00430639	6.64905e-08
239	-14.6655	-14.5603	-14.5613	-14.5635	-14.4472	-14.4576	-14.4488	-14.3844	293	0.104431	0.103782	0.10432	0.208903	0.205948	0.214012	0.281642	239	4.74496e-07	0.000923164	-4.09061e-05	-0.000244483	-6.01688e-09	-7.7889e-09	0	-0.00603009	0.00779615	-0.00157442	-6.4185e-09	2.55505e-06	0.00132494	-0.00169618	-1.02584e-06	-1.72215e-09	0.0067562	-1.07073e-08	-0.00150264	-3.70669e-10	4.37426e-10	-1.31242e-05	-0.00432982	-4.84167e-07	-0.00148601	-0.00268423	0.00530427	6.39034e-08
244	-14.6661	-14.5621	-14.5623	-14.565	-14.4486	-14.4561	-14.451	-14.3856	299	0.104505	0.102218	0.105099	0.206567	0.202702	0.212828	0.2806	244	3.90594e-07	-0.00206716	-3.64151e-05	-0.000237222	-5.56631e-09	-6.92957e-09	0	-0.00509114	0.00880824	-0.00315293	-6.17258e-09	2.45752e-06	0.000222826	-0.000891204	-9.49458e-07	-1.47411e-09	0.00578313	-9.90406e-09	-0.0010547	-3.29773e-10	4.04549e-10	-1.26214e-05	-0.00293125	-4.31012e-07	-0.0021025	0.00117544	0.00513742	5.46996e-08
249	-14.6665	-14.5624	-14.5623	-14.5645	-14.4501	-14.4544	-14.4512	-14.3876	304	0.104322	0.102348	0.106386	0.207783	0.204274	0.212629	0.280021	249	3.35186e-07	-0.00170797	-3.64151e-05	-0.000211461	-4.96327e-09	-6.17884e-09	0	-0.00386651	0.00792761	-0.00306095	-5.94312e-09	2.36514e-06	-0.000556407	3.47918e-05	-8.46842e-07	-1.31441e-09	0.000761037	-9.53312e-09	-0.00135945	-3.05578e-10	3.74758e-10	-1.16954e-05	-0.002547	-4.31012e-07	-0.0022735	0.000664583	0.00316889	5.06862e-08
255	-14.6662	-14.562	-14.5626	-14.5648	-14.4492	-14.4566	-14.4514	-14.3867	310	0.103723	0.10231	0.102723	0.207271	0.204938	0.211174	0.277181	255	2.78013e-07	-0.00335467	-3.2558e-05	-0.000239545	-3.96589e-09	-4.93719e-09	0	-0.00621484	0.00753213	-0.00269506	-5.51493e-09	2.11462e-06	-0.00172	-7.99241e-05	-8.46842e-07	-1.26644e-09	0.000608105	-8.20771e-09	-7.01202e-05	-2.63204e-10	3.34877e-10	-1.00679e-05	-0.00502254	-4.15107e-07	-0.000740122	0.000658455	0.00234729	4.5305e-08
260	-14.6658	-14.5615	-14.5622	-14.566	-14.4501	-14.4572	-14.4495	-14.3865	316	0.10289	0.104636	0.103964	0.207645	0.207281	0.209342	0.27818	260	2.49077e-07	-0.00305258	-3.2558e-05	-0.000214526	-3.42576e-09	-4.26306e-09	0	-0.00702355	0.00870517	-0.00436272	-4.9396e-09	1.96522e-06	-0.00223723	0.000988754	-8.16159e-07	-1.13478e-09	0.000506321	-7.62782e-09	-0.00044537	-2.19149e-10	3.00103e-10	-8.69793e-06	-0.00863148	-3.85832e-07	0.000335954	0.000548244	0.00185477	4.5305e-08
265	-14.6672	-14.5609	-14.5624	-14.565	-14.4506	-14.4565	-14.4503	-14.3862	323	0.10336	0.1038	0.106401	0.208454	0.209132	0.208471	0.277759	265	2.08071e-07	-0.00648513	-3.80057e-06	-0.00018336	-2.86178e-09	-4.11242e-09	0	-0.00416871	0.0098148	-0.00446733	-4.59727e-09	1.76393e-06	-0.00290589	0.000920229	-7.87522e-07	-9.82561e-10	-0.000133851	-7.0955e-09	-0.000368885	-2.11433e-10	2.69435e-10	-8.09093e-06	-0.0131454	-3.46493e-07	0.00137995	0.000114718	0.0021761	4.06751e-08
271	-14.6689	-14.5598	-14.5631	-14.5637	-14.4516	-14.4567	-14.4517	-14.3848	329	0.10374	0.102393	0.105713	0.208207	0.208799	0.208876	0.279789	271	1.68378e-07	-0.00506785	-3.66861e-06	-0.00013917	-2.48545e-09	-3.83322e-09	0	-5.146e-05	0.0117104	-0.0066646	-4.13687e-09	1.58669e-06	-0.00282119	0.000912013	-7.08831e-07	-8.8361e-10	0.000401049	-6.84998e-09	-0.0015831	-1.90282e-10	2.42331e-10	-6.78128e-06	-0.0125832	-3.11715e-07	0.00206251	-0.000622229	0.00124215	3.92628e-08
277	-14.6689	-14.5599	-14.5628	-14.5595	-14.4518	-14.4573	-14.4513	-14.3842	335	0.102986	0.102146	0.106016	0.207338	0.207032	0.210826	0.278024	277	1.51738e-07	-0.00547619	-3.66861e-06	-0.00013917	-2.09054e-09	-3.45398e-09	0	0.00326872	0.00997168	-0.00486038	-3.47956e-09	1.48076e-06	-0.00365413	-0.000399913	-6.39009e-07	-7.69474e-10	0.00118234	-6.61857e-09	-0.00196551	-1.77557e-10	2.26125e-10	-6.5514e-06	-0.0127096	-2.90974e-07	0.00167638	-0.00329531	0.00076789	3.66372e-08
282	-14.6692	-14.5602	-14.5628	-14.559	-14.4524	-14.4572	-14.4502	-14.3835	342	0.102519	0.101439	0.102488	0.207571	0.208852	0.20841	0.277261	282	1.32525e-07	-0.005688	-3.66861e-06	-9.47232e-05	-1.95349e-09	-3.45398e-09	0	0.00348331	0.00887016	-0.00432752	-3.14307e-09	1.29312e-06	-0.00281412	-0.00244622	-5.9698e-07	-7.19028e-10	0.00116254	-6.18538e-09	-0.00232655	-1.65879e-10	2.04234e-10	-6.33156e-06	-0.00915258	-2.8121e-07	0.00289014	-0.0044192	-0.000621918	3.09246e-08
288	-14.6681	-14.5614	-14.5609	-14.561	-14.4542	-14.4594	-14.4518	-14.3843	349	0.102181	0.103842	0.104099	0.20801	0.206782	0.207724	0.277652	288	1.16032e-07	-0.00624118	-3.66861e-06	-8.86234e-05	-1.76815e-09	-3.23156e-09	0	-0.00133956	0.00742463	-0.00253459	-2.57412e-09	1.20985e-06	-0.00198917	-0.00773718	-5.40522e-07	-6.95683e-10	0.00165666	-5.98324e-09	-0.00338821	-1.55163e-10	1.97603e-10	-5.54296e-06	-0.00777999	-2.54531e-07	0.00220436	-0.010035	-0.00072239	2.89396e-08
294	-14.667	-14.5615	-14.5599	-14.5613	-14.4576	-14.4599	-14.4527	-14.3843	356	0.103596	0.102421	0.100751	0.208081	0.205006	0.208731	0.280063	294	1.01823e-07	-0.00593942	-0.00182937	-8.03206e-05	-1.5518e-09	-2.83674e-09	0	-0.00362433	0.00569189	-0.00453606	-2.49108e-09	1.06204e-06	0.00375952	-0.00585442	-5.06374e-07	-6.51734e-10	0.000503454	-5.60703e-09	-0.00365446	-1.31784e-10	1.79109e-10	-4.86523e-06	-0.00837297	-2.30783e-07	0.0027635	-0.00918856	-0.00222358	2.62367e-08
301	-14.6658	-14.5617	-14.5617	-14.5601	-14.4588	-14.4627	-14.4535	-14.3849	363	0.10452	0.101269	0.101812	0.209485	0.206323	0.209699	0.28013	301	9.55395e-08	-0.00506142	-0.00258424	-7.06694e-05	-1.36645e-09	-2.66032e-09	0	-0.00274194	0.00302826	-0.00368247	-2.33663e-09	9.64365e-07	0.00501463	0.000566521	-4.74832e-07	-5.55503e-10	-0.000712906	-4.77862e-09	-0.00436363	-1.12348e-10	1.57652e-10	-4.56452e-06	-0.010707	-2.09645e-07	0.0016609	-0.0101751	-0.00201817	2.30887e-08
307	-14.6669	-14.5621	-14.5613	-14.5606	-14.4589	-14.4613	-14.4546	-14.3871	370	0.104912	0.101283	0.102239	0.208888	0.205371	0.208589	0.27946	307	8.4279e-08	-0.00735003	-0.00548613	-6.64003e-05	-1.24403e-09	-2.27434e-09	0	0.00237938	0.0016657	-0.00305192	-2.06204e-09	9.34874e-07	0.00324705	0.00267597	-4.32334e-07	-5.38411e-10	-0.00114075	-4.21707e-09	-0.00435262	-1.08859e-10	1.43542e-10	-4.4245e-06	-0.0111895	-2.09645e-07	-0.00020188	-0.0104311	-0.00210402	2.16854e-08
313	-14.6686	-14.5627	-14.561	-14.5605	-14.4578	-14.4592	-14.4552	-14.3874	377	0.104571	0.101191	0.0999868	0.209944	0.207072	0.207725	0.278844	313	7.45322e-08	-0.00789952	-0.00750866	-0.000181508	-1.13401e-09	-2.13818e-09	0	0.00693817	-0.0010271	-0.00278454	-1.99993e-09	8.01627e-07	0.00390248	0.00214264	-3.94246e-07	-4.91071e-10	-0.000416022	-4.09005e-09	-0.00324026	-1.02371e-10	1.34987e-10	-4.03586e-06	-0.00787644	-1.97113e-07	0.000566951	-0.0103597	-0.00214472	2.03891e-08
320	-14.6678	-14.5618	-14.5625	-14.5597	-14.4575	-14.4572	-14.4557	-14.3876	384	0.104825	0.101649	0.101872	0.209562	0.20432	0.209198	0.27899	320	7.01999e-08	-0.00795214	-0.00912023	-0.000170911	-1.06731e-09	-1.78463e-09	0	0.0125048	-0.00104888	-0.00285863	-1.94023e-09	7.32493e-07	0.00500449	-0.00276318	-3.60343e-07	-4.35284e-10	-0.000499372	-3.73732e-09	-0.000481646	-9.35169e-11	1.23278e-10	-3.68512e-06	-0.00364283	-1.74721e-07	0.00188571	-0.0104317	-0.00168664	1.91988e-08
327	-14.6667	-14.5625	-14.5632	-14.559	-14.4563	-14.4566	-14.4564	-14.3864	392	0.103662	0.10164	0.100678	0.209259	0.20146	0.209542	0.277818	327	6.81592e-08	-0.00799	-0.0110079	-0.000161105	-9.77082e-10	-1.58584e-09	0	0.00846778	-0.00556545	-0.00190242	-1.94023e-09	6.50733e-07	0.00305593	0.000341684	-3.20233e-07	-3.75587e-10	-0.00114976	-3.3216e-09	0.00386311	-9.07745e-11	1.09527e-10	-3.5783e-06	-0.00415613	-1.55301e-07	0.00346482	-0.00784407	0.000118532	1.70617e-08
334	-14.6668	-14.5635	-14.5632	-14.56	-14.4593	-14.4582	-14.455	-14.3863	399	0.102059	0.103669	0.0995393	0.208955	0.196952	0.210743	0.278281	334	6.07275e-08	-0.00709164	-0.0106065	-0.000156475	-9.21968e-10	-1.49714e-09	0	0.00450105	-0.00953865	-0.00115832	-1.7281e-09	6.14231e-07	0.0041155	0.00657766	-2.77141e-07	-3.25047e-10	-0.00246892	-2.95942e-09	0.00406866	-7.63021e-11	1.00447e-10	-3.09626e-06	-0.00667878	-1.55301e-07	0.00259067	-0.00610558	0.00181332	1.6102e-08
341	-14.6663	-14.5645	-14.5644	-14.5607	-14.4591	-14.458	-14.4566	-14.387	407	0.105041	0.105349	0.101818	0.209131	0.198978	0.209435	0.277625	341	5.57703e-08	-0.00653789	-0.00982813	-0.000143783	-8.9607e-10	-1.2995e-09	0	0.00218878	-0.00825191	0.00205352	-1.49997e-09	5.64092e-07	0.00552158	0.00721666	-2.69378e-07	-2.98489e-10	-0.00247441	-2.79639e-09	0.0032825	-6.62081e-11	8.96849e-11	-2.61224e-06	-0.000501834	-1.38717e-07	0.001582	-0.00674788	0.00215413	1.5656e-08
348	-14.6673	-14.5647	-14.5624	-14.562	-14.4592	-14.4587	-14.4582	-14.3862	415	0.103024	0.10471	0.102121	0.210075	0.198852	0.207905	0.277095	348	4.85339e-08	-0.00481681	-0.00843971	-0.000235555	-8.24163e-10	-1.09998e-09	0	0.000941156	-0.00583714	0.00350659	-1.30524e-09	5.04883e-07	0.00319228	0.00404182	-2.5478e-07	-2.52642e-10	-0.00339768	-2.43374e-09	0.00168454	-5.60387e-11	7.80358e-11	-2.40373e-06	0.00312932	-1.27635e-07	0.00251693	-0.00474426	0.00321009	1.36298e-08
355	-14.6667	-14.5638	-14.5633	-14.5627	-14.4594	-14.4599	-14.4561	-14.3852	423	0.101534	0.104451	0.102788	0.206501	0.199671	0.206053	0.277115	355	4.2358e-08	-0.00359976	-0.00649507	-0.000211198	-7.59185e-10	-1.04125e-09	0	0.000183838	-0.000422581	0.00373151	-1.30524e-09	4.78067e-07	0.000966528	0.00385766	-2.28554e-07	-2.26451e-10	-0.00502125	-2.18224e-09	0.00246395	-5.02552e-11	7.19154e-11	-2.15517e-06	0.000259731	-1.11336e-07	0.00275389	-0.00072066	0.00313922	1.18946e-08
362	-14.6666	-14.5629	-14.5645	-14.563	-14.4578	-14.4593	-14.4564	-14.384	432	0.100814	0.103715	0.103768	0.207786	0.200786	0.206813	0.277185	362	3.70464e-08	-0.00224168	-0.00644014	-0.000194917	-6.8193e-10	-1.04125e-09	0	-0.00416868	-0.00135474	0.00307375	-1.17293e-09	4.41183e-07	-0.00179157	0.00233437	-2.00008e-07	-2.08949e-10	-0.00462629	-2.01373e-09	0.00210366	-4.63845e-11	6.29242e-11	-1.88572e-06	-0.000953859	-1.02716e-07	0.00118806	0.00294932	0.0030957	1.04052e-08
370	-14.6659	-14.5624	-14.5646	-14.5635	-14.4567	-14.4604	-14.4568	-14.3846	440	0.100178	0.10453	0.10394	0.206051	0.202176	0.20482	0.277213	370	3.42386e-08	-0.00113739	-0.00620554	-0.000126623	-6.3029e-10	-1.04125e-09	0	-0.00474768	-0.00367442	0.00191083	-1.14262e-09	3.77128e-07	-0.00450974	0.00540324	-1.70887e-07	-1.83211e-10	-0.00575167	-1.72124e-09	0.00164748	-4.07073e-11	5.66563e-11	-1.74364e-06	-0.00301299	-9.49836e-08	-0.00103923	0.00250161	0.00364669	9.37199e-09
378	-14.6666	-14.5626	-14.5651	-14.5634	-14.4555	-14.4594	-14.4577	-14.3851	449	0.0989496	0.105057	0.103476	0.207318	0.203481	0.200446	0.278114	378	3.42386e-08	-9.41151e-05	-0.00560417	-0.000114302	-5.98898e-10	-9.8887e-10	0	-0.00227912	-0.00886624	0.00129325	-1.08585e-09	3.31593e-07	-0.00843965	0.0126922	-1.62322e-07	-1.61153e-10	-0.00439116	-1.59389e-09	-1.44286e-05	-3.8662e-11	4.73406e-11	-1.65571e-06	-0.00644421	-8.57465e-08	-0.000990923	0.000319172	0.00328775	8.67517e-09
386	-14.6665	-14.5615	-14.5643	-14.5646	-14.4564	-14.4622	-14.4557	-14.3856	458	0.100097	0.106022	0.103613	0.2097	0.202682	0.200898	0.278939	386	3.09646e-08	0.00114878	-0.00676176	-9.58533e-05	-5.55306e-10	-8.94082e-10	0	-0.000681605	-0.00877381	-0.000197312	-9.57768e-10	3.07457e-07	-0.0086887	0.0110066	-1.46763e-07	-1.49461e-10	-0.00262238	-1.55434e-09	-0.00433395	-3.32533e-11	4.27947e-11	-1.45985e-06	0.000923233	-7.55989e-08	0.000722286	-0.00282767	0.0043188	8.45775e-09
394	-14.6656	-14.5633	-14.5637	-14.5656	-14.4576	-14.4625	-14.4554	-14.3866	467	0.10144	0.106364	0.102787	0.208326	0.202392	0.201582	0.278766	394	2.94797e-08	0.000969814	-0.0066292	-8.26939e-05	-4.78982e-10	-8.1009e-10	0	0.000319452	-0.00808659	-0.00159826	-8.46471e-10	2.7173e-07	-0.0090652	0.00830651	-1.29771e-07	-1.45807e-10	-0.00124329	-1.30801e-09	-0.00737073	-3.08752e-11	3.9744e-11	-1.35561e-06	0.000980753	-6.68426e-08	-0.000430567	-0.00176568	0.00434645	7.6632e-09
402	-14.6651	-14.5638	-14.5621	-14.5661	-14.4568	-14.4631	-14.4564	-14.3865	476	0.101933	0.1052	0.102918	0.20354	0.201565	0.197588	0.280034	402	2.4892e-08	0.00125817	-0.00598934	-8.07156e-05	-4.3484e-10	-7.53196e-10	0	0.000305046	-0.00880511	-0.00292198	-7.31919e-10	2.40787e-07	-0.00620649	0.00443469	-1.23644e-07	-1.3559e-10	-0.000236175	-1.18732e-09	-0.0104434	-2.73592e-11	3.60728e-11	-1.29145e-06	-2.77604e-06	-5.92203e-08	-0.00158733	0.00148043	0.00313301	7.30305e-09
411	-14.665	-14.5626	-14.5607	-14.5639	-14.4568	-14.4633	-14.4576	-14.3872	485	0.101456	0.106322	0.103217	0.202215	0.202008	0.198055	0.278769	411	2.16e-08	0.000879823	-0.00499518	-7.00052e-05	-4.04975e-10	-6.69033e-10	0	-0.00298765	-0.00756013	-0.00338632	-6.81497e-10	2.19009e-07	-0.00200835	-0.00173735	-1.15145e-07	-1.17585e-10	-0.00032039	-1.10596e-09	-0.0094043	-2.37355e-11	3.12933e-11	-1.20269e-06	0.00159515	-5.0165e-08	-0.00234087	0.00188098	0.0029747	6.18635e-09
419	-14.6657	-14.5632	-14.5607	-14.5631	-14.4577	-14.4638	-14.4596	-14.388	494	0.10078	0.106601	0.102412	0.198925	0.201456	0.197684	0.278551	419	1.92318e-08	0.00352609	-0.000867761	-0.000113632	-3.6906e-10	-6.09535e-10	0	-0.00202793	-0.00628347	-0.00367481	-6.50629e-10	1.99553e-07	-0.00181252	0.00110639	-1.00159e-07	-1.09649e-10	3.84092e-05	-9.40056e-10	-0.00574179	-2.06418e-11	2.72277e-11	-1.12139e-06	0.00181699	-4.57186e-08	-0.00244474	0.00108225	0.00303085	5.63618e-09
428	-14.6655	-14.5636	-14.5619	-14.5634	-14.4587	-14.4617	-14.4597	-14.3869	504	0.10105	0.106111	0.10261	0.204617	0.201516	0.199676	0.278715	428	1.60252e-08	0.00429907	0.00289443	-9.47201e-05	-3.60804e-10	-5.69446e-10	0	-0.00513188	-0.00578182	-0.00711549	-5.80525e-10	1.95028e-07	-0.000639608	0.00306542	-9.35616e-08	-9.78851e-11	-0.000699474	-8.01283e-10	-0.00318281	-1.84244e-11	2.37418e-11	-9.56196e-07	0.00111474	-4.27029e-08	-0.00215608	-0.00187251	0.00378586	5.50809e-09
437	-14.6669	-14.565	-14.5617	-14.5621	-14.458	-14.4612	-14.4601	-14.3868	514	0.09979	0.106497	0.103129	0.200427	0.201892	0.19855	0.27856	437	1.37104e-08	0.00265437	0.00412424	-7.74799e-05	-3.22618e-10	-4.76221e-10	0	-0.00596082	-0.0068853	-0.00994228	-5.80525e-10	1.82395e-07	-0.0011857	0.000478152	-8.55865e-08	-9.15582e-11	-0.000612723	-7.49455e-10	-0.0015932	-1.76217e-11	2.03062e-11	-9.35134e-07	0.000200731	-4.17581e-08	-0.000837039	-0.00426138	0.00239259	4.92734e-09
446	-14.6676	-14.5655	-14.5615	-14.5616	-14.4564	-14.4618	-14.4615	-14.3862	524	0.0997177	0.10641	0.102809	0.200117	0.20333	0.199716	0.27927	446	1.20239e-08	0.000327697	0.0038387	-6.64819e-05	-2.95452e-10	-4.08448e-10	0	-0.0033732	-0.00968367	-0.00980787	-4.98051e-10	1.6714e-07	-0.00275095	-0.000353619	-7.50734e-08	-8.20727e-11	-0.00241114	-6.86708e-10	-0.00137748	-1.64996e-11	1.82068e-11	-8.38172e-07	-0.00221825	-4.17581e-08	0.00021933	-0.00298537	0.00207493	4.32168e-09
456	-14.6673	-14.565	-14.56	-14.5622	-14.4556	-14.4623	-14.4617	-14.3852	534	0.0997043	0.104942	0.105202	0.200612	0.202583	0.199417	0.279067	456	1.03491e-08	-0.000759739	0.00433438	-5.72295e-05	-2.48945e-10	-3.59066e-10	0	-0.00124482	-0.0111811	-0.00367268	-4.77235e-10	1.56762e-07	-0.00397547	-0.00078629	-6.88913e-08	-7.53109e-11	-0.00335743	-6.03628e-10	-0.000426544	-1.54736e-11	1.53374e-11	-7.69295e-07	-0.00016111	-3.75266e-08	6.12309e-05	-0.000118301	0.00033948	3.8816e-09
465	-14.6675	-14.564	-14.5593	-14.5627	-14.4568	-14.4629	-14.4603	-14.3854	545	0.0989058	0.104446	0.104891	0.201575	0.201743	0.200464	0.279718	465	9.51369e-09	-0.00142041	0.00492467	-5.15363e-05	-2.1487e-10	-3.3008e-10	0	-0.00155657	-0.0111876	-0.000557513	-4.29797e-10	1.44107e-07	-0.00454754	0.00042535	-6.20079e-08	-7.06918e-11	-0.00218759	-5.5512e-10	-0.000353057	-1.4227e-11	1.4398e-11	-6.78273e-07	0.00224024	-3.59744e-08	-0.000442573	0.00290089	-0.000875966	3.72188e-09
475	-14.6674	-14.5639	-14.5603	-14.5632	-14.458	-14.4638	-14.4626	-14.3842	556	0.0990882	0.10474	0.103492	0.2007	0.198784	0.200702	0.280361	475	8.58024e-09	-0.00184219	0.00644591	-4.84428e-05	-1.8599e-10	-2.79872e-10	0	-0.00249818	-0.00789401	0.00271091	-3.87644e-10	1.35451e-07	-0.00513239	0.00403939	-5.95103e-08	-6.37883e-11	-0.00231199	-5.32738e-10	-0.000551544	-1.25757e-11	1.35355e-11	-5.99417e-07	0.000740372	-3.45255e-08	0.000276089	0.00699953	-0.00172347	3.3577e-09
485	-14.6666	-14.5643	-14.5589	-14.5628	-14.46	-14.4633	-14.4646	-14.3853	566	0.0997464	0.105422	0.102366	0.202017	0.200421	0.200733	0.278526	485	7.44961e-09	-0.00200357	0.00881175	-4.84428e-05	-1.75031e-10	-2.48022e-10	0	-0.000953957	-0.00715901	0.00354878	-3.64965e-10	1.27459e-07	-0.00629131	0.00318592	1.14816e-06	-6.00321e-11	-0.00250353	-4.53379e-10	-0.00212478	-1.1366e-11	1.24852e-11	-5.41823e-07	-0.00144733	-3.18632e-08	0.00180365	0.00523841	-0.00259821	3.03397e-09
495	-14.666	-14.565	-14.5594	-14.5637	-14.462	-14.4639	-14.4645	-14.3857	577	0.0997605	0.10584	0.103673	0.201363	0.200476	0.202597	0.278148	495	6.74864e-09	-0.0031523	0.00980512	-4.30207e-05	-1.58543e-10	-2.33643e-10	0	1.11654e-05	-0.00599598	0.00223724	-3.30676e-10	1.08789e-07	-0.00761668	-0.00460096	1.04e-06	-5.33296e-11	-0.00214404	-3.94784e-10	-0.00136216	-1.02957e-11	1.08686e-11	-4.81235e-07	-0.00499907	-2.77442e-08	0.00299669	0.00285616	-0.00263264	2.69428e-09
505	-14.667	-14.5648	-14.5601	-14.5636	-14.4607	-14.4638	-14.465	-14.3854	589	0.0994394	0.105018	0.101047	0.202846	0.200313	0.202895	0.277568	505	6.24429e-09	-0.0039221	0.00883137	-3.90488e-05	-1.46666e-10	-2.12048e-10	0	0.00327721	-0.00511872	0.000592452	-2.88627e-10	1.00678e-07	-0.00729095	-0.00351473	9.43912e-07	-4.93385e-11	-0.00250373	-3.58188e-10	-0.00105749	-9.34621e-12	9.86596e-12	-4.45337e-07	-0.00565521	-2.42216e-08	0.00293757	0.00395134	-0.00162563	2.64227e-09
516	-14.6671	-14.5655	-14.5598	-14.5638	-14.4618	-14.4629	-14.4655	-14.3858	600	0.0989641	0.105476	0.100506	0.202067	0.201534	0.203494	0.279022	516	5.16255e-09	-0.00355979	0.00794217	-3.4849e-05	-1.35901e-10	-1.96506e-10	0	0.00621956	-0.00373905	4.11737e-05	-2.62453e-10	8.81066e-08	-0.00686199	0.00134035	8.2632e-07	-4.31918e-11	-0.001353	-3.51405e-10	0.000824173	-8.33741e-12	9.31863e-12	-4.04776e-07	-0.00632976	-2.16126e-08	0.00204551	0.00701173	0.000325161	2.35749e-09
527	-14.6669	-14.5658	-14.5602	-14.5641	-14.4623	-14.4631	-14.4644	-14.3846	612	0.0994645	0.105142	0.102873	0.201319	0.201265	0.203483	0.279162	527	4.53315e-09	-0.00316525	0.0076525	-3.23395e-05	-1.14938e-10	-1.82349e-10	0	0.0035495	-0.00573563	-0.000707779	-2.52796e-10	8.02701e-08	-0.00707802	0.003341	7.66896e-07	-4.00857e-11	-0.000393584	-3.20093e-10	0.00283809	-7.59479e-12	9.14765e-12	-3.82861e-07	-0.00483458	-1.8623e-08	0.00214441	0.00703763	0.00188221	2.06906e-09
538	-14.6661	-14.5655	-14.5618	-14.5634	-14.4612	-14.4645	-14.4626	-14.3845	624	0.0988232	0.105945	0.102801	0.201852	0.201009	0.203959	0.27973	538	3.7771e-09	-0.00350989	0.00658289	-3.00549e-05	-1.04911e-10	-1.7268e-10	0	0.00142795	-0.00603658	-0.000560384	-2.30689e-10	7.8808e-08	-0.00761446	0.00107223	6.8722e-07	-3.864e-11	-0.000578637	-2.86866e-10	0.00230728	-6.93431e-12	8.3502e-12	-3.49612e-07	-0.00478134	-1.73097e-08	0.000363652	0.00232897	0.00126862	1.88844e-09
549	-14.6654	-14.5659	-14.5621	-14.5623	-14.4617	-14.4643	-14.4615	-14.385	636	0.0995815	0.105417	0.103957	0.201191	0.200837	0.202542	0.278203	549	3.15847e-09	-0.00219207	0.00389126	-2.84844e-05	-1.03054e-10	-1.55159e-10	0	0.0026025	-0.00471894	-0.000487821	-2.036e-10	7.46899e-08	-0.00808068	0.00120072	6.39842e-07	-3.5975e-11	-0.000572529	-2.6232e-10	0.0038487	-6.22913e-12	7.77429e-12	-3.31343e-07	-0.00317662	-1.73097e-08	0.00359604	-0.00327034	0.00235786	1.7269e-09
561	-14.6658	-14.5663	-14.5609	-14.5635	-14.4624	-14.4647	-14.4616	-14.3861	649	0.099467	0.104453	0.103993	0.200624	0.200196	0.20236	0.277549	561	2.60428e-09	-0.000376113	-0.000716552	-2.60865e-05	-8.64918e-11	-1.47258e-10	0	0.00294054	-0.0025651	-0.00232104	-1.89737e-10	7.21211e-08	-0.00814388	0.00341259	5.466e-07	-3.01933e-11	0.00182048	-2.36167e-10	0.00718825	-6.0136e-12	7.24605e-12	-3.03506e-07	-0.00798278	-1.61331e-08	0.00592689	-0.00728023	0.00365347	1.58211e-09
573	-14.6658	-14.5654	-14.5601	-14.5627	-14.4623	-14.4642	-14.4622	-14.3866	661	0.0993422	0.104955	0.101325	0.201103	0.201004	0.20309	0.27906	573	2.1194e-09	0.000717377	-0.00550559	-2.35379e-05	-7.93595e-11	-1.28371e-10	0	0.000745231	-0.00231967	-0.00544184	-1.77082e-10	6.84854e-08	-0.00562149	0.00579537	4.68212e-07	-2.77076e-11	0.00324147	-2.28182e-10	0.0053875	-5.61598e-12	6.88138e-12	-2.7856e-07	-0.00200658	-1.48027e-08	0.00647135	-0.00932436	0.00504376	1.47689e-09
585	-14.6654	-14.5653	-14.5603	-14.5638	-14.4627	-14.4635	-14.4618	-14.3879	674	0.100467	0.104246	0.10189	0.201306	0.200492	0.202192	0.279815	585	1.88357e-09	0.00105323	-0.00970485	-2.02267e-05	-7.0565e-11	-1.10321e-10	0	-0.00116609	-0.00522392	-0.00850267	-1.57431e-10	6.6229e-08	-0.00429038	0.00624534	4.16053e-07	-2.63436e-11	0.00242719	-2.13364e-10	0.0041605	-5.16404e-12	6.01579e-12	-2.43568e-07	0.00467587	-1.4076e-08	0.00572086	-0.0075286	0.0081374	1.35781e-09
597	-14.6653	-14.5659	-14.5604	-14.5649	-14.4624	-14.464	-14.462	-14.3865	688	0.10078	0.104396	0.100851	0.201313	0.200856	0.202716	0.280636	597	1.59764e-09	-0.000455639	-0.0118149	-1.80201e-05	-6.3925e-11	-1.03266e-10	0	1.89793e-05	-0.00652122	-0.0100254	-1.47398e-10	5.99905e-08	-0.00381365	0.00718409	3.64666e-07	-2.50746e-11	0.00196236	-1.96439e-10	0.00459637	-4.75427e-12	5.45119e-12	-2.09952e-07	0.00599318	-1.29605e-08	0.00594062	-0.00268437	0.00796359	1.22984e-09
609	-14.6656	-14.5664	-14.5603	-14.5647	-14.464	-14.4635	-14.4611	-14.3854	701	0.100969	0.103646	0.102709	0.200302	0.201133	0.200482	0.279732	609	1.42695e-09	-0.00210561	-0.0138556	-1.68871e-05	-5.70893e-11	-9.3718e-11	0	-0.000442738	-0.00540071	-0.0116231	-1.27448e-10	5.62378e-08	-0.00585698	0.00731897	3.25638e-07	-2.2384e-11	0.00155396	-1.78309e-10	0.00296856	-4.52993e-12	5.10939e-12	-1.9048e-07	0.00204501	-1.15755e-08	0.00527925	-0.00269937	0.0110777	1.09799e-09
622	-14.6654	-14.5669	-14.5608	-14.5643	-14.4647	-14.4642	-14.4608	-14.3855	715	0.101597	0.103485	0.10031	0.199876	0.199657	0.20108	0.279854	622	1.2772e-09	-0.00110805	-0.0134956	-1.41879e-05	-4.79486e-11	-8.65629e-11	0	0.000547932	-0.00459055	-0.0103793	-1.14074e-10	4.95572e-08	-0.00880123	0.00283319	2.82336e-07	-1.97199e-11	0.00294009	-1.67398e-10	0.00175948	-3.80578e-12	4.72061e-12	-1.67798e-07	-0.00122418	-1.03605e-08	0.00255029	-0.00217268	0.0146482	9.82541e-10
635	-14.6662	-14.5669	-14.5609	-14.5629	-14.4653	-14.4648	-14.4621	-14.3857	729	0.101068	0.103026	0.100771	0.198685	0.199304	0.201963	0.278418	635	1.18145e-09	-0.00174865	-0.0138587	-1.27277e-05	-4.50663e-11	-8.00805e-11	0	0.00177171	-0.00589246	-0.00694972	-1.07191e-10	4.65647e-08	-0.00737376	0.00108485	2.57274e-07	-1.7417e-11	0.00322733	-1.57366e-10	0.00176479	-3.57632e-12	4.36816e-12	-1.62686e-07	0.00248344	-9.44107e-09	0.00345881	-0.000709914	0.0160054	8.67819e-10
649	-14.6664	-14.5667	-14.5614	-14.5635	-14.4657	-14.4638	-14.463	-14.3864	743	0.101159	0.102745	0.101107	0.198157	0.199066	0.20239	0.278257	649	1.12884e-09	-0.00140005	-0.0127777	-1.17972e-05	-3.99096e-11	-7.30943e-11	0	-0.000543519	-0.00541315	-0.0047216	-9.9347e-11	4.18701e-08	-0.00507934	0.0019439	2.27773e-07	-1.54194e-11	0.00195489	-1.37251e-10	0.00271603	-3.41589e-12	3.80955e-12	-1.57808e-07	-0.0011401	-8.48706e-09	0.00369797	0.00401868	0.0155652	8.1669e-10
662	-14.6653	-14.5665	-14.5614	-14.5639	-14.4652	-14.4644	-14.4632	-14.3862	758	0.100921	0.103944	0.100521	0.19839	0.200582	0.202179	0.27805	662	9.87052e-10	-0.00159691	-0.0112476	-1.11137e-05	-3.76074e-11	-6.58558e-11	0	-0.00110009	-0.00440818	-0.00771564	-8.81846e-11	3.66224e-08	-0.0049138	-0.000165953	1.93318e-07	-1.49649e-11	0.00221319	-1.23604e-10	9.84986e-06	-3.07837e-12	3.48367e-12	-1.50894e-07	-0.00968233	-7.76399e-09	0.00415637	0.00608269	0.0153661	7.58144e-10
676	-14.6652	-14.5659	-14.5626	-14.5638	-14.4655	-14.4648	-14.464	-14.386	772	0.10084	0.101824	0.100465	0.199483	0.199809	0.198766	0.278629	676	9.44795e-10	-0.00107501	-0.0103994	-1.01821e-05	-3.44452e-11	-6.21307e-11	0	-0.000214915	-0.0039931	-0.00684322	-8.56268e-11	3.35501e-08	-0.00459131	0.00154891	1.74534e-07	-1.33108e-11	0.00124971	-1.23604e-10	-0.00109865	-2.69928e-12	3.28711e-12	-1.42341e-07	-0.0120744	-6.80643e-09	0.00436164	0.00542882	0.0135589	6.36266e-10
690	-14.6654	-14.5656	-14.5622	-14.5648	-14.465	-14.4654	-14.4636	-14.3865	788	0.101354	0.103127	0.100741	0.199526	0.20043	0.20056	0.278543	690	9.18088e-10	-0.000882747	-0.0104894	-9.47759e-06	-3.11633e-11	-5.70129e-11	0	0.00336837	-0.00342616	-0.00572519	-7.52677e-11	3.08004e-08	-0.00523198	0.00146423	1.67205e-07	-1.2045e-11	0.00210428	-1.13441e-10	-0.00273229	-2.44169e-12	2.9741e-12	-1.25131e-07	-0.0126295	-6.15768e-09	0.00455759	0.00407699	0.0104699	5.51415e-10
705	-14.6651	-14.565	-14.5631	-14.5647	-14.4655	-14.4661	-14.4636	-14.3876	803	0.100998	0.101781	0.100434	0.201168	0.200504	0.200029	0.277694	705	8.32396e-10	0.000602815	-0.00686374	-8.71144e-06	-2.86525e-11	-5.02417e-11	0	0.00256742	-0.00166694	-0.00630765	-6.63495e-11	2.83205e-08	-0.00394088	0.00423724	1.39341e-07	-1.10737e-11	-0.00137195	-1.00006e-10	-0.00491856	-2.24453e-12	2.54949e-12	-1.1342e-07	-0.0047416	-5.66024e-09	0.00333816	0.00514692	0.00961882	4.9983e-10
720	-14.6655	-14.5651	-14.5636	-14.5651	-14.4652	-14.4657	-14.4637	-14.3876	819	0.100713	0.10043	0.10019	0.199845	0.20003	0.19977	0.278178	720	7.4578e-10	0.000653079	-0.00211833	-7.70169e-06	-2.49759e-11	-4.3207e-11	0	0.00317628	-0.000226439	-0.00644658	-6.02678e-11	2.60888e-08	-0.00225503	0.00204407	1.21456e-07	-9.9207e-12	-0.00317541	-8.83819e-11	-0.00498526	-1.98331e-12	2.28433e-12	-1.01622e-07	0.00320903	-4.93308e-09	0.00235189	0.00557442	0.00834524	4.41568e-10
735	-14.6654	-14.5655	-14.5639	-14.5652	-14.4658	-14.467	-14.4638	-14.3883	835	0.0999458	0.102585	0.10083	0.200622	0.199274	0.20025	0.274981	735	6.69843e-10	0.00121851	0.00170994	-6.73094e-06	-2.24295e-11	-3.87886e-11	0	0.00346965	-0.000433313	-0.00499783	-5.48478e-11	2.43961e-08	0.000739687	0.000294283	1.04734e-07	-8.44121e-12	-0.00326314	-7.72531e-11	-0.00451178	-1.8542e-12	2.05125e-12	-9.12251e-08	0.00422586	-4.55012e-09	0.00317397	0.00435602	0.010048	4.24216e-10
750	-14.666	-14.5657	-14.5639	-14.5649	-14.4654	-14.4663	-14.4649	-14.389	851	0.100039	0.10096	0.100899	0.200444	0.200021	0.19926	0.275897	750	5.71803e-10	0.001667	0.00450331	-6.21813e-06	-1.96582e-11	-3.49087e-11	0	0.000521097	-0.00436161	-0.00468477	-4.93462e-11	2.16654e-08	0.001125	0.000770331	9.4214e-08	-7.39851e-12	-0.000450548	-6.95295e-11	-0.00315453	-1.71347e-12	1.7509e-12	-7.89059e-08	0.00365044	-3.88361e-09	0.00265015	0.00034046	0.0123574	3.97148e-10
766	-14.6669	-14.5663	-14.5644	-14.5649	-14.4652	-14.4658	-14.4648	-14.3881	868	0.100114	0.101293	0.100202	0.198293	0.198439	0.200598	0.276514	766	5.02405e-10	0.00124615	0.0039951	-5.32523e-06	-1.77307e-11	-3.40131e-11	0	0.00063971	-0.00332435	-0.00411687	-4.50782e-11	1.92838e-08	0.00105007	0.00138168	8.60641e-08	-6.75738e-12	0.000660051	-5.87692e-11	-0.00288308	-1.54551e-12	1.62043e-12	-7.30358e-08	0.00438363	-3.54683e-09	0.000491941	-0.00426288	0.0143015	3.48982e-10
782	-14.6671	-14.5659	-14.564	-14.565	-14.4649	-14.466	-14.465	-14.3883	885	0.100804	0.101197	0.0990751	0.19812	0.2004	0.200389	0.276672	782	4.4261e-10	0.00107974	0.00420341	-4.6925e-06	-1.60169e-11	-3.03496e-11	0	0.00134041	0.000879754	-0.00370335	-3.87129e-11	1.76525e-08	-0.00165245	0.000866339	7.87595e-08	-6.26325e-12	0.00172729	-5.58675e-11	-0.0032684	-1.37927e-12	1.46403e-12	-6.60027e-08	-0.002489	-3.24596e-09	-0.000120269	-0.00315381	0.0130281	3.15331e-10
798	-14.6666	-14.5661	-14.5643	-14.5647	-14.4643	-14.4662	-14.466	-14.3884	902	0.100686	0.100267	0.0994455	0.198213	0.198178	0.19953	0.276505	798	4.10806e-10	0.00307777	0.00357187	-4.04335e-06	-1.58184e-11	-2.61503e-11	0	0.00239767	0.000227914	-0.00308412	-3.46193e-11	1.54e-08	-0.000306902	-0.000432493	6.61886e-08	-5.74152e-12	0.00079806	-5.25134e-11	-0.00145942	-1.18808e-12	1.30906e-12	-6.4375e-08	-0.00239861	-3.08884e-09	-0.000374635	-0.00183463	0.0110295	2.96377e-10
815	-14.6672	-14.5662	-14.5646	-14.565	-14.4653	-14.4665	-14.4658	-14.3883	920	0.101223	0.100587	0.0991744	0.198664	0.198532	0.200049	0.276488	815	3.46378e-10	0.00446569	0.00329627	-3.53662e-06	-1.50711e-11	-2.43041e-11	0	0.000606259	-0.00464429	-0.0026431	-3.14054e-11	1.44907e-08	-0.000642049	-0.000801428	5.58229e-08	-5.08284e-12	-0.000338057	-4.65e-11	-5.46923e-05	-1.02679e-12	1.18755e-12	-5.98539e-08	-0.00200767	-2.70234e-09	0.00047151	-0.00167382	0.00992194	2.7219e-10
832	-14.6674	-14.5665	-14.565	-14.5644	-14.4664	-14.4674	-14.4653	-14.3885	938	0.101902	0.100787	0.100525	0.199914	0.198382	0.200939	0.276313	832	3.1483e-10	0.00387459	0.00222537	-3.10089e-06	-1.3378e-11	-2.2097e-11	0	-0.00205811	-0.00482309	-0.0014117	-2.75388e-11	1.33321e-08	-0.00155071	-0.00139672	4.95516e-08	-4.56476e-12	-0.00112334	-4.12674e-11	0.00229294	-9.11543e-13	1.09266e-12	-5.37494e-08	-0.00225194	-2.4857e-09	0.00371754	-0.00155461	0.00854152	2.38743e-10
850	-14.668	-14.5667	-14.5646	-14.5641	-14.4665	-14.4673	-14.4669	-14.3897	956	0.101483	0.100841	0.100001	0.199649	0.197403	0.202092	0.275866	850	2.80093e-10	0.00293701	0.000168034	-2.69581e-06	-1.24691e-11	-1.96584e-11	0	-0.00223118	-0.00182085	-0.00147169	-2.42187e-11	1.18629e-08	-0.00166681	-0.000705111	4.4097e-08	-4.109e-12	-0.00114329	-3.62883e-11	0.00463904	-8.11322e-13	9.95246e-13	-4.89575e-08	-0.00408482	-2.26338e-09	0.00565811	-0.00135762	0.00747234	2.07498e-10
868	-14.6679	-14.5669	-14.5646	-14.565	-14.4672	-14.4675	-14.4657	-14.3895	975	0.10148	0.100169	0.100678	0.200248	0.198429	0.199442	0.276832	868	2.55686e-10	0.00209605	-0.000110875	-2.51642e-06	-1.06247e-11	-1.79407e-11	0	-0.000596967	-0.000804438	-0.00166598	-2.13492e-11	1.10766e-08	-0.00347462	-0.00102441	3.79992e-08	-3.70784e-12	-0.00129777	-3.31219e-11	0.00640187	-7.40314e-13	8.57915e-13	-4.41743e-08	-0.00309449	-1.9956e-09	0.00599091	-0.000231003	0.00845373	1.85086e-10
886	-14.6678	-14.5666	-14.5649	-14.5659	-14.4678	-14.4669	-14.466	-14.3893	994	0.101581	0.101086	0.100541	0.199623	0.196961	0.200215	0.27661	886	2.44415e-10	0.000828443	-0.00241415	-2.37978e-06	-8.98179e-12	-1.65899e-11	0	-0.000223994	-0.00260412	-0.00174807	-1.97368e-11	9.68319e-09	-0.00166641	-0.00268716	3.43499e-08	-3.35188e-12	-0.00162606	-3.09691e-11	0.00698454	-6.62057e-13	7.66889e-13	-3.9928e-08	0.000109272	-1.78377e-09	0.00607529	-0.000994852	0.00789584	1.71107e-10
904	-14.6683	-14.5665	-14.5651	-14.5658	-14.4677	-14.4678	-14.4663	-14.3895	1013	0.101809	0.10191	0.101462	0.199266	0.197292	0.199942	0.276778	904	2.36505e-10	0.000992902	-0.00224744	-2.06356e-06	-7.61901e-12	-1.50302e-11	0	0.000876164	-0.00514221	-0.000526937	-1.78853e-11	8.86877e-09	0.000344956	-0.00129707	3.14574e-08	-2.97091e-12	-0.00236996	-2.68495e-11	0.00618466	-6.06299e-13	6.87019e-13	-3.49984e-08	-0.00170335	-1.59833e-09	0.00443385	0.000722429	0.00612405	1.63772e-10
923	-14.6673	-14.5665	-14.5648	-14.5662	-14.4674	-14.4677	-14.4661	-14.3896	1033	0.102003	0.101634	0.101698	0.199535	0.197596	0.199434	0.276354	923	2.12361e-10	0.00216314	-0.00399391	2.29319e-06	-6.41302e-12	-1.36387e-11	0	-0.000676752	-0.00306207	-0.000326162	-1.57174e-11	7.87721e-09	-0.000265499	-0.00110456	2.79413e-08	-2.7552e-12	-0.000483333	-2.49041e-11	0.00490831	-5.38563e-13	6.43995e-13	-3.07483e-08	-0.00527118	-1.4661e-09	0.00347676	0.00177072	0.00458484	1.51904e-10
943	-14.6674	-14.5658	-14.5647	-14.5653	-14.4669	-14.4676	-14.4663	-14.3892	1053	0.102017	0.100906	0.101818	0.198251	0.198025	0.197902	0.277077	943	1.89154e-10	0.00226306	-0.00423868	2.08516e-06	-5.47617e-12	-1.20168e-11	0	-0.00119323	-0.000659877	0.001292	-1.34162e-11	7.16605e-09	-0.000919437	-0.00104343	2.51461e-08	-2.58628e-12	0.000935211	-2.36201e-11	0.00264313	-4.79484e-13	5.61631e-13	-2.70923e-08	-0.00448871	-1.26482e-09	0.00404546	0.00321636	0.00223513	1.29709e-10
962	-14.6678	-14.5661	-14.5646	-14.5659	-14.467	-14.4677	-14.4666	-14.3892	1074	0.101712	0.0996322	0.102039	0.196924	0.197872	0.198174	0.276237	962	1.70546e-10	0.00186526	-0.00374871	1.98036e-06	-4.73854e-12	-1.08371e-11	0	0.000123929	-0.000533824	0.000303141	-1.17319e-11	6.80631e-09	-0.000132044	-0.00103612	2.31586e-08	-2.30813e-12	0.00280507	-0.00019442	0.00251393	-4.50727e-13	5.11814e-13	-2.44305e-08	-0.00262299	-1.20105e-09	0.00334787	0.00362512	-0.000394023	1.21911e-10
983	-14.6673	-14.5663	-14.5643	-14.5655	-14.4674	-14.469	-14.4669	-14.3893	1095	0.101222	0.0993243	0.101283	0.196761	0.197019	0.198695	0.276296	983	1.60476e-10	0.00150876	-0.00558019	1.77195e-06	-4.19686e-12	-9.49931e-12	0	0.000333091	-0.000245426	-0.000990688	-1.07106e-11	5.96835e-09	-3.60011e-05	-0.00162551	2.15761e-08	-1.96259e-12	0.00343778	-0.000147983	0.00480942	-4.15625e-13	4.3965e-13	-2.20811e-08	-0.00289336	-1.09641e-09	0.00102282	0.00663739	-0.00311586	1.11328e-10
1003	-14.6676	-14.5665	-14.5635	-14.5655	-14.4681	-14.4684	-14.4676	-14.3895	1116	0.101034	0.0994484	0.101379	0.196865	0.196962	0.19731	0.275772	1003	1.34254e-10	0.000456389	-0.00471801	1.70341e-06	-3.83765e-12	-8.77382e-12	0	0.00080296	-0.00115398	-0.00305137	-9.50873e-12	5.35062e-09	0.000380501	-0.00166826	2.01368e-08	-1.62545e-12	0.00419068	-0.000145539	0.00236833	-3.87805e-13	4.06065e-13	-1.99884e-08	-0.00250423	-9.83014e-10	-2.86071e-05	0.00712738	-0.0025047	9.88265e-11
1024	-14.6672	-14.5658	-14.5634	-14.5654	-14.468	-14.4685	-14.4676	-14.3895	1138	0.101319	0.0999454	0.1016	0.197545	0.196523	0.197236	0.275274	1024	1.138e-10	9.18182e-05	-0.00435137	1.44426e-06	-3.31707e-12	-8.19648e-12	0	-0.00112635	-0.00197252	-0.00279077	-8.3812e-12	4.95065e-09	-0.000246765	-0.00103253	1.75726e-08	-1.43256e-12	0.00612167	-0.000160096	0.00114864	-3.48434e-13	3.83017e-13	-1.76148e-08	0.000777234	-9.36354e-10	-0.00312483	0.00642202	-0.000911565	8.964e-11
1046	-14.6676	-14.566	-14.5643	-14.5651	-14.468	-14.4681	-14.4678	-14.3887	1160	0.101211	0.100515	0.101224	0.196458	0.196748	0.199335	0.274852	1046	9.49759e-11	-0.00100337	-0.00385495	1.20523e-06	-2.90296e-12	-7.96445e-12	0	-0.00202246	-0.00206923	-0.00124809	-7.54694e-12	4.2924e-09	-0.00384373	-0.00198389	1.58257e-08	-1.2538e-12	0.00486452	-0.0001428	0.000240788	-3.35461e-13	3.54928e-13	-1.58646e-08	0.00262657	-8.67676e-10	-0.00331861	0.0042331	0.000469853	8.07167e-11
1068	-14.6675	-14.5663	-14.5656	-14.5651	-14.4681	-14.4685	-14.4681	-14.3897	1183	0.101379	0.101378	0.101	0.197547	0.196885	0.199464	0.275748	1068	8.03046e-11	-0.0011792	-0.00437925	1.05809e-06	-2.77026e-12	-7.46072e-12	0	-0.00236486	-0.00154499	0.000306308	-7.40841e-12	3.767e-09	-0.00467622	-0.000468434	1.45489e-08	-1.10036e-12	0.00172524	-0.000127675	0.00016751	-2.97163e-13	3.0865e-13	-1.36651e-08	0.00351576	-7.7575e-10	-0.00283364	0.00154028	0.00171545	7.08385e-11
1090	-14.6677	-14.5665	-14.5656	-14.5656	-14.4682	-14.4687	-14.4679	-14.3895	1206	0.100038	0.101381	0.101577	0.197992	0.196995	0.199406	0.274556	1090	7.19491e-11	-0.00318166	-0.00510115	9.1407e-07	-2.43691e-12	-7.32611e-12	0	-0.000704955	3.74298e-05	-0.000596292	-6.94984e-12	3.43815e-09	-0.00282941	-0.000588387	1.39006e-08	-9.68142e-13	0.000801122	-0.00011974	-0.00181947	-2.68739e-13	2.92112e-13	-1.2024e-08	0.000356304	-6.88969e-10	-0.00207652	-0.000136702	0.00112867	6.29187e-11
1113	-14.6675	-14.5666	-14.5656	-14.5659	-14.4683	-14.4687	-14.4687	-14.3902	1230	0.100706	0.101503	0.101621	0.198774	0.19598	0.199654	0.274234	1113	6.69728e-11	-0.0044006	-0.00509754	7.84899e-07	-2.30986e-12	-6.34755e-12	0	0.000689388	0.00235299	0.000669533	-6.24125e-12	3.0062e-09	0.000233255	-0.00160848	1.2598e-08	-8.61744e-13	-5.22552e-05	-0.000107568	-0.00178123	-2.43483e-13	2.6704e-13	-1.05135e-08	0.000224239	-6.02306e-10	-0.00122364	0.000445774	0.00292587	5.64872e-11
1136	-14.6672	-14.5667	-14.5652	-14.5654	-14.4686	-14.4687	-14.4684	-14.3906	1254	0.100521	0.101089	0.101267	0.196992	0.1963	0.198441	0.274045	1136	6.18819e-11	-0.00733787	-0.00464472	6.88072e-07	-1.97209e-12	-5.66317e-12	0	0.000300116	0.00321771	0.00225059	-5.66771e-12	2.87686e-09	0.00288338	-0.000289989	1.08521e-08	-7.75415e-13	-0.00146409	-6.20404e-05	-0.00245699	-2.33072e-13	2.3827e-13	-9.71672e-09	0.000336493	-5.42189e-10	-7.5466e-05	-0.00173455	0.00161415	5.31225e-11
1160	-14.6673	-14.5669	-14.5653	-14.566	-14.4685	-14.4685	-14.4682	-14.3912	1279	0.100537	0.101518	0.101362	0.197015	0.195799	0.200185	0.274688	1160	5.34713e-11	-0.00972873	-0.00215341	6.3685e-07	-1.84113e-12	-5.19651e-12	0	0.00158513	0.00418761	0.00285602	-5.06914e-12	2.5947e-09	0.00258255	0.00104159	9.45827e-09	-6.99321e-13	-0.00276674	-6.72163e-05	-0.00152614	-2.10256e-13	2.22435e-13	-9.15161e-09	-0.000567115	-4.97442e-10	-0.000618666	0.000842084	0.00150331	4.8331e-11
1185	-14.6671	-14.5669	-14.5649	-14.566	-14.4686	-14.4683	-14.468	-14.3905	1304	0.100754	0.101047	0.101746	0.196758	0.195867	0.199979	0.274279	1185	4.63295e-11	-0.00942977	-0.000959732	5.56676e-07	-1.70672e-12	-5.02331e-12	0	0.00174214	0.00390046	0.00338367	-4.46783e-12	2.2872e-09	-0.000952256	0.00101137	8.33797e-09	-6.48339e-13	-0.00131675	-6.02605e-05	0.0010718	-1.90033e-13	2.02779e-13	-8.13619e-09	-0.0027664	-4.72904e-10	-0.00201144	0.000454157	8.44374e-05	4.48066e-11
1210	-14.6673	-14.5672	-14.5648	-14.5656	-14.469	-14.4685	-14.4674	-14.3912	1329	0.100553	0.100539	0.101698	0.196555	0.196817	0.200381	0.274417	1210	3.83324e-11	-0.0112909	-0.000563555	5.00075e-07	-1.52062e-12	-4.33168e-12	0	0.00181456	0.00220941	0.00290865	-3.82043e-12	2.0204e-09	-0.0020161	-0.000304817	7.3086e-09	-6.02064e-13	-0.00205623	-0.000107393	0.00187834	-1.69341e-13	1.83642e-13	-7.19117e-09	-0.00151891	-4.50056e-10	0.000495833	-0.00162078	0.00023213	4.19436e-11
1235	-14.6676	-14.5666	-14.5649	-14.5655	-14.4685	-14.469	-14.4672	-14.3917	1355	0.100561	0.100729	0.101413	0.196621	0.197287	0.200521	0.274508	1235	3.26064e-11	-0.0106767	-0.00027971	4.8022e-07	-1.33633e-12	-3.59777e-12	0	0.0023587	0.00297959	0.00204206	-3.49583e-12	1.73311e-09	-0.0010445	-0.00160957	6.47424e-09	-5.20559e-13	-0.00180925	-9.06278e-05	0.00337355	-1.53676e-13	1.62684e-13	-6.26735e-09	-0.00130091	-4.0191e-10	0.00167482	-0.00407275	-4.24324e-05	3.68513e-11
1261	-14.6678	-14.5668	-14.5649	-14.5658	-14.4688	-14.4691	-14.467	-14.3922	1382	0.100744	0.100891	0.100372	0.196565	0.196912	0.199387	0.274704	1261	2.98915e-11	-0.0101447	0.00140245	4.29894e-07	-1.20581e-12	-3.14459e-12	0	0.00199703	0.00464599	0.00118549	-3.17928e-12	1.4794e-09	0.00156419	-0.000890913	5.93447e-09	-4.65841e-13	-0.00130713	-8.11046e-05	0.00234253	-1.41986e-13	1.51517e-13	-5.7889e-09	-0.000202041	-3.56906e-10	0.00357509	-0.00204952	1.25652e-05	3.24677e-11
1287	-14.6677	-14.5667	-14.565	-14.5656	-14.4688	-14.4693	-14.4675	-14.3925	1409	0.100717	0.10097	0.100439	0.195609	0.197359	0.199501	0.274618	1287	2.64019e-11	-0.0116377	0.00199745	3.9169e-07	-1.08178e-12	-2.91041e-12	0	0.00187063	0.00394361	0.00274323	-2.94241e-12	1.35837e-09	0.00154787	-0.00358016	5.36439e-09	-4.17812e-13	-0.000201036	-7.44693e-05	0.000904603	-1.32402e-13	1.36978e-13	-5.31523e-09	-0.00178797	-3.32929e-10	0.0032202	-0.000428017	0.00130112	3.05208e-11
1314	-14.6676	-14.5666	-14.5654	-14.5655	-14.4692	-14.469	-14.4674	-14.3915	1436	0.10082	0.100721	0.100596	0.195347	0.196284	0.19962	0.274747	1314	2.3558e-11	-0.0118897	0.00133217	3.60332e-07	-9.72622e-13	-2.59679e-12	0	0.00191647	0.00196137	0.00518506	-2.6861e-12	1.21221e-09	0.00134016	-0.00319316	4.97171e-09	-3.75688e-13	-0.000329236	-7.22456e-05	0.000627191	-1.19053e-13	1.23125e-13	-4.88947e-09	-0.00378538	-2.9708e-10	0.00206873	0.000171946	0.000531292	2.68233e-11
1342	-14.6677	-14.5669	-14.5659	-14.5658	-14.4693	-14.468	-14.4666	-14.3919	1464	0.100296	0.100269	0.100034	0.195517	0.196232	0.199413	0.274029	1342	2.12205e-11	-0.0112874	0.00177116	3.1279e-07	-8.44101e-13	-2.17245e-12	0	0.000355738	-0.000321521	0.00580766	-2.38457e-12	1.16785e-09	0.00196563	0.000294321	4.41474e-09	-3.3601e-13	-0.00399327	-0.000103737	0.000504636	-1.08086e-13	1.18632e-13	-4.37218e-09	0.000324342	-2.67665e-10	0.000321924	0.000995001	0.00132538	2.36346e-11
[truncated: 63 more rows]
