# Supplementary material for: Electronic excited states in deep variational Monte Carlo
Source: Nat Commun. 2023 Jan 17;14:274. doi: 10.1038/s41467-022-35534-5 (PMC9845370; doi:10.1038/s41467-022-35534-5)
Supplement: Supplementary file 2 — Source Data [file 41467_2022_35534_MOESM2_ESM.zip › Source Data/figure_3.xlsx]

## Sheet: Upper panel
Method	BH	H2O	NH3	CO
PauliNet - correlation energy	99.5	95.9	96.6	95.9
PauliNet - correlation energy error	0.1	0.1	0.1	0.1
CCSD(T)	70.6	78.2	80.3	74.9
CCSD(T) [CBS]	89.9	96.0	95.4	93.9

## Sheet: Central panel
Method	BH	CH+	H2O	NH3	CO
PauliNet - excitaiton energy (with variance matching)
State 0 → State 1	0.0511	0.0460	0.2702	0.2391	0.2386
State 0 → State 2	0.0503	0.0465	0.2845	0.2531	0.3211
State 0 → State 3	0.1088	0.1172	-	-	-
PauliNet - excitation energy (without variance matching)
State 0 → State 1	0.0522	0.0478	0.2731	0.2411	0.2421
State 0 → State 2	0.0527	0.0488	0.2887	0.2561	0.3274
State 0 → State 3	0.1118	0.1199	-	-	-
PauliNet - excitation energy error (with variance matching)
State 0 → State 1	0.0003	0.0003	0.0008	0.0006	0.0009
State 0 → State 2	0.0003	0.0004	0.0008	0.0006	0.0009
State 0 → State 3	0.0003	0.0004	-	-	-
PauliNet - excitation energy error (without variance matching)
State 0 → State 1	0.0003	0.0003	0.0008	0.0005	0.0009
State 0 → State 2	0.0003	0.0004	0.0008	0.0005	0.0009
State 0 → State 3	0.0003	0.0004	-	-	-
CC (min)
State 0 → State 1	0.0378885	-	0.256216	0.22711	0.23079
State 0 → State 2	0.0378885	-	0.270887	0.23740	0.31127
State 0 → State 3	0.106205	0.11855	-	-	-
CC (max)
State 0 → State 1	0.0482151	-	0.26753	0.23262	0.23189
State 0 → State 2	0.0482151	-	0.282345	0.24291	0.318653
State 0 → State 3	0.109145	0.1206	-	-	-
TDDFT (min)
State 0 → State 1	-	-	-	-	0.2058
State 0 → State 2	-	-	0.22932	0.19661	0.29436
State 0 → State 3	0.098488	-	-	-	-
TDDFT (max)
State 0 → State 1	-	-	-	-	0.2238
State 0 → State 2	-	-	0.25357	0.21682	0.30833
State 0 → State 3	0.10584	-	-	-	-
TBE
State 0 → State 1	0.0482518	0.0428	0.26937	0.23409	0.23079
State 0 → State 2	0.0482518	0.0428	0.28297	0.24475	0.31163
State 0 → State 3	0.105838	0.1187	-	-	-

## Sheet: Lower panel
Method	BH	CH+	H2O	NH3	CO
PauliNet - oscillator strength (with variance matching)	0.0253	0.00576	0.0374	0.0731	0.1030
PauliNet - oscillator strength (without variance matching)	0.0276	0.00606	0.0395	0.0630	0.1048
PauliNet - oscillator strength error (with variance matching)	0.0001	3e-05	0.0003	0.0005	0.0005
PauliNet - oscillator strength error (without variance matching)	0.0001	4e-05	0.0003	0.0004	0.0005
CC/MR-CC (min)	0.239	0.0046	0.0309	0.0821	0.08
CC/MR-CC (max)	0.281	0.0076	0.0616	0.086	0.0875
TDDFT (min)	-	-	-	-	0.0334
TDDFT (max)	-	-	-	-	0.101
Experiment	0.22	0.00557	0.046	0.072	0.0975
